# Supplementary material for: Can we trust the experiment? Anisotropic dis­placement parameters in 1-(halometh­yl)-3-nitro­benzene (halogen = Cl or Br)
Source: Acta Crystallogr C Struct Chem. 2020 May 20;76(Pt 6):591–7. doi: 10.1107/S2053229620006221 (PMC7273188; doi:10.1107/S2053229620006221)
Supplement: Supplementary file 1 [file c-76-00591-sup1.cif]

##############################################################################
#                                                                            #
# This CIF contains the data in a paper accepted for publication in          #
# Acta Crystallographica Section C. It conforms to the requirements of       #
# Notes for Authors for Acta Crystallographica Section C, and has been       #
# peer reviewed under the auspices of the IUCr Commission on Journals.       #
#                                                                            #
# Full details of the Crystallographic Information File format               #
# are given in the paper "The Crystallographic Information File (CIF):       #
# a New Standard Archive File for Crystallography" by S. R. Hall, F. H.      #
# Allen and I. D. Brown [Acta Cryst. (1991), A47, 655-685].                  #
#                                                                            #
# The current version of the core CIF dictionary is obtainable from          #
# ftp://ftp.iucr.org/pub/cif_core.dic.                                       #
#                                                                            #
# Software is freely available for graphical display of the structure(s)     #
# in this CIF. For information consult the CIF software page                 #
# http://www.iucr.org/resources/cif/software.                                #
#                                                                            #
# This file may be used for bona fide research purposes within the           #
# scientific community so long as proper attribution is given to the journal # 
# article from which it was obtained.                                        #
#                                                                            #
##############################################################################
data_1a
_audit_creation_method     'SHELXL-2018/3'
_chemical_name_systematic
;
1-(Chloromethyl)-3-nitrobenzene
;
_chemical_name_common     ?
_chemical_formula_moiety     'C7 H6 Cl N O2'
_chemical_formula_sum     'C7 H6 Cl N O2'
_chemical_formula_iupac     'C7 H6 Cl N O2'
_chemical_formula_weight     171.58
_chemical_melting_point     ?
_space_group_crystal_system     monoclinic
_space_group_name_H-M_alt     'P 21/c'
_space_group_name_Hall     '-P 2ybc'
loop_
    _space_group_symop_operation_xyz
    'x, y, z'
    '-x, y+1/2, -z+1/2'
    '-x, -y, -z'
    'x, -y-1/2, z-1/2'
_cell_length_a     11.7867(11)
_cell_length_b     4.4744(4)
_cell_length_c     15.0453(14)
_cell_angle_alpha     90
_cell_angle_beta     112.464(7)
_cell_angle_gamma     90
_cell_volume     733.26(12)
_cell_formula_units_Z     4
_cell_measurement_reflns_used     8126
_cell_measurement_theta_min     2.78
_cell_measurement_theta_max     34.47
_cell_measurement_temperature     100(2)
_exptl_crystal_description     'plate'
_exptl_crystal_colour     'colourless'
_exptl_crystal_size_max     0.280
_exptl_crystal_size_mid     0.170
_exptl_crystal_size_min     0.040
_exptl_crystal_density_diffrn     1.554
_exptl_crystal_density_meas     ?
_exptl_crystal_density_method     ?
_exptl_crystal_F_000     352
_exptl_absorpt_coefficient_mu     0.462
_exptl_absorpt_correction_type     multi-scan
_exptl_absorpt_process_details
;
[<i>LANA</i> (Blessing, 1995; Koziskova <i>et al.</i>, 2016)
in <i>X-AREA</i> (Stoe & Cie, 2017)]
;
_exptl_absorpt_correction_T_min     0.5451
_exptl_absorpt_correction_T_max     1.0000
_diffrn_ambient_temperature     100(2)
_diffrn_source     'Genix Mo'
_diffrn_radiation_type     MoK\a
_diffrn_radiation_wavelength     0.71073
_diffrn_radiation_monochromator     'Graded multilayer mirror'
_diffrn_measurement_device_type     'Stoe STADIVARI'
_diffrn_measurement_device     'Eulerian 4-circle diffractometer'
_diffrn_measurement_method     'rotation method, \w scans'
_diffrn_detector     'Pilatus200K'
_diffrn_detector_area_resol_mean     5.81
_diffrn_reflns_number     34338
_diffrn_reflns_av_R_equivalents     0.0348
_diffrn_reflns_av_unetI/netI     0.0194
_diffrn_reflns_theta_min     2.810
_diffrn_reflns_theta_max     34.996
_diffrn_reflns_theta_full     25.242
_diffrn_measured_fraction_theta_max     1.000
_diffrn_measured_fraction_theta_full     0.999
_diffrn_reflns_limit_h_min     -19
_diffrn_reflns_limit_h_max     19
_diffrn_reflns_limit_k_min     -6
_diffrn_reflns_limit_k_max     7
_diffrn_reflns_limit_l_min     -12
_diffrn_reflns_limit_l_max     24
_diffrn_radiation_probe     x-ray
_refine_special_details     ?
_reflns_number_total     3231
_reflns_number_gt     2604
_reflns_threshold_expression     'I > 2\s(I)'
_refine_ls_structure_factor_coef     Fsqd
_refine_ls_matrix_type     full
_refine_ls_R_factor_all     0.0375
_refine_ls_R_factor_gt     0.0295
_refine_ls_wR_factor_gt     0.0833
_refine_ls_wR_factor_ref     0.0852
_refine_ls_goodness_of_fit_ref     1.062
_refine_ls_restrained_S_all     1.062
_refine_ls_number_reflns     3231
_refine_ls_number_parameters     100
_refine_ls_number_restraints     0
_refine_ls_hydrogen_treatment     constr
_refine_ls_weighting_scheme     calc
_refine_ls_weighting_details
              'w=1/[\s^2^(Fo^2^)+(0.0462P)^2^+0.0937P] where P=(Fo^2^+2Fc^2^)/3'
_atom_sites_solution_hydrogens     geom
_atom_sites_solution_primary     other
_atom_sites_solution_secondary     ?
_refine_ls_shift/su_max     0.000
_refine_ls_shift/su_mean     0.000
_refine_diff_density_max     0.519
_refine_diff_density_min     -0.225
_refine_ls_extinction_method     none
_refine_ls_extinction_coef     .
loop_
    _atom_type_symbol
    _atom_type_description
    _atom_type_scat_dispersion_real
    _atom_type_scat_dispersion_imag
    _atom_type_scat_source
    'C' 'C' 0.0033 0.0016
                         'International Tables Vol C Tables 4.2.6.8 and 6.1.1.4'
    'H' 'H' 0.0000 0.0000
                         'International Tables Vol C Tables 4.2.6.8 and 6.1.1.4'
    'Cl' 'Cl' 0.1484 0.1585
                         'International Tables Vol C Tables 4.2.6.8 and 6.1.1.4'
    'N' 'N' 0.0061 0.0033
                         'International Tables Vol C Tables 4.2.6.8 and 6.1.1.4'
    'O' 'O' 0.0106 0.0060
                         'International Tables Vol C Tables 4.2.6.8 and 6.1.1.4'
_computing_data_collection
;
PILATUS in X-AREA (Stoe & Cie, 2017)
;
_computing_cell_refinement
;
RECIPE in X-AREA (Stoe & Cie, 2017)
;
_computing_data_reduction
;
INTEGRATE and LANA in X-AREA (Stoe & Cie, 2017)
;
_computing_structure_solution
;
SHELXS97 (Sheldrick, 2008)
;
_computing_structure_refinement
;
SHELXL2018 (Sheldrick, 2015)
;
_computing_molecular_graphics     ?
_computing_publication_material
;
SHELXL2018 (Sheldrick, 2015)
;
loop_
    _atom_site_type_symbol
    _atom_site_label
    _atom_site_fract_x
    _atom_site_fract_y
    _atom_site_fract_z
    _atom_site_U_iso_or_equiv
    _atom_site_adp_type
    _atom_site_calc_flag
    _atom_site_occupancy
    _atom_site_disorder_assembly
    _atom_site_disorder_group
    Cl Cl1 -0.04686(2) 0.10408(5) 0.09846(2) 0.02394(7) Uani d 1 . .
    O O1 0.41468(7) -0.24541(18) 0.51475(5) 0.02842(16) Uani d 1 . .
    O O2 0.28441(7) 0.11388(18) 0.49312(5) 0.02906(16) Uani d 1 . .
    N N1 0.34038(7) -0.06427(18) 0.46314(5) 0.01928(14) Uani d 1 . .
    C C1 0.09689(8) 0.3057(2) 0.13419(7) 0.02167(16) Uani d 1 . .
    H H1A 0.114038 0.356409 0.076490 0.026 Uiso calc 1 . .
    H H1B 0.090758 0.494450 0.166394 0.026 Uiso calc 1 . .
    C C2 0.19980(7) 0.11937(18) 0.20144(6) 0.01618(14) Uani d 1 . .
    C C3 0.22183(7) 0.11330(18) 0.29929(6) 0.01717(14) Uani d 1 . .
    H H3 0.172309 0.226587 0.324051 0.021 Uiso calc 1 . .
    C C4 0.31730(7) -0.06106(18) 0.35977(5) 0.01577(14) Uani d 1 . .
    C C5 0.39211(7) -0.23188(19) 0.32737(6) 0.01700(14) Uani d 1 . .
    H H5 0.456661 -0.350282 0.370421 0.020 Uiso calc 1 . .
    C C6 0.36905(7) -0.2233(2) 0.22928(6) 0.01816(15) Uani d 1 . .
    H H6 0.418740 -0.336991 0.204790 0.022 Uiso calc 1 . .
    C C7 0.27375(7) -0.04942(19) 0.16695(6) 0.01725(14) Uani d 1 . .
    H H7 0.259015 -0.045795 0.100310 0.021 Uiso calc 1 . .
loop_
    _atom_site_aniso_label
    _atom_site_aniso_U_11
    _atom_site_aniso_U_22
    _atom_site_aniso_U_33
    _atom_site_aniso_U_12
    _atom_site_aniso_U_13
    _atom_site_aniso_U_23
    Cl1 0.01484(9) 0.02877(12) 0.02674(11) 0.00110(7) 0.00630(7) 0.00470(8)
    O1 0.0322(4) 0.0348(4) 0.0187(3) 0.0037(3) 0.0102(3) 0.0073(3)
    O2 0.0320(4) 0.0363(4) 0.0214(3) 0.0008(3) 0.0131(3) -0.0092(3)
    N1 0.0193(3) 0.0238(4) 0.0159(3) -0.0054(3) 0.0080(2) -0.0026(2)
    C1 0.0187(3) 0.0185(4) 0.0257(4) 0.0004(3) 0.0061(3) 0.0044(3)
    C2 0.0143(3) 0.0150(3) 0.0187(3) -0.0016(3) 0.0058(2) 0.0011(3)
    C3 0.0165(3) 0.0165(3) 0.0199(3) -0.0006(3) 0.0085(3) -0.0023(3)
    C4 0.0162(3) 0.0181(3) 0.0138(3) -0.0032(3) 0.0067(2) -0.0016(3)
    C5 0.0152(3) 0.0190(4) 0.0168(3) 0.0002(3) 0.0061(2) 0.0006(3)
    C6 0.0173(3) 0.0212(4) 0.0177(3) 0.0011(3) 0.0086(3) -0.0005(3)
    C7 0.0171(3) 0.0194(4) 0.0160(3) -0.0019(3) 0.0072(3) 0.0002(3)
_geom_special_details
;
 All esds (except the esd in the dihedral angle between two l.s. planes)
 are estimated using the full covariance matrix.  The cell esds are taken
 into account individually in the estimation of esds in distances, angles
 and torsion angles; correlations between esds in cell parameters are only
 used when they are defined by crystal symmetry.  An approximate (isotropic)
 treatment of cell esds is used for estimating esds involving l.s. planes.
;
loop_
    _geom_bond_atom_site_label_1
    _geom_bond_atom_site_label_2
    _geom_bond_site_symmetry_2
    _geom_bond_distance
    _geom_bond_publ_flag
    Cl1 C1 . 1.8104(9) ?
    O1 N1 . 1.2277(11) ?
    O2 N1 . 1.2253(10) ?
    N1 C4 . 1.4730(10) ?
    C1 C2 . 1.5007(12) ?
    C1 H1A . 0.9900 ?
    C1 H1B . 0.9900 ?
    C2 C7 . 1.3947(11) ?
    C2 C3 . 1.3941(12) ?
    C3 C4 . 1.3858(12) ?
    C3 H3 . 0.9500 ?
    C4 C5 . 1.3885(11) ?
    C5 C6 . 1.3952(11) ?
    C5 H5 . 0.9500 ?
    C6 C7 . 1.3934(12) ?
    C6 H6 . 0.9500 ?
    C7 H7 . 0.9500 ?
loop_
    _geom_angle_atom_site_label_1
    _geom_angle_atom_site_label_2
    _geom_angle_atom_site_label_3
    _geom_angle_site_symmetry_1
    _geom_angle_site_symmetry_3
    _geom_angle
    _geom_angle_publ_flag
    O2 N1 O1 . . 123.43(8) ?
    O2 N1 C4 . . 118.31(7) ?
    O1 N1 C4 . . 118.26(7) ?
    C2 C1 Cl1 . . 110.31(6) ?
    C2 C1 H1A . . 109.6 ?
    Cl1 C1 H1A . . 109.6 ?
    C2 C1 H1B . . 109.6 ?
    Cl1 C1 H1B . . 109.6 ?
    H1A C1 H1B . . 108.1 ?
    C7 C2 C3 . . 119.45(7) ?
    C7 C2 C1 . . 120.60(8) ?
    C3 C2 C1 . . 119.95(8) ?
    C4 C3 C2 . . 118.76(7) ?
    C4 C3 H3 . . 120.6 ?
    C2 C3 H3 . . 120.6 ?
    C3 C4 C5 . . 123.00(7) ?
    C3 C4 N1 . . 118.34(7) ?
    C5 C4 N1 . . 118.65(7) ?
    C4 C5 C6 . . 117.58(7) ?
    C4 C5 H5 . . 121.2 ?
    C6 C5 H5 . . 121.2 ?
    C7 C6 C5 . . 120.56(7) ?
    C7 C6 H6 . . 119.7 ?
    C5 C6 H6 . . 119.7 ?
    C6 C7 C2 . . 120.64(7) ?
    C6 C7 H7 . . 119.7 ?
    C2 C7 H7 . . 119.7 ?
loop_
    _geom_torsion_atom_site_label_1
    _geom_torsion_atom_site_label_2
    _geom_torsion_atom_site_label_3
    _geom_torsion_atom_site_label_4
    _geom_torsion_site_symmetry_1
    _geom_torsion_site_symmetry_2
    _geom_torsion_site_symmetry_3
    _geom_torsion_site_symmetry_4
    _geom_torsion
    _geom_torsion_publ_flag
    Cl1 C1 C2 C7 . . . . 96.41(8) ?
    Cl1 C1 C2 C3 . . . . -83.37(9) ?
    C7 C2 C3 C4 . . . . 0.10(12) ?
    C1 C2 C3 C4 . . . . 179.88(7) ?
    C2 C3 C4 C5 . . . . -0.29(12) ?
    C2 C3 C4 N1 . . . . 179.57(7) ?
    O2 N1 C4 C3 . . . . -8.71(11) ?
    O1 N1 C4 C3 . . . . 171.27(8) ?
    O2 N1 C4 C5 . . . . 171.16(8) ?
    O1 N1 C4 C5 . . . . -8.86(11) ?
    C3 C4 C5 C6 . . . . 0.35(12) ?
    N1 C4 C5 C6 . . . . -179.50(7) ?
    C4 C5 C6 C7 . . . . -0.24(12) ?
    C5 C6 C7 C2 . . . . 0.06(13) ?
    C3 C2 C7 C6 . . . . 0.01(12) ?
    C1 C2 C7 C6 . . . . -179.77(8) ?
_shelx_space_group_comment
;
The symmetry employed for this shelxl refinement is uniquely defined
by the following loop, which should always be used as a source of
symmetry information in preference to the above space-group names.
They are only intended as comments.
;
_shelx_estimated_absorpt_T_min     0.882
_shelx_estimated_absorpt_T_max     0.982
_shelx_hkl_file
;
  -9  -1  11   64.27    4.59   0
  -9  -1  13   35.96    4.11   0
  -9  -1  14   10.00    3.28   0
  -8  -1  13   35.16    4.42   0
  -8  -1  14   43.08    4.91   0
  -8  -1  15   38.31    4.56   0
  -7  -1   9    1.18    2.31   0
  -7  -1  15    6.66    3.27   0
  -6  -1   8  793.65   11.78   0
  -6  -1  14   23.22    3.53   0
  -5  -1   8    4.05    2.00   0
  -5  -1  13   37.74    3.85   0
  -4  -1   9  600.58   10.56   0
  -4  -1  12   51.82    4.14   0
   0   0  16  123.06    6.50   0
   1   0  14   67.33    4.99   0
  -8  -1  12    5.11    2.62   0
  -7  -1  11  212.47    7.66   0
  -7  -1  12  545.48   12.18   0
  -7  -1  13  681.79   13.90   0
  -6  -1   9   96.94    4.54   0
  -6  -1  12  520.46   11.57   0
  -6  -1  13  367.51   10.29   0
  -5  -1   9  135.18    5.23   0
  -5  -1  12  246.00    8.12   0
  -3   0  19    0.00    5.12   0
  -2   0  18    9.93    4.74   0
  -1   0  17    1.36    2.88   0
   2   0  11   -0.62    2.56   0
  -5   0  20    1.78    5.02   0
   0   0  15    2.08    2.47   0
   1   0  13    1.80    2.76   0
 -14   0  17    1.01    5.51   0
  -6   0  20    0.47    5.81   0
  -4   0  19    2.31    3.95   0
  -3   0  18  412.83   13.27   0
  -2   0  17    0.71    3.85   0
  -1   0  16   89.79    5.78   0
   2   0  10  146.82    4.91   0
 -14   0  15   -2.88    4.52   0
 -14   0  16   49.18    5.71   0
  -7   0  20    2.22    5.90   0
  -5   0  19   -0.19    5.15   0
   0   0  14   21.19    3.22   0
   2   0   9    0.69    1.63   0
 -13   0  17    2.64    5.15   0
  -6   0  19   -2.62    5.52   0
  -4   0  18  132.45    7.92   0
  -3   0  17    1.47    4.25   0
  -2   0  16   21.21    4.60   0
  -1   0  15   -0.32    2.55   0
   2   0   3   -0.20    0.47   0
 -13   0  15    0.71    4.15   0
 -13   0  16  284.33   11.27   0
 -10   0  19   -1.19    4.74   0
  -9   0  19    1.46    5.25   0
  -8   0  19   -1.03    5.08   0
  -7   0  19   -0.59    3.82   0
  -5   0  18   67.17    6.81   0
   0   0  13    1.66    2.15   0
   1   0  11   -0.34    1.74   0
   2   0   8  382.61    6.70   0
 -13   0  12   90.12    6.15   0
 -13   0  13    1.54    3.46   0
 -12   0  16   33.51    5.96   0
 -12   0  17    1.42    3.94   0
 -11   0  18    1.09    3.89   0
  -6   0  18   54.09    6.54   0
  -4   0  17    0.68    3.01   0
  -3   0  16   63.89    5.95   0
  -2   0  15   -0.56    3.46   0
  -2   1  20   73.98    6.94   0
   2   0   4  543.24    5.36   0
   2   0   7    0.24    0.74   0
 -12   0  15   -0.35    4.31   0
 -11   0  17    0.65    3.63   0
  -9   0  18  162.86    8.97   0
  -8   0  18   93.62    7.05   0
  -7   0   1   -0.18    0.54   0
  -7   0  18  286.74   11.08   0
  -5   0  17    1.29    2.82   0
   1   0  10  564.71    9.45   0
   2   0   5    0.29    0.74   0
 -12   0   9    0.71    2.25   0
 -12   0  10  776.36   14.00   0
 -12   0  13    1.71    3.41   0
 -12   0  14   29.06    4.30   0
 -11   0  16   66.84    6.04   0
 -10   0  17   -1.55    3.65   0
  -9   0   3    0.22    1.00   0
  -9   0  17    1.11    4.28   0
  -8   0  17    1.11    4.82   0
  -7   0  17    2.57    4.41   0
  -6   0  17   -0.10    3.04   0
  -4   0  16   54.05    4.87   0
  -3   0  15   -1.59    3.44   0
  -3   1  20   -0.82    4.30   0
  -2   0  14  969.63   16.21   0
  -2   1  19   44.86    6.27   0
  -1   0  13   -0.05    2.04   0
  -1   1  18   13.16    4.40   0
   0   1  17   -0.19    3.48   0
   1   0   9    0.58    1.40   0
 -12   0  11    1.61    2.46   0
 -12   0  12   86.04    5.58   0
 -11   0   7   -0.62    2.35   0
 -11   0  15   -0.55    2.96   0
 -10   0  16  593.79   15.08   0
  -9   0  16    8.88    4.01   0
  -6   0  16  101.29    6.87   0
  -5   0  16    0.51    2.83   0
  -4   1  20   66.49    7.55   0
   0   0  11    0.38    1.71   0
 -11   0  13    2.50    3.73   0
 -11   0  14   12.51    3.56   0
 -10   0   5    0.36    1.13   0
 -10   0  15    2.83    3.11   0
  -8   0  16   84.63    6.14   0
  -7   0  16  127.34    7.31   0
  -4   0  15    1.32    2.47   0
  -3   0  14  270.02    8.67   0
  -3   1  19   80.23    7.67   0
  -2   0  13   -0.99    2.46   0
 -11   0  10  211.27    7.47   0
 -11   0  11   -0.50    3.15   0
 -11   0  12   15.08    3.28   0
 -10   0  14  493.82   12.67   0
  -9   0  15   -1.01    2.71   0
  -8   0  15    1.07    3.78   0
  -7   0  15    0.78    3.65   0
  -6   0  15   -0.40    3.26   0
  -5   0  15   -2.40    2.62   0
  -5   1  20   92.51    7.85   0
  -4   0  14  211.42    8.15   0
  -2   1  18    7.24    3.62   0
   0   1  16   35.65    4.82   0
   1   0   7   -1.07    1.19   0
   1   1  15  131.55    6.24   0
 -10   0  13   -0.21    2.66   0
  -9   0   4   -0.51    1.16   0
  -5   0  14  277.31    9.30   0
  -4   1  19   48.08    5.81   0
  -3   0  13    1.30    2.10   0
  -1   0  11   -0.17    1.76   0
   0   0   9    1.40    1.46   0
 -14   1  16   18.12    5.70   0
 -10   0   7    0.70    2.06   0
 -10   0   8   35.29    3.22   0
 -10   0  11   -0.92    3.08   0
 -10   0  12   21.13    3.38   0
  -9   0  13   -0.04    2.26   0
  -7   0  14   32.60    3.93   0
  -6   0  14   74.54    5.26   0
  -5   1  19  120.86    8.56   0
  -4   0  13    0.62    2.62   0
  -3   1  18    4.04    3.59   0
  -2   1  17    1.21    3.74   0
  -1   0  10  435.12    8.71   0
   1   0   6 2558.55   14.80   0
 -14   1  15   29.55    5.21   0
 -13   1  17    2.64    5.43   0
 -10   0  10  116.01    5.46   0
  -9   0   5    0.77    1.50   0
  -9   0  12 2881.12   26.99   0
  -9   1  19   12.96    5.71   0
  -8   0  13    0.66    2.48   0
  -7   0  13   -0.16    3.22   0
  -7   1  19   30.48    6.32   0
  -6   0  13   -0.91    3.15   0
  -6   1  19    4.23    4.50   0
  -5   0  13    0.65    2.16   0
  -4   1  18   15.24    5.38   0
  -3   0  12    1.64    2.06   0
  -1   1  16   27.30    4.25   0
   0   0   8  342.94    6.66   0
   0   1  15  284.96    9.32   0
   1   0   2  127.61    1.85   0
   1   0   5    0.26    0.81   0
   1   1  14  310.10    8.77   0
 -14   1  14    1.50    3.73   0
 -13   1  16   37.38    6.37   0
 -12   1  17    2.59    5.25   0
  -9   0   6   16.12    2.20   0
  -9   0  11   -2.70    2.28   0
  -8   0  12    2.73    2.38   0
  -8   1  19   91.84    7.31   0
  -5   1  18    4.87    4.69   0
  -3   1  17   23.40    4.79   0
  -1   0   9    1.22    1.85   0
   1   0   4 2253.43   11.06   0
 -13   1  15    6.21    4.75   0
 -10   1  18    0.44    4.82   0
  -9   0   7   -0.14    1.79   0
  -9   0   8    3.72    2.14   0
  -9   1  18   65.70    6.87   0
  -8   0   4  115.39    3.48   0
  -8   0  11    1.20    2.51   0
  -7   0  12  255.61    8.10   0
  -6   0   1   -0.01    0.45   0
  -6   0  12 1614.44   19.57   0
  -6   1  18   87.35    7.42   0
  -2   1  16   58.26    5.76   0
   0   0   7    1.55    0.89   0
   1   0   3    0.44    0.39   0
 -13   1  14   36.80    5.23   0
 -12   1  16    8.58    4.00   0
 -11   1  17   14.84    4.37   0
  -8   1  18   22.87    4.77   0
  -7   0  11    0.33    1.98   0
  -7   1  18   39.48    5.14   0
  -4   1  17    3.57    3.14   0
  -3   0  10 1139.60   14.24   0
  -2   2  19   16.10    5.07   0
  -1   0   8  138.56    4.42   0
  -1   1  15   72.54    5.09   0
   0   1  14   46.81    4.36   0
   1   1  13    0.48    1.93   0
 -13   1  13   30.46    5.10   0
 -11   1  16  171.19    9.66   0
 -10   1  17   29.66    4.99   0
  -9   1  17   70.68    7.24   0
  -8   0   5   -0.19    1.37   0
  -8   0   9   -0.35    1.72   0
  -6   1  17  154.13    8.37   0
  -5   1  17   34.60    4.68   0
  -4   0  10   55.27    3.68   0
  -2   0   9   -0.21    1.38   0
  -1   2  18   24.20    4.99   0
   0   0   6 1387.24   11.16   0
   3   1  10  730.14   10.40   0
 -13   1  12   12.51    4.11   0
 -12   1  14   19.83    4.46   0
 -10   1  16   10.19    4.87   0
  -8   0   7   -0.94    1.43   0
  -8   1  17   67.70    6.09   0
  -7   0   3   -0.01    0.88   0
  -7   0   9    0.98    2.01   0
  -7   1  17   87.00    6.60   0
  -5   0  10  507.89    9.85   0
  -4   1  16  143.17    7.86   0
  -3   0   9   -0.57    1.57   0
  -3   2  19    9.07    4.59   0
  -2   1  15   20.54    3.45   0
  -1   0   7   -0.38    1.15   0
   2   1  11   78.95    4.40   0
 -11   1  15  138.13    7.59   0
  -9   1  16    8.18    4.57   0
  -7   0   4  200.43    4.45   0
  -7   0   8  520.89    9.12   0
  -6   0   9   -0.73    1.52   0
  -5   0   9   -0.85    1.79   0
  -5   1  16  185.40    8.58   0
  -4   0   9    0.54    1.52   0
  -4   2  19   11.71    5.51   0
  -2   0   8 3086.50   20.12   0
  -2   2  18   -0.15    3.98   0
  -1   1  14    2.12    2.38   0
   0   0   5    0.11    0.63   0
   0   1  13    0.36    2.59   0
 -12   1  13  316.88   10.27   0
 -11   1  14  289.56   10.58   0
 -10   1  15   30.29    5.04   0
  -8   1  16   -2.12    3.04   0
  -7   0   5    0.26    1.10   0
  -7   0   6 3633.40   21.26   0
  -7   0   7   -1.58    1.44   0
  -7   1  16  108.25    6.74   0
  -6   0   8   54.64    3.36   0
  -6   1  16    4.60    3.04   0
  -3   0   8 2221.37   17.48   0
  -2   0   7   -0.86    1.28   0
  -1   0   6 2677.00   15.80   0
  -1   2  17   20.46    5.04   0
   0   0   4   52.58    1.89   0
   3   1   9   14.71    2.06   0
 -12   1  12  319.76   10.02   0
  -9   1  15  124.21    7.43   0
  -6   0   7    0.09    1.60   0
  -6   2  19   53.50    7.18   0
  -5   0   8 1162.81   13.12   0
  -4   0   8   42.90    2.68   0
  -4   1  15  149.41    6.97   0
  -3   2  18   43.07    5.55   0
  -2   1  14    2.24    2.30   0
   0   2  16   37.08    4.67   0
   5   1   5   69.97    2.01   0
 -12   1  11    2.27    2.48   0
 -11   1  13    1.72    2.69   0
 -10   1  14   42.18    4.74   0
  -8   1  15   42.75    4.64   0
  -7   1  15   12.18    3.90   0
  -6   0   3   -0.07    0.79   0
  -6   0   6   10.54    1.49   0
  -6   1  15   21.57    4.12   0
  -5   0   1   -0.12    0.41   0
  -5   0   7   -1.22    1.26   0
  -5   1  15   41.03    4.33   0
  -4   0   7    0.42    1.28   0
  -4   2  18  132.23    8.87   0
  -3   0   7    1.11    1.14   0
  -3   1  14   19.12    3.86   0
  -2   0   6 3530.91   18.49   0
  -2   2  17  434.02   13.29   0
  -1   0   5   -0.12    1.00   0
  -1   1  13   56.14    4.21   0
   0   0   3    0.60    0.63   0
   2   1  10  138.57    5.16   0
   4   1   7  437.69    6.27   0
 -14   2  14    1.28    4.57   0
 -13   2  16    5.90    4.72   0
 -12   1   9   89.48    5.42   0
 -12   1  10    5.06    2.40   0
 -11   1  12   20.43    3.99   0
  -9   1  14    7.74    2.96   0
  -6   0   4  112.78    3.16   0
  -6   0   5   -0.62    0.84   0
  -5   0   6   62.00    2.91   0
  -4   1  14    2.34    3.05   0
  -1   2  16   96.91    6.60   0
 -13   2  15   12.26    5.31   0
 -11   1  11  129.81    6.56   0
 -11   2  17  123.94    9.34   0
  -9   2  18    2.25    4.05   0
  -8   2  18   -1.03    3.94   0
  -7   1  14   60.56    5.46   0
  -7   2  18  143.25    9.51   0
  -6   1  14   21.07    3.96   0
  -6   2  18    3.65    4.77   0
  -5   0   5    0.86    1.21   0
  -5   1  14   65.20    5.23   0
  -3   0   6  506.35    7.17   0
  -3   2  17  104.81    6.85   0
  -2   0   5    0.80    1.10   0
  -2   1  13   92.69    5.19   0
  -1   0   4 9913.03   24.70   0
   0   0   2  159.49    2.16   0
   0   2  15   10.36    3.66   0
 -12   2  16    6.23    4.38   0
 -10   2  17    5.48    5.77   0
  -9   1  13   41.62    4.20   0
  -5   0   3    0.84    0.74   0
  -5   0   4  212.29    4.19   0
  -4   0   5    0.19    1.11   0
  -4   2  17   -0.11    4.21   0
  -3   0   5   -0.55    1.10   0
  -3   1  13   90.15    5.62   0
  -2   2  16    2.07    3.67   0
   1   2  14   12.40    3.74   0
   3   1   8   13.75    1.81   0
 -13   2  14  166.28    9.29   0
 -12   2  15    2.35    4.60   0
 -11   1  10    6.53    2.53   0
 -11   2  16   -2.43    5.19   0
  -9   2  17   -1.02    3.43   0
  -8   1  13   40.42    4.16   0
  -8   2  17   42.78    6.32   0
  -6   2  17   42.30    6.17   0
  -5   2  17   37.44    5.15   0
  -4   1  13  159.60    6.98   0
  -2   0   4 4416.39   17.04   0
   1   1  10  533.86    9.37   0
   2   1   9  808.60   10.50   0
 -11   1   9  514.93   10.57   0
 -10   1  11   86.64    5.10   0
 -10   2  16   -2.26    4.97   0
  -9   1  12  299.54    9.11   0
  -7   1  13  672.77   13.57   0
  -7   2  17   28.48    4.72   0
  -6   1  13  383.35   10.12   0
  -5   1  13   33.33    3.66   0
  -4   0   4 3922.46   17.11   0
  -3   0   4  192.39    3.71   0
  -3   2  16   42.16    4.69   0
  -2   1  12  176.84    6.35   0
  -1   0   3   -0.24    0.49   0
  -1   2  15   -0.10    2.50   0
 -12   2  14   -0.62    4.67   0
 -11   2  15    0.54    4.46   0
 -10   1  10    4.38    2.94   0
  -9   1  11   61.24    4.63   0
  -9   2  16  106.09    7.91   0
  -8   1  12   11.92    2.75   0
  -4   0   1   -0.14    0.37   0
  -4   0   2 1351.45    7.88   0
  -4   0   3    0.55    0.52   0
  -4   2  16    1.51    4.01   0
  -3   1  12  443.32   10.08   0
  -1   3  17    9.86    4.51   0
   0   2  14   11.65    3.80   0
   4   1   6  603.52    6.65   0
 -13   2  12   18.09    3.55   0
 -10   2  15    1.32    4.19   0
  -8   2  16   17.36    4.20   0
  -7   1  12  564.09   11.90   0
  -7   2  16   58.53    6.06   0
  -6   2  16   28.94    4.92   0
  -5   1  12  246.57    8.20   0
  -5   2  16    7.85    3.51   0
  -4   1  12   54.35    3.99   0
  -3   0   3    0.13    0.56   0
  -2   0   3   -0.37    0.53   0
  -2   2  15   62.58    5.07   0
  -1   0   2  542.81    4.23   0
   1   2  13   42.95    4.35   0
 -13   2  11  175.44    8.41   0
 -12   2  13   11.50    3.40   0
 -11   2  14    7.88    4.35   0
  -9   1  10  273.35    8.26   0
  -8   1  11  962.52   15.01   0
  -3   2  15   40.13    4.80   0
  -2   3  17    9.62    4.34   0
  -1   2  14    9.00    3.44   0
   2   1   8  120.60    4.05   0
   2   2  12    9.98    2.93   0
   3   1   7  336.69    5.75   0
   5   1   4  164.03    2.57   0
  -9   2  15   50.05    5.25   0
  -8   2  15  169.06    8.77   0
  -7   1  11  208.74    7.25   0
  -4   2  15   34.89    4.84   0
  -3   3  17   35.51    6.20   0
  -2   0   2 2237.17    9.06   0
 -12   2  12   17.92    3.60   0
 -11   2  13  110.07    6.70   0
 -10   1   7    0.48    2.25   0
 -10   2  14   18.81    3.82   0
  -8   1  10   52.87    4.10   0
  -7   2  15  178.72    8.43   0
  -6   1  11   48.76    3.81   0
  -6   2  15  225.48    9.12   0
  -4   3  17    1.91    5.09   0
  -3   0   1   -0.11    0.40   0
  -2   2  14    4.56    3.60   0
   0   2  13  173.19    6.87   0
 -12   2  11  370.99   11.19   0
 -10   1   6   75.88    4.01   0
  -9   2  14   20.12    3.74   0
  -7   3  17   11.49    5.80   0
  -6   3  17   -0.96    5.36   0
  -5   3  17   53.36    6.21   0
  -3   2  14  100.40    6.30   0
  -2   1  10   26.99    2.84   0
  -2   3  16   12.59    5.02   0
   0   1   9   82.75    3.78   0
   0   3  15   24.32    4.63   0
   1   2  12   43.98    4.31   0
 -11   2  12  191.36    8.14   0
 -10   1   5  440.35    8.22   0
 -10   2  13  356.31   11.20   0
  -8   2  14   14.76    3.43   0
  -7   2  14   -0.68    3.50   0
  -4   2  14   15.67    4.06   0
  -3   1  10  535.43   10.01   0
  -1   2  13  438.28   10.90   0
 -13   3  13  123.08    8.54   0
 -12   2  10  108.57    6.05   0
 -12   3  14   85.01    7.57   0
 -11   3  15   10.62    5.26   0
  -9   2  13  191.63    8.63   0
  -9   3  16   23.15    5.73   0
  -6   2  14   50.45    4.74   0
  -5   2  14    3.31    2.59   0
  -4   3  16  155.39    9.15   0
  -3   3  16    8.55    3.70   0
  -1   3  15   16.24    4.86   0
   1   1   8  407.82    7.08   0
   2   1   7   10.09    1.57   0
   3   2  10   41.74    3.68   0
 -12   2   9    5.97    3.44   0
 -11   2  11  115.17    6.32   0
 -10   2  12   87.71    5.80   0
 -10   3  15    8.59    5.14   0
  -9   1   7  262.95    6.80   0
  -8   1   8  328.49    7.88   0
  -8   2  13  119.63    7.01   0
  -8   3  16  103.59    7.72   0
  -7   3  16    1.07    4.62   0
  -6   3  16   67.34    7.37   0
  -5   3  16   40.92    6.00   0
  -2   2  13   80.22    4.95   0
  -1   1   9  459.54    8.46   0
   0   2  12    2.27    2.17   0
   3   1   6  227.31    4.41   0
 -13   3  12  504.44   14.39   0
 -12   3  13    0.53    4.70   0
 -11   3  14   40.84    6.35   0
  -9   1   6   80.51    3.90   0
  -7   2  13    6.56    3.42   0
  -6   1   9   94.74    4.62   0
  -4   2  13   14.08    3.31   0
  -3   2  13  140.54    6.40   0
  -2   1   9  169.29    5.38   0
  -2   3  15   25.04    4.04   0
   0   3  14   75.69    6.07   0
 -13   3  11   30.37    5.45   0
 -12   2   8    8.78    2.54   0
 -11   2  10    1.85    2.64   0
 -10   2  11   32.66    4.31   0
  -9   2  12    9.14    2.92   0
  -9   3  15    0.58    4.21   0
  -8   3  15    1.18    4.14   0
  -7   1   8    1.30    1.90   0
  -6   2  13   44.13    4.32   0
  -5   1   9  134.55    5.00   0
  -5   2  13  225.39    8.21   0
  -4   1   9  602.48   10.19   0
  -3   3  15   28.43    4.33   0
  -1   2  12  224.32    7.43   0
   1   2  11   22.50    2.82   0
 -12   3  12    0.59    5.17   0
 -11   2   9  179.03    7.35   0
 -11   3  13   -2.70    4.40   0
 -10   3  14   61.96    6.22   0
  -9   1   5  392.95    7.46   0
  -8   2  12   51.45    4.41   0
  -7   3  15   44.17    5.42   0
  -6   3  15    3.97    4.68   0
  -5   3  15   12.12    4.74   0
  -4   3  15    5.17    3.59   0
  -2   2  12   10.95    2.99   0
  -1   3  14    3.51    3.51   0
   1   3  13    3.08    3.08   0
 -10   2  10   -0.16    3.23   0
  -9   1   4   46.15    2.78   0
  -9   2  11   11.37    2.76   0
  -9   3  14   52.45    6.46   0
  -7   2  12    1.21    2.39   0
  -6   1   8  796.55   11.39   0
  -3   2  12   38.69    4.34   0
  -2   3  14   75.75    6.09   0
  -1   1   8  242.41    5.78   0
   1   1   7 1289.55   11.77   0
 -12   3  11    4.35    4.47   0
 -11   2   8    1.94    2.99   0
 -10   3  13    0.84    4.78   0
  -8   1   6   18.44    2.12   0
  -8   3  14   39.92    5.81   0
  -6   2  12   43.82    4.18   0
  -5   1   8    4.50    1.90   0
  -5   2  12  433.44   10.68   0
  -4   2  12  257.28    8.30   0
  -3   3  14   20.16    4.38   0
  -2   1   8  265.05    6.20   0
  -1   4  15    1.76    3.74   0
   0   3  13   11.10    4.01   0
 -10   2   9   65.72    4.96   0
  -9   1   3   87.86    3.32   0
  -9   2  10    2.19    2.97   0
  -8   2  11   30.26    3.51   0
  -7   3  14  230.23    9.71   0
  -5   3  14    4.84    4.44   0
  -4   1   8 1425.61   14.66   0
  -4   3  14  107.55    7.11   0
  -3   1   8   40.48    2.64   0
  -2   4  15    5.78    5.36   0
  -1   2  11  577.57   11.48   0
   2   1   6  162.71    3.85   0
 -12   3  10   10.73    4.44   0
 -11   2   7  364.06    9.27   0
  -9   3  13    4.62    3.56   0
  -8   1   5    3.03    1.51   0
  -3   4  15   12.91    5.29   0
  -2   2  11   32.70    3.77   0
  -1   3  13   23.89    3.75   0
   0   1   7  737.38    9.18   0
   0   4  14   -0.02    3.76   0
   1   3  12  175.59    7.59   0
   3   1   5 1099.20    8.78   0
 -11   3  11    5.51    3.14   0
 -10   3  12   77.94    6.13   0
  -8   2  10    0.10    2.94   0
  -8   3  13   -0.09    2.90   0
  -7   1   6  358.58    7.05   0
  -6   2  11    3.23    2.15   0
  -5   2  11  477.68   11.14   0
  -4   2  11 1466.82   18.69   0
  -4   4  15   19.88    5.11   0
  -3   2  11    5.34    2.73   0
  -2   3  13    6.13    4.03   0
   2   2   9    6.00    2.25   0
   4   1   4  961.41    6.98   0
   5   1   3 1298.79    6.44   0
 -12   3   9   33.85    4.89   0
 -10   2   8  155.27    6.22   0
  -9   2   9   12.52    2.81   0
  -9   3  12   10.89    4.45   0
  -8   1   4  308.59    6.17   0
  -7   3  13   50.84    5.21   0
  -6   3  13   98.21    6.97   0
  -5   1   7 1092.03   12.37   0
  -4   3  13    1.56    3.37   0
  -3   3  13   -3.55    3.47   0
  -1   1   7  629.71    8.68   0
  -1   4  14  126.08    7.96   0
   0   3  12   56.43    4.97   0
   2   3  11   62.21    4.95   0
 -11   3  10   13.69    3.82   0
 -10   3  11    9.19    3.35   0
  -7   2  10   15.60    2.80   0
  -6   1   6   67.88    3.30   0
  -5   3  13   15.31    3.51   0
  -2   1   7   61.23    2.90   0
  -2   4  14   58.65    6.13   0
   1   1   6    0.23    0.81   0
   3   2   8    0.02    1.86   0
 -12   3   8  123.16    6.99   0
 -10   2   7  112.40    5.31   0
  -9   2   8   41.27    3.99   0
  -9   4  13    7.77    5.63   0
  -8   2   9  540.66   11.38   0
  -8   3  12  118.24    6.77   0
  -7   1   5   47.79    2.58   0
  -7   4  14    6.81    4.19   0
  -6   2  10   41.45    3.67   0
  -5   4  14   11.91    5.70   0
  -4   4  14   19.22    5.72   0
  -3   4  14   63.93    6.31   0
  -1   3  12  113.12    6.12   0
   0   4  13    4.36    3.80   0
   1   2   9  696.03   11.12   0
 -11   3   9    9.71    3.99   0
 -10   3  10    3.89    3.76   0
 -10   4  12  147.63    9.91   0
  -9   3  11   14.51    3.39   0
  -8   1   3   74.10    3.02   0
  -7   3  12   11.36    3.33   0
  -6   3  12    8.77    3.80   0
  -5   1   6   78.71    3.43   0
  -5   2  10   42.16    3.60   0
  -4   2  10    7.51    2.82   0
  -3   2  10  248.78    7.51   0
  -2   3  12  889.09   16.28   0
  -1   4  13   13.53    4.54   0
   0   1   6 1396.73   11.93   0
   1   3  11   20.20    3.22   0
   4   2   7    4.06    1.72   0
 -11   4  11    1.29    4.08   0
  -8   3  11   35.02    4.83   0
  -8   4  13   40.65    5.58   0
  -7   4  13   -0.45    4.78   0
  -5   3  12  266.21    9.49   0
  -4   3  12    3.82    2.77   0
  -3   3  12   29.32    3.75   0
  -2   4  13   16.85    5.04   0
   0   2   9  972.14   13.33   0
   1   4  12   62.25    6.03   0
   2   1   5  284.89    4.71   0
 -12   4   9    1.26    4.26   0
 -11   3   8   28.92    4.69   0
  -9   3  10  140.02    7.35   0
  -9   4  12   21.81    6.06   0
  -8   2   8   53.32    3.75   0
  -7   1   4 1444.32   12.58   0
  -6   1   5  351.03    6.50   0
  -6   2   9  115.04    5.66   0
  -6   4  13    6.11    4.61   0
  -5   4  13   10.30    5.03   0
  -4   1   6  882.36   10.33   0
  -4   4  13   17.90    5.13   0
  -3   4  13   14.15    4.63   0
  -1   1   6  165.93    4.23   0
   0   3  11    2.93    2.55   0
   2   2   8   29.97    2.82   0
   2   3  10  232.22    7.93   0
 -10   3   9   82.06    5.54   0
 -10   4  11    0.37    4.08   0
  -8   4  12  130.00    8.75   0
  -7   3  11   42.08    4.42   0
  -3   1   6    0.94    0.97   0
  -2   1   6 1977.07   14.68   0
  -1   3  11  266.48    9.01   0
   0   4  12   18.98    4.36   0
 -12   4   8   88.33    7.48   0
 -11   3   7   11.54    3.63   0
  -8   3  10  239.35    9.21   0
  -7   4  12    8.53    4.69   0
  -6   3  11   69.91    5.23   0
  -5   1   5   77.45    3.23   0
  -5   3  11   -0.45    3.52   0
  -2   3  11  106.09    6.15   0
  -1   4  12    2.36    4.33   0
 -11   4   9   51.41    6.26   0
 -10   2   4   28.39    3.27   0
 -10   3   8  249.40    9.36   0
 -10   4  10    7.94    5.22   0
  -9   3   9    3.70    3.63   0
  -9   4  11    4.51    3.75   0
  -7   1   3  384.64    6.31   0
  -6   4  12    0.93    4.94   0
  -4   3  11   17.52    3.34   0
  -3   3  11  309.55    9.50   0
  -2   4  12    1.93    4.17   0
   1   1   5  276.55    4.81   0
   1   2   8   -0.02    1.50   0
   1   3  10    0.20    2.15   0
   3   1   4  219.70    3.70   0
   3   2   7  157.61    4.93   0
   3   3   9    8.23    2.35   0
 -11   3   6  141.83    7.20   0
  -8   4  11   -1.53    4.54   0
  -7   3  10   90.70    5.83   0
  -6   1   4    5.45    1.14   0
  -5   4  12  597.79   15.67   0
  -3   4  12   -1.49    3.35   0
   0   3  10  246.63    8.34   0
 -11   4   8   -2.53    4.57   0
  -9   4  10   47.62    6.37   0
  -8   3   9  106.18    6.52   0
  -7   4  11   20.60    5.67   0
  -6   3  10  251.49    8.75   0
  -4   1   5  471.23    7.15   0
  -1   3  10  956.86   15.95   0
   0   1   5 1714.83   12.33   0
   0   4  11    8.52    4.46   0
   2   3   9   35.90    3.65   0
 -10   3   7    1.36    2.47   0
 -10   4   9  142.85    8.26   0
  -9   3   8  519.09   12.43   0
  -6   4  11   -0.18    4.79   0
  -5   3  10  353.61   10.28   0
  -4   3  10    6.04    3.41   0
  -3   1   5  224.34    4.87   0
  -3   3  10  905.79   15.84   0
  -2   3  10   78.38    5.48   0
  -1   1   5  682.51    8.07   0
  -1   2   8    6.43    1.79   0
  -1   4  11  318.97   11.33   0
   1   5  11    9.28    5.04   0
   2   2   7  449.41    8.11   0
   2   4  10   76.38    6.05   0
   4   2   6    0.89    1.05   0
 -11   4   7   -0.34    3.88   0
  -8   4  10  127.29    7.67   0
  -7   1   2   14.19    1.61   0
  -7   3   9    4.91    2.63   0
  -5   1   4 1255.98   11.34   0
  -5   4  11   -1.45    3.38   0
  -3   2   8    8.59    2.05   0
  -3   4  11   31.56    5.45   0
  -2   1   5  240.13    4.86   0
  -2   2   8    2.80    1.71   0
  -2   4  11   30.89    4.33   0
   1   3   9  101.45    5.53   0
 -10   3   6    2.54    2.97   0
 -10   4   8    1.53    4.65   0
  -9   2   4   85.68    4.50   0
  -9   4   9    0.01    3.57   0
  -8   3   8   49.80    5.00   0
  -7   4  10   12.12    4.82   0
  -6   1   3 1103.88   10.56   0
  -6   3   9   -1.49    3.06   0
  -1   5  11   69.30    7.44   0
   0   5  11   42.86    5.68   0
   1   4  10  301.90   10.31   0
   4   1   3   49.01    1.57   0
  -9   3   7   12.19    3.08   0
  -7   2   6    2.52    1.80   0
 -12   3   4    4.24    4.47   0
 -12   3  13   -1.98    5.63   0
 -10   2   3  663.88   13.29   0
  -7   1   2   14.07    2.13   0
  -4   1  -4  984.27    7.48   0
  -1   0   2  556.57    3.90   0
 -12   3   5   85.25    6.77   0
 -12   3  12    5.62    5.43   0
 -11   3   1   20.64    4.27   0
 -10   2   4   29.24    4.38   0
 -10   2  11   28.55    4.88   0
  -9   2  14   24.88    3.95   0
  -8   2  -2    5.77    2.59   0
  -7   2  16   51.60    5.11   0
  -1   0   4 9999.99   19.23   0
 -12   3   6  268.55   10.69   0
 -12   3   7    0.21    4.34   0
 -12   3   8  137.83    8.93   0
 -12   3   9   34.35    6.51   0
 -12   3  10   15.44    4.79   0
 -12   3  11    4.11    3.62   0
 -11   3  14   37.12    6.69   0
 -10   2   5    9.07    2.56   0
 -10   2   6   15.53    3.62   0
 -10   2   9   76.29    5.61   0
 -10   2  10    0.77    2.63   0
 -10   3  16   83.96    7.72   0
  -9   2   1    4.46    2.55   0
  -9   2  13  191.51    8.62   0
  -8   2  15  167.43    7.54   0
  -7   1   4 1497.44   15.58   0
  -6   1   0 1051.80   11.00   0
  -5   1  -2  326.91    5.37   0
  -5   1  12  261.07    7.25   0
  -4   1  13  167.93    5.59   0
   0   0   5   -0.12    0.40   0
 -11   3   2  212.42    8.38   0
 -10   2   7  113.11    6.08   0
 -10   2   8  145.15    6.94   0
  -9   3  17   21.82    4.74   0
  -8   2  14   13.01    3.78   0
  -7   1   6  361.22    8.05   0
  -7   1   7  338.12    7.98   0
  -6   2  16   33.48    4.51   0
  -3   1  13   92.20    4.25   0
 -11   3   3   -0.17    2.72   0
 -11   3  12   56.99    6.36   0
 -11   3  13   -0.31    4.25   0
 -10   3  15    4.10    5.24   0
  -9   2   2    1.52    2.01   0
  -9   2  12   11.55    3.08   0
  -8   2  -1 1081.71   13.86   0
  -7   2  15  176.87    7.48   0
 -12   4   3   26.41    4.55   0
 -11   3   4  239.33    9.10   0
 -11   3  11    5.53    4.89   0
 -10   3   0   26.71    3.52   0
 -10   3  14   68.79    6.87   0
  -9   2  10    4.08    3.03   0
  -9   2  11    6.06    2.79   0
  -9   3  16   31.19    5.20   0
  -8   2  13  110.51    6.47   0
  -8   3  17   72.89    6.77   0
  -7   2  -3   12.20    2.15   0
  -6   1   9   95.47    4.34   0
  -5   1  11  202.59    6.04   0
  -4   1  12   53.35    3.18   0
 -12   4   4   25.67    4.89   0
 -12   4   5    5.37    5.33   0
 -11   3   5  151.03    7.56   0
 -11   3   6  140.37    7.84   0
 -11   3   7   11.91    4.80   0
 -11   3   8   41.60    5.54   0
 -11   3   9   14.47    4.55   0
 -11   3  10   14.74    4.10   0
 -10   3   1   64.70    5.24   0
  -9   2   4   86.35    5.12   0
  -9   2   9   13.02    3.95   0
  -8   2   0  159.16    5.79   0
  -7   2  14    2.49    3.25   0
  -6   1   8  782.66   11.36   0
  -6   2  15  232.33    8.29   0
  -5   1  -1 1034.58    9.85   0
 -12   4   6   11.86    4.53   0
 -12   4   7   43.50    6.80   0
 -10   3  13    1.99    3.43   0
  -9   2   5   92.69    5.12   0
  -9   2   6    2.93    2.09   0
  -9   2   7   64.10    4.43   0
  -9   2   8   42.33    3.93   0
  -9   3  15    2.08    3.46   0
  -8   2  12   51.01    4.37   0
  -8   3  16  106.49    7.68   0
  -7   3  17    8.92    4.52   0
  -6   1   3 1157.31   12.30   0
  -6   1   4    6.70    1.65   0
  -6   1   6   67.23    3.48   0
  -4   1  -3   49.04    1.89   0
  -4   1  11  132.42    4.87   0
  -3   1  12  424.84    7.85   0
 -11   4   2   48.10    5.68   0
 -10   3   2  197.01    7.73   0
 -10   3  12   85.71    6.47   0
  -9   3  14   57.33    6.58   0
  -8   2  11   30.98    3.68   0
  -7   2  -2    5.18    2.09   0
  -7   2  13    7.64    2.65   0
  -6   1   5  352.95    7.22   0
  -6   2  14   51.27    4.66   0
  -5   1   9  140.37    4.97   0
  -5   2  15  101.69    5.60   0
 -11   4   3    2.19    3.92   0
 -10   3   3   -1.72    2.45   0
 -10   3  10   -0.13    3.72   0
 -10   3  11   16.11    3.75   0
  -9   3  -1    0.05    2.01   0
  -8   2  10    0.48    2.73   0
  -8   3  15   -0.25    4.52   0
  -6   2  -4   68.21    3.22   0
  -2   1  12  168.67    4.59   0
 -10   3   4  129.39    6.72   0
 -10   3   5   11.01    4.19   0
 -10   3   6    2.84    3.29   0
 -10   3   7   -0.07    3.44   0
 -10   3   8  264.46    9.92   0
 -10   3   9   77.90    5.76   0
  -9   3  13    4.52    3.29   0
  -7   2  12    1.80    2.30   0
  -7   3  16    0.12    2.95   0
  -4   1  10  344.68    7.19   0
 -11   4   5    1.95    3.58   0
 -11   4   7    2.26    5.12   0
 -11   4   8   -1.30    5.18   0
 -11   4   9   42.02    5.75   0
  -9   3   0  107.24    5.56   0
  -9   3  12    5.90    3.96   0
  -8   2   4   27.95    3.49   0
  -8   2   5  116.57    5.48   0
  -8   2   6   48.06    3.92   0
  -8   2   7  192.01    7.14   0
  -8   2   8   54.98    4.05   0
  -8   3  14   45.41    5.56   0
  -7   2  -1  391.45    7.93   0
  -7   2  11  222.41    7.78   0
  -6   2  13   49.82    4.03   0
  -5   1   7 1087.16   12.28   0
  -5   2  14    0.43    2.07   0
 -10   4   1   15.16    4.13   0
  -9   3   1    5.56    3.31   0
  -9   3  11   13.86    4.07   0
  -7   3  15   42.30    4.84   0
  -6   3  16   70.21    5.40   0
  -5   1   2  121.57    3.76   0
  -5   1   6   84.21    3.55   0
  -4   1  -2  108.62    2.82   0
  -4   1   9  611.71    9.20   0
 -10   4   2   95.09    6.80   0
 -10   4  11    1.72    4.91   0
  -9   3   2   11.18    3.61   0
  -9   3  10  137.25    7.54   0
  -8   3  -2   56.74    4.07   0
  -8   3  13    0.83    2.92   0
  -7   2   0    5.86    2.09   0
  -7   2  10   14.90    2.74   0
  -6   2  -3   18.84    2.18   0
  -6   2  12   51.10    4.00   0
  -5   1   3  874.23    9.91   0
  -5   1   4 1211.29   12.04   0
  -5   1   5   77.88    3.24   0
  -4   2  14   12.54    3.21   0
  -3   1  10  520.46    8.24   0
  -2   1  11   66.61    3.10   0
 -10   4   3    2.12    4.16   0
 -10   4  10    5.78    4.54   0
  -9   3   3    9.98    3.36   0
  -9   3   8  515.23   12.94   0
  -9   3   9    1.08    2.65   0
  -9   4  13    8.47    5.65   0
  -8   3  12  114.87    7.33   0
  -7   2   9 1145.22   16.17   0
  -7   3  14  237.26    9.25   0
  -6   3  15    3.86    4.02   0
  -5   2  13  235.25    7.49   0
  -4   1   8 1476.14   13.87   0
 -10   4   4  149.82    8.01   0
 -10   4   6   23.45    5.27   0
 -10   4   7    2.24    4.79   0
 -10   4   8    6.47    4.52   0
 -10   4   9  148.27    8.55   0
  -9   3   4   54.70    4.54   0
  -9   3   6   83.52    5.76   0
  -9   3   7   16.38    3.24   0
  -8   3  -1    4.35    2.78   0
  -7   2   1   72.37    3.72   0
  -7   2   8    8.90    2.77   0
  -6   2  11    2.45    1.97   0
  -5   2  -5   52.87    2.49   0
  -3   2  14  100.53    5.07   0
  -9   4  12   20.26    5.33   0
  -8   3  11   39.12    4.21   0
  -8   4  14   11.76    4.59   0
  -7   2   2  778.68   11.60   0
  -7   2   7    1.11    1.88   0
  -7   3  13   43.90    4.76   0
  -6   2  -2  200.59    5.34   0
  -5   2  12  452.98   10.17   0
  -4   1   7  750.17    9.61   0
  -4   2  13   13.25    2.89   0
  -1   1  11  272.68    5.43   0
  -9   4   0    5.47    2.86   0
  -9   4  11    4.70    4.26   0
  -8   3   0   14.39    2.73   0
  -8   3  10  250.48    9.02   0
  -8   4  13   33.02    6.23   0
  -7   4  15   15.85    4.44   0
  -6   2  10   49.98    3.78   0
  -6   3  14  153.70    7.35   0
  -6   4  16   25.74    5.12   0
  -5   3  15    8.87    3.02   0
  -2   1  10   27.34    2.24   0
  -9   4   1    0.79    2.92   0
  -9   4   9    0.87    4.25   0
  -9   4  10   41.14    5.12   0
  -8   3   1  150.74    6.45   0
  -8   3   9  120.46    6.38   0
  -7   3  12   13.17    3.40   0
  -6   2   9  112.80    5.55   0
  -5   2  11  489.31   10.39   0
  -4   1   0  111.63    3.05   0
  -4   1   6  861.90    9.94   0
  -9   4   3  171.50    8.71   0
  -9   4   8    3.25    4.14   0
  -8   3   2 1180.27   16.79   0
  -8   3   7    3.71    3.51   0
  -8   3   8   44.60    4.29   0
  -8   4  12  116.30    7.86   0
  -7   3  11   38.06    4.82   0
  -7   4  14    7.77    4.26   0
  -6   2  -1  106.83    4.00   0
  -6   3  13   87.97    5.78   0
  -6   4  15    4.34    4.53   0
  -5   2  -4   11.53    1.69   0
  -5   3  14   10.65    3.72   0
  -4   1   1   14.05    1.51   0
  -4   1   5  471.43    7.18   0
  -4   2  12  232.58    7.44   0
  -4   3  15    6.68    3.59   0
  -3   1   8   38.45    2.52   0
  -9   4   4   85.79    6.05   0
  -9   4   5  143.98    7.76   0
  -9   4   6   78.09    6.30   0
  -9   4   7   79.00    6.19   0
  -9   5   1  175.51    9.43   0
  -8   3   3   89.52    5.18   0
  -8   3   4  282.33    8.68   0
  -8   3   5    6.46    2.71   0
  -8   3   6  135.73    6.42   0
  -8   4  11    3.62    4.31   0
  -7   4  13   -1.84    4.58   0
  -6   2   0  294.47    6.68   0
  -4   1   2 1343.20   11.14   0
  -4   1   3  653.26    8.00   0
  -4   1   4  198.88    4.59   0
  -9   5   2    4.09    4.79   0
  -8   4  -1  114.71    6.59   0
  -7   3  10   99.52    5.76   0
  -6   2   1    8.58    2.12   0
  -6   3  12    7.68    3.05   0
  -6   4  14   23.99    5.83   0
  -5   4  15   44.86    5.85   0
  -3   1  -3   30.91    1.38   0
  -2   1   9  160.24    4.17   0
  -1   1  10   36.35    2.24   0
  -9   5   3    3.35    4.31   0
  -9   5   4    7.99    4.39   0
  -9   5   5   50.77    6.88   0
  -8   4   0  188.18    8.18   0
  -7   3  -1   11.62    2.53   0
  -7   3   9    3.05    2.52   0
  -7   4  12    8.86    4.51   0
  -6   2   2  150.93    5.19   0
  -6   2   5 1961.65   18.84   0
  -5   3  13   14.79    3.35   0
  -4   3  14  106.36    6.28   0
  -8   4   1  239.71    9.30   0
  -8   4   8   19.56    4.82   0
  -7   3   8  117.08    6.05   0
  -6   2   4    1.26    1.57   0
  -6   3  11   66.73    4.89   0
  -6   4  13    2.15    5.08   0
  -5   2  -3   78.08    3.15   0
  -8   4   2    3.39    2.76   0
  -8   4   3   83.69    6.53   0
  -8   4   4   20.98    4.57   0
  -8   4   5   12.88    4.47   0
  -8   4   7   60.51    5.42   0
  -7   3   1   84.93    5.26   0
  -7   3   7   31.48    3.80   0
  -7   4  11   21.35    4.44   0
  -6   3  10  247.63    8.70   0
  -5   3  12  287.44    9.51   0
  -5   4  14   14.75    4.01   0
  -4   4  15   26.03    4.53   0
  -3   1   6    1.09    1.24   0
  -3   3  14   17.51    3.57   0
  -8   5   0   -1.06    3.11   0
  -8   5   1  269.63   11.38   0
  -7   3   2   12.75    2.66   0
  -7   3   3   50.95    4.27   0
  -7   3   4  145.95    6.58   0
  -7   3   5   46.43    3.93   0
  -7   4  10    7.47    3.79   0
  -6   4  12    3.26    4.64   0
  -5   2  -2   10.22    1.65   0
  -4   3  13    5.82    2.65   0
  -3   1  -2   20.08    1.27   0
  -2   1   8  256.94    5.15   0
   0   1  10  145.28    3.84   0
  -8   5   2   -0.26    3.82   0
  -8   5   3   17.86    5.72   0
  -8   5   4   -0.00    5.11   0
  -8   5   5   31.80    6.36   0
  -8   5   6   66.03    6.85   0
  -8   5   7   88.68    7.57   0
  -7   4  -2   99.06    5.62   0
  -7   4   9  155.14    8.49   0
  -6   3   9   -1.37    2.33   0
  -5   2   7   11.07    2.12   0
  -5   3  11    1.80    3.50   0
  -5   4  13   11.70    5.19   0
  -4   4  14   13.71    4.47   0
  -3   1   5  224.53    4.70   0
  -1   1   9  457.74    6.60   0
  -7   4  -1   89.92    6.11   0
  -7   4   8  169.77    8.57   0
  -6   3   8  425.90   11.04   0
  -6   4  11   -0.37    3.44   0
  -5   2  -1  222.85    5.47   0
  -4   2  -5  251.04    4.94   0
  -4   3  12    1.24    3.18   0
  -7   4   0  111.15    6.81   0
  -7   4   7    6.52    3.04   0
  -7   5   9   -0.11    4.40   0
  -6   3   7  140.38    6.66   0
  -6   4  10   27.30    4.76   0
  -5   2   0  724.38   10.03   0
  -5   2   5  632.39   10.39   0
  -5   3  10  364.31   10.38   0
  -5   4  12  600.77   15.56   0
  -3   1  -1 1376.16    9.38   0
  -3   3  13    0.83    2.50   0
  -2   1   7   60.32    2.65   0
  -7   4   1   71.34    5.25   0
  -7   4   2   56.90    5.54   0
  -7   4   3    3.78    3.49   0
  -7   4   4    6.35    3.55   0
  -7   4   5   21.69    4.24   0
  -7   5  -1    1.46    4.06   0
  -7   5   7   51.25    6.92   0
  -7   5   8   30.59    5.24   0
  -6   3   6  205.04    7.76   0
  -5   2   1 3928.74   23.82   0
  -5   2   3   49.83    3.16   0
  -5   2   4  307.57    7.21   0
  -4   2   8   64.16    3.95   0
  -4   4  13   13.07    4.49   0
  -3   1   0 5009.07   18.76   0
  -3   1   3 2061.27   13.48   0
  -3   2  10  261.40    7.04   0
  -3   4  14   67.66    5.74   0
  -2   2  11   22.17    2.98   0
  -1   2  12  230.95    6.76   0
  -7   5   0    4.28    3.53   0
  -7   5   1   68.79    6.81   0
  -7   5   5   41.27    6.55   0
  -7   5   6   12.86    4.95   0
  -6   3   5   -1.35    3.05   0
  -6   4   9    9.16    3.36   0
  -5   3   9   96.93    5.92   0
  -5   4  11    0.27    4.29   0
  -4   3  11   17.07    3.26   0
  -3   1   1 3758.70   16.92   0
  -3   1   2 1041.60    9.28   0
  -2   3  13    5.17    3.11   0
  -1   1   8  234.26    4.84   0
  -7   5   2   -0.19    3.57   0
  -7   5   3   98.39    7.55   0
  -7   5   4   -0.64    3.60   0
  -6   3   4  373.82    9.50   0
  -6   4  -3    3.57    3.01   0
  -6   4   8  263.14   10.09   0
  -6   5   9   -1.64    5.10   0
  -5   5  11    6.90    5.96   0
  -4   2  -4    5.51    1.16   0
  -4   2   7   69.52    3.96   0
  -4   4  12   37.52    5.65   0
  -3   3  12   31.69    3.68   0
   0   1   9   78.68    2.89   0
  -6   4  -2  111.53    6.32   0
  -6   4   7   -3.32    3.93   0
  -6   5   8    5.31    5.25   0
  -5   3  -4  430.98    8.93   0
  -5   3   8    0.64    2.19   0
  -5   4  10   28.13    5.09   0
  -4   3  10    2.14    3.51   0
  -3   2   9   16.18    2.31   0
  -3   4  13   13.73    3.62   0
  -6   4  -1  132.76    6.92   0
  -6   4   6  213.08    8.93   0
  -6   5  -2   62.70    5.95   0
  -5   3   7  137.80    6.62   0
  -5   5  10   42.49    6.88   0
  -4   2   6  431.77    8.58   0
  -4   4  11  452.33   13.23   0
  -3   3  11  304.51    9.43   0
  -2   2  10  566.78   10.15   0
  -1   2  11  582.41   10.38   0
  -6   4   0    7.39    3.53   0
  -6   4   1    0.23    3.27   0
  -6   4   4   63.33    5.80   0
  -6   4   5  106.59    6.54   0
  -6   5  -1    2.08    3.97   0
  -6   5   6    9.60    3.99   0
  -5   3  -3   13.28    2.21   0
  -5   3   6  366.81    9.82   0
  -5   4   9    3.69    3.05   0
  -5   5   9   11.46    6.08   0
  -4   2   5   30.57    2.74   0
  -4   3   9   20.22    3.83   0
  -3   2   8    8.51    2.53   0
  -3   4  12    0.65    4.12   0
  -2   3  12  868.75   14.94   0
  -2   4  13   17.50    4.96   0
  -6   4   3  162.90    7.47   0
  -6   5   0    1.46    3.28   0
  -6   5   1  101.49    8.18   0
  -6   5   2    0.19    4.50   0
  -6   5   3   85.80    8.01   0
  -6   5   4   85.76    7.63   0
  -6   5   5   30.28    5.20   0
  -5   3  -2   40.94    3.64   0
  -5   4   8    0.71    3.57   0
  -4   2  -2   31.77    2.34   0
  -4   4  10  174.02    8.82   0
  -3   5  12    0.17    5.97   0
  -1   1   7  616.76    7.67   0
  -5   3   5   21.48    2.97   0
  -5   4  -4    1.19    2.72   0
  -5   4   7    5.82    3.73   0
  -5   5   8    4.92    3.73   0
  -4   2   4    7.36    1.76   0
  -4   5  10    7.89    5.22   0
  -3   3  10  902.80   15.50   0
  -2   2   9    3.50    1.98   0
  -1   4  13    7.30    3.99   0
  -5   5   7   93.83    7.49   0
  -4   2   0 1185.50   12.60   0
  -4   2   1 2626.26   19.22   0
  -4   2   2  840.72   11.11   0
  -4   2   3   22.04    2.05   0
  -4   4   9    4.85    4.10   0
  -3   2  -6   23.04    1.78   0
  -3   2   7 1305.97   14.78   0
  -3   4  11   36.84    4.69   0
  -3   5  11    8.48    5.66   0
  -2   1  -4  388.60    3.97   0
  -2   3  11  107.36    5.67   0
  -2   4  12    5.54    3.85   0
  -2   5  12    8.92    5.87   0
  -1   2  10   54.56    3.63   0
  -1   3  12  112.20    5.71   0
   0   1   8   74.71    2.78   0
   0   2  11  504.48    9.57   0
   1   1   9   36.16    2.08   0
  -5   4  -3    1.38    2.37   0
  -5   4   5   17.76    4.04   0
  -5   4   6    5.67    2.89   0
  -5   5  -3  223.51    9.77   0
  -5   5   6    6.66    3.77   0
  -4   3   7   32.04    3.88   0
  -4   5   9  260.57   12.15   0
  -5   4  -2   45.14    4.19   0
  -5   4   4  167.88    8.12   0
  -5   5  -2   -1.39    3.84   0
  -5   5   4    8.88    5.58   0
  -5   5   5    9.87    3.97   0
  -4   3  -5  219.23    6.37   0
  -4   5   8   13.36    5.96   0
  -3   2   6    5.61    1.49   0
  -3   3   9   22.80    3.20   0
  -3   4  10    7.13    3.32   0
  -3   5  10    3.20    4.92   0
  -5   4  -1   55.05    4.77   0
  -5   4   0    0.53    3.37   0
  -5   4   1  507.03   12.61   0
  -5   4   2  704.68   14.84   0
  -5   4   3   28.76    3.85   0
  -5   5  -1   28.66    4.53   0
  -5   5   0    8.73    4.52   0
  -5   5   1   -0.30    4.12   0
  -5   5   2    0.09    4.50   0
  -5   5   3  149.82    8.59   0
  -4   3   6  400.23    9.98   0
  -4   5   7    6.72    4.69   0
  -2   1   3  566.78    6.78   0
  -2   2   8    1.65    1.49   0
  -2   3  10   82.87    5.04   0
  -2   4  11   32.91    4.51   0
  -2   5  11   11.21    5.37   0
  -1   3  11  263.61    9.01   0
  -1   4  12    1.36    3.07   0
  -1   5  12    2.03    4.51   0
   0   3  12   53.06    4.35   0
  -4   3   5   20.50    3.02   0
  -4   4   7   56.55    5.28   0
  -3   2  -5 1180.96   10.65   0
  -3   2   5 1690.28   16.17   0
  -3   3   8   31.66    3.49   0
  -3   4   9   74.30    5.75   0
  -3   5   9  139.31    8.97   0
  -2   1  -3 2632.68   11.28   0
  -1   2   9    3.07    2.11   0
  -4   3  -3   11.89    2.55   0
  -4   4   6   53.29    4.93   0
  -4   5   6    8.86    3.98   0
  -3   5   8   52.81    7.05   0
  -2   1   2 3107.36   15.33   0
  -2   4  10   47.34    5.62   0
  -2   5  10   14.99    5.10   0
  -1   4  11  316.08   11.25   0
  -1   5  11   65.69    7.78   0
   0   2  10    0.82    1.83   0
   0   4  12   23.32    4.54   0
   0   5  12    0.82    4.49   0
  -4   3  -2   -0.46    2.29   0
  -4   4  -4   30.22    4.00   0
  -4   4   5    6.69    3.62   0
  -4   5  -4   19.24    4.60   0
  -4   5   4    0.04    4.73   0
  -4   5   5   83.97    6.85   0
  -3   2  -4    6.93    1.52   0
  -3   2   4  582.78    9.46   0
  -3   3   7   13.80    2.65   0
  -3   4   8  371.64   11.51   0
  -2   1   1  325.29    4.89   0
  -2   2   7  582.15    9.87   0
  -2   3   9   12.81    2.98   0
   0   1   7  723.42    8.09   0
   0   3  11   -1.00    2.98   0
  -4   3  -1  257.66    7.31   0
  -4   3   0 1987.50   20.21   0
  -4   4   4    2.62    3.41   0
  -4   5  -3   31.39    4.67   0
  -4   5  -2   29.56    5.29   0
  -4   5   3   11.69    5.07   0
  -3   2   3   27.66    2.48   0
  -3   5   7   -1.60    3.71   0
  -2   1  -2  106.08    2.42   0
  -2   1  -1 4666.15   16.76   0
  -2   1   0 5151.35   18.34   0
  -2   4   9   40.75    5.30   0
  -2   5   9   71.76    6.87   0
  -1   1   5  681.82    7.61   0
  -1   5  10   -2.51    5.57   0
   0   5  11   43.96    6.94   0
   1   1   8  400.06    5.96   0
  -4   4  -3   13.11    3.07   0
  -4   4  -2  161.33    7.48   0
  -4   4   2  310.91   10.34   0
  -4   4   3   33.46    4.10   0
  -4   5  -1   67.73    6.03   0
  -4   5   0   -1.00    3.41   0
  -4   5   1   49.68    5.29   0
  -4   5   2    8.68    4.02   0
  -3   3   6  553.07   11.58   0
  -3   4   7  267.59    9.74   0
  -3   5   6    7.99    5.29   0
  -2   2   6   16.37    2.33   0
  -2   3   8    2.14    3.11   0
  -1   2   8    6.27    2.15   0
  -1   4  10   30.72    5.45   0
   0   4  11    7.60    4.70   0
  -4   4  -1   21.82    3.46   0
  -4   4   0  431.51   11.43   0
  -4   4   1   44.31    4.43   0
  -3   2  -2  793.91    9.76   0
  -3   2   1   15.03    2.05   0
  -3   2   2    3.55    1.22   0
  -3   3  -6  122.38    5.22   0
  -3   4   6   -2.65    3.90   0
  -3   5   5  162.21    9.67   0
  -3   6  -3   68.00    8.02   0
  -3   6  -2   57.62    8.11   0
  -2   5   8   18.44    4.91   0
   0   2   9  951.14   12.73   0
   1   2  10  816.46   11.86   0
   1   3  11   22.54    3.65   0
   1   5  11    7.52    5.90   0
  -3   2  -1  425.24    7.31   0
  -3   2   0  235.72    5.63   0
  -3   5   4   36.08    6.08   0
  -3   6  -1    1.50    4.89   0
  -2   4   8   62.93    5.28   0
  -2   5   7   23.15    6.61   0
  -1   3   9   18.19    3.03   0
  -1   5   9  110.95    8.19   0
   0   3  10  238.27    8.49   0
   0   5  10    2.41    4.38   0
  -3   4   5   15.37    3.55   0
  -3   5   3   22.55    5.71   0
  -2   2   5  907.06   11.82   0
  -2   3   7  117.99    5.68   0
  -1   1   4  284.58    4.87   0
  -1   4   9    3.08    2.88   0
   0   4  10  381.56   12.22   0
   1   4  11   73.30    5.93   0
  -3   3  -5   41.63    3.17   0
  -3   4  -5   98.39    5.96   0
  -3   4   4  397.20   11.45   0
  -3   5  -4    8.72    3.62   0
  -3   5  -3   -2.41    4.45   0
  -3   5   1   68.93    6.83   0
  -2   5   6   22.49    4.84   0
  -1   2   7  126.41    4.74   0
  -1   5   8   15.05    4.63   0
   0   1   6 1375.17   11.01   0
   0   5   9    8.63    5.88   0
   1   5  10    7.08    5.66   0
  -3   3  -4  606.75   10.61   0
  -3   4   3    0.83    2.49   0
  -3   5  -2    1.52    3.32   0
  -3   5  -1  121.83    7.53   0
  -3   5   0    0.20    3.43   0
  -2   2   4   44.28    3.00   0
  -2   4   6   32.57    4.95   0
  -2   5   5   87.29    7.73   0
  -2   6  -4    1.50    5.73   0
  -2   6  -3   21.49    6.64   0
  -2   6   0   -0.53    6.13   0
  -1   3   8  307.61    8.91   0
  -1   4   8   17.39    4.54   0
  -1   5   7   21.57    5.88   0
   0   2   8   88.18    4.30   0
   1   3  10    0.08    2.99   0
  -3   3  -3   32.61    3.37   0
  -3   3   1    1.34    2.45   0
  -3   4  -4   12.03    2.99   0
  -3   4  -3   25.12    4.36   0
  -3   4   1    4.35    3.60   0
  -3   4   2   42.35    4.37   0
  -2   5   4   43.52    6.49   0
  -2   6  -2   23.61    5.83   0
  -2   6  -1    1.00    5.16   0
   0   3   9   46.86    4.13   0
   0   5   8   32.20    6.42   0
   1   2   9  708.95   11.19   0
   1   4  10  289.64   10.51   0
   2   5  10   82.40    8.00   0
  -3   3  -2  130.64    5.39   0
  -3   3   0  109.19    5.08   0
  -3   4  -2  497.42   11.93   0
  -3   4  -1    6.78    2.88   0
  -3   4   0    0.74    2.47   0
  -2   4   5   66.08    5.82   0
  -2   5   3  170.13    9.39   0
  -1   1   3   56.10    2.29   0
  -1   2   6    6.75    1.75   0
  -1   4   7   37.26    5.22   0
  -1   5   6  121.43    8.80   0
   1   1   7 1293.41   10.79   0
   1   5   9   70.09    7.30   0
   2   1   8  115.35    3.40   0
  -2   4   4  445.37   12.46   0
  -2   5  -5    9.69    4.40   0
  -2   5   2   12.10    5.44   0
   0   4   8    0.26    4.02   0
   0   5   7    4.07    5.35   0
   2   3  10  239.16    8.31   0
   2   4  10   84.88    6.98   0
  -2   2   2   93.08    3.93   0
  -2   5  -4   13.11    5.07   0
  -2   5   0  168.83    9.51   0
  -2   5   1  304.39   11.59   0
  -1   5   5  162.60    9.29   0
  -1   6  -5   -0.94    5.84   0
  -1   6  -4    9.95    6.69   0
  -1   6   0    4.25    7.05   0
   0   3   8  247.08    8.16   0
   1   3   9  101.03    5.92   0
   1   4   9   10.82    3.71   0
   1   5   8    4.84    5.34   0
   2   5   9   33.79    5.86   0
  -2   2  -5  297.52    5.74   0
  -2   3  -7   67.27    3.95   0
  -2   4   3  264.05    9.44   0
  -2   5  -3   53.55    5.62   0
  -2   5  -2    3.68    3.54   0
  -1   2   5   64.51    3.64   0
  -1   5   4    9.35    4.95   0
  -1   6  -3    9.42    5.29   0
  -1   6  -2   36.88    6.68   0
  -1   6  -1    5.73    5.24   0
   0   1   5 1685.67   11.85   0
   0   2   7  342.31    7.65   0
   0   5   6    2.33    5.87   0
   2   2   9    5.87    2.41   0
  -2   2   1 1074.73   12.19   0
  -2   4   2   28.36    4.00   0
  -1   1   2 1291.79    9.77   0
  -1   4   5    1.04    3.97   0
  -1   5   3   50.43    6.71   0
   1   2   8    0.64    1.48   0
   1   5   7   65.31    7.48   0
   2   4   9    2.94    4.15   0
   2   5   8    1.04    6.07   0
   3   5   9   89.82    7.71   0
  -2   2  -4  145.36    4.25   0
  -2   2   0  651.82    9.32   0
  -2   3  -6    1.25    1.86   0
  -2   3   2  475.58   10.37   0
  -2   4  -5   -0.54    2.61   0
  -2   4  -4  261.85    9.18   0
  -2   4   0    1.54    3.54   0
  -2   4   1  243.98    8.90   0
  -1   5   2   60.40    7.05   0
   1   4   8   -0.03    3.18   0
  -2   2  -3 2123.43   15.71   0
  -2   2  -2   10.31    1.75   0
  -2   2  -1  303.20    6.30   0
  -2   3  -5   23.23    3.14   0
  -2   3   1   24.10    2.91   0
  -2   4  -3   57.28    4.83   0
  -2   4  -2  146.74    6.97   0
  -2   4  -1   19.02    3.36   0
  -1   2   4    1.39    1.62   0
  -1   4   4  101.63    6.21   0
  -1   5  -6   34.10    5.75   0
  -1   5   1  270.85   11.62   0
   0   4   6  135.45    7.92   0
   0   5   4    5.17    4.84   0
   0   6  -6    0.94    4.90   0
   0   6  -5   23.19    7.75   0
   0   6  -4   -2.36    6.52   0
   0   6  -2   -0.14    6.44   0
   0   6  -1  328.26   14.97   0
   0   6   0  269.53   13.32   0
   1   3   8  389.21   10.11   0
   1   5   6   32.66    6.49   0
   2   3   9   40.36    4.03   0
   3   5   8   19.75    6.43   0
  -2   3  -4   76.83    4.45   0
  -2   3  -1  158.98    6.03   0
  -2   3   0  411.52    9.46   0
  -1   1   1 7919.87   23.42   0
  -1   4   3  169.44    8.14   0
  -1   5  -5   85.69    6.53   0
  -1   5  -4   -0.23    4.79   0
  -1   5  -3    8.80    4.64   0
  -1   5  -2    2.33    4.58   0
  -1   5  -1   75.46    7.63   0
  -1   5   0  376.83   12.78   0
   0   2   6   60.62    3.44   0
   0   6  -3    8.95    5.39   0
   1   1   6    1.21    1.02   0
   1   4   7    1.92    4.48   0
   2   4   8    1.18    4.00   0
   2   5   7   13.59    4.74   0
   3   4   9  102.85    6.94   0
  -2   3  -3   18.88    2.55   0
  -2   3  -2  116.36    5.10   0
   0   4   5    2.65    4.02   0
   0   5   3   91.32    7.07   0
   1   2   7  403.49    8.36   0
   1   5   5   88.27    7.54   0
   3   1   8   11.70    1.56   0
   4   5   8   27.12    7.29   0
  -1   4   2    8.12    3.14   0
   0   1   4   59.92    2.30   0
   0   5   2   -0.48    3.43   0
   2   2   8   28.23    2.87   0
   2   5   6   30.52    5.75   0
   3   3   9    8.64    2.73   0
   3   5   7   46.18    6.67   0
   4   4   9   32.59    4.80   0
  -5   2  11  475.95   11.73   0
  -5   2  13  241.81    9.07   0
  -5   2  14    1.92    2.94   0
  -5   3   8    1.06    2.94   0
  -5   3  16   46.80    6.44   0
  -5   4   9    2.34    4.65   0
  -4   1   9  587.75    9.88   0
  -4   5   6    6.38    4.62   0
  -3   5   3   24.17    6.07   0
  -2   2   0  646.37    9.43   0
  -1   2  -2   47.18    2.56   0
  -5   3   9   90.66    6.22   0
  -5   3  15   11.91    5.05   0
  -5   4  10   25.47    5.02   0
  -5   4  11    1.16    4.85   0
  -5   4  12  622.79   18.89   0
  -5   4  13   10.72    6.62   0
  -5   4  14   13.13    6.18   0
  -5   4  15   50.53    7.45   0
  -4   1  11  135.38    5.48   0
  -4   1  14    3.31    2.21   0
  -4   4   5    5.34    3.32   0
  -4   5   7   -2.18    4.43   0
  -3   4   2   41.55    4.39   0
  -2   5   1  310.32   12.08   0
  -2   6   3   54.25    7.27   0
   0   4  -4   61.80    4.86   0
  -5   3  11   -0.09    3.02   0
  -5   3  12  295.82   11.16   0
  -5   3  13   17.24    4.34   0
  -5   3  14   10.32    4.09   0
  -4   1  12   49.03    3.61   0
  -4   3   5   17.28    3.32   0
  -4   4   6   55.62    6.24   0
  -4   5   8   11.14    4.91   0
  -4   5   9  276.76   13.86   0
  -3   1   5  220.12    5.30   0
  -3   5   4   31.37    5.33   0
  -2   1   2 3002.01   16.64   0
  -2   4   0    1.68    3.41   0
  -2   6   4   21.81    7.88   0
  -1   5  -1   79.64    6.58   0
  -1   6   1   43.56    6.35   0
   0   3  -4  711.44   10.38   0
  -4   2   7   65.15    4.78   0
  -4   3   6  395.87   11.36   0
  -4   5  10    9.06    5.14   0
  -3   2   3   28.89    2.65   0
  -3   4   3    1.75    3.91   0
  -3   5   5  155.61    9.98   0
  -2   3   0  414.46    9.50   0
  -1   6   2   18.55    6.91   0
  -4   2  16    3.44    3.31   0
  -4   3  17    3.67    4.02   0
  -4   4   7   55.32    5.73   0
  -4   4   8  203.25   10.41   0
  -2   0   6 3640.26   15.47   0
  -2   5   2   18.68    4.51   0
   0   6   0  273.97   13.21   0
   1   2  -5   69.76    2.32   0
  -4   2   8   65.38    4.34   0
  -4   2  15   29.19    4.32   0
  -4   3   7   35.05    4.20   0
  -4   3  16  152.29    9.79   0
  -4   4   9    2.22    5.16   0
  -4   4  14   19.77    7.27   0
  -4   4  15   26.78    6.46   0
  -3   4   4  391.73   12.36   0
  -3   5   6    5.93    4.92   0
  -3   5   7    0.41    5.59   0
  -2   4   1  245.54    8.90   0
  -2   5   3  159.06    9.75   0
  -1   5   0  380.79   12.61   0
  -1   6   3   94.60    8.68   0
   0   5  -2    1.15    2.94   0
  -4   2  13   14.52    4.14   0
  -4   2  14   12.71    3.52   0
  -4   3   8   73.89    5.51   0
  -4   3  14  108.14    8.15   0
  -4   3  15    3.67    4.05   0
  -4   4  12   40.06    6.02   0
  -4   4  13   10.58    5.00   0
  -3   2   4  574.96   10.43   0
  -2   2   1 1070.02   12.64   0
  -1   1   0  198.12    3.77   0
  -1   6   4   25.18    8.50   0
   0   4  -3    1.40    2.32   0
   0   6   1  326.59   14.21   0
  -4   2  12  238.98    8.79   0
  -4   3   9   23.31    4.00   0
  -4   3  10    3.60    3.83   0
  -4   3  11   13.52    5.07   0
  -4   3  12    3.40    4.94   0
  -4   3  13    1.51    4.73   0
  -3   1   7  183.48    5.42   0
  -3   4   5   15.08    3.80   0
  -3   5   9  144.83   10.54   0
  -3   5  10    0.90    4.87   0
  -2   3   1   24.58    2.92   0
  -2   4   2   34.62    4.84   0
  -2   5   4   52.16    6.12   0
  -1   5   1  261.28   10.86   0
   1   3  -5   16.67    2.31   0
  -3   1  14   19.91    3.81   0
  -3   2   5 1619.64   18.11   0
  -3   3  17   27.06    6.19   0
  -3   4   6   -1.57    3.26   0
  -2   1   3  577.60    7.77   0
  -2   5   5   97.05    9.08   0
   0   1  -2 2681.39   10.78   0
   0   2  -3  102.77    3.21   0
   0   5  -1   64.13    5.82   0
   0   6   2    2.52    5.40   0
  -3   1   8   41.05    3.04   0
  -3   1  13   99.18    5.43   0
  -3   3  16    6.37    5.26   0
  -3   4  14   70.20    9.04   0
  -3   4  15    8.95    5.81   0
  -2   4   3  258.47   10.00   0
  -2   5   6   19.89    6.61   0
  -1   4   0  655.99   14.15   0
  -1   5   2   64.15    6.44   0
   0   3  -3   -0.44    1.60   0
   0   6   3    9.13    7.17   0
   1   4  -4  105.45    5.74   0
   1   6   0    3.97    4.29   0
  -3   1   9  429.95    8.82   0
  -3   1  10  510.13    9.88   0
  -3   1  11   39.52    3.56   0
  -3   1  12  435.59    9.81   0
  -3   2   6    8.62    2.51   0
  -3   2  15   35.16    5.13   0
  -3   3   6  558.75   13.44   0
  -3   3  15   23.35    5.97   0
  -3   4   8  396.80   13.50   0
  -3   4  10    5.69    5.13   0
  -3   4  11   28.73    6.27   0
  -3   4  12    0.92    6.42   0
  -3   4  13   11.06    5.00   0
  -2   2   2   99.94    4.11   0
  -2   3   2  476.10   10.78   0
  -2   5   7   19.76    5.33   0
  -2   5   8   19.86    6.56   0
  -1   5   3   52.89    7.01   0
   0   5   0   -0.13    4.88   0
   1   6   1   -2.14    6.24   0
  -3   3   7    9.65    4.35   0
  -3   3  14   15.61    5.92   0
  -2   0   8 3123.50   16.44   0
  -2   4   4  454.26   13.29   0
  -2   5   9   80.36    8.55   0
  -2   5  10   12.88    6.18   0
   1   5  -2   64.60    5.67   0
  -3   2   7 1431.91   17.94   0
  -3   2  13  139.36    7.48   0
  -3   2  14  107.33    6.49   0
  -3   3   8   40.86    4.88   0
  -3   3  12   31.27    5.65   0
  -3   3  13   -0.45    4.64   0
  -2   0   9    0.63    1.09   0
  -2   0  10   73.39    3.04   0
  -2   0  11   -0.03    1.45   0
  -2   3   3   26.25    3.76   0
  -2   3  17    7.12    5.58   0
  -2   4   5   62.65    6.40   0
  -2   4  15    3.72    7.26   0
  -1   0   3   -0.00    0.50   0
  -1   3   0   21.73    2.99   0
  -1   4   1   27.95    4.14   0
  -1   5   4    8.26    4.64   0
   0   5   1   66.15    7.26   0
   1   6   2   32.24    6.89   0
   2   3  -6   64.78    3.31   0
  -3   2   8    9.90    2.52   0
  -3   2   9   17.86    3.83   0
  -3   2  12   43.61    5.04   0
  -3   3   9   29.92    4.18   0
  -3   3  10  893.46   18.20   0
  -3   3  11  306.03   11.02   0
  -2   1   4  270.03    5.60   0
  -2   2   3  732.71   11.42   0
  -2   4   6   33.73    5.71   0
  -2   4  14   51.89    9.06   0
  -1   2   0  555.77    8.73   0
   1   5  -1  282.92   11.21   0
   1   6   3    1.08    7.29   0
   2   6   0   -1.83    5.88   0
  -2   3  16   15.72    4.97   0
  -2   4   7   62.17    7.10   0
  -2   4  12    0.56    5.89   0
  -2   4  13   22.78    5.84   0
  -1   4   2   11.60    3.37   0
  -1   5   6  127.61    9.61   0
  -1   5   7   16.30    6.44   0
  -1   5   8   11.23    6.50   0
   0   3  -2  405.29    8.72   0
   0   5   2   -0.29    3.62   0
   1   3  -4  529.98    9.32   0
   2   6   1    8.45    6.66   0
  -2   3  15   28.91    5.29   0
  -2   4   9   34.05    5.38   0
  -2   4  10   47.36    5.95   0
  -2   4  11   32.64    5.90   0
  -1   1   1 7855.07   24.79   0
  -1   5   9  122.95    9.97   0
  -1   5  10   -6.15    5.71   0
   0   5   3   94.65    8.67   0
   2   2  -6   16.77    1.20   0
  -2   1   5  228.49    5.47   0
  -2   1  14   -0.51    3.25   0
  -2   2  15   58.08    5.48   0
  -2   3  14   78.07    6.91   0
  -1   3   1   25.98    3.14   0
  -1   4   3  182.62    8.42   0
   0   2  -2   50.86    2.67   0
   0   5   4    4.32    5.51   0
   2   5  -2   15.77    4.92   0
   2   6   2   10.59    6.08   0
  -2   2  14    4.70    4.37   0
  -2   3   6   70.22    5.17   0
  -2   3  13    8.93    3.94   0
  -1   3  16  232.09   11.98   0
  -1   4  14  138.93   10.53   0
   1   2  -4    1.50    0.99   0
   1   5   1   79.61    7.78   0
   3   6   0   66.36    8.63   0
  -2   1   6 1948.60   16.34   0
  -2   2   5  961.17   14.00   0
  -2   2  13   75.40    6.24   0
  -2   3   7  116.30    6.80   0
  -2   3   8    3.95    4.16   0
  -2   3   9   14.14    4.27   0
  -2   3  10   85.36    6.80   0
  -2   3  11  110.33    7.71   0
  -2   3  12  865.18   19.15   0
  -1   2   1 2006.52   17.31   0
  -1   3   2  558.47   11.95   0
  -1   4   5    3.58    3.22   0
  -1   4  12    7.52    6.47   0
  -1   4  13   10.40    5.46   0
   0   3  -1   -2.04    2.35   0
   0   4   1   33.02    5.07   0
   0   5   6    2.07    4.65   0
   0   5   7    3.40    6.73   0
   0   5   8   28.09    8.09   0
   0   5   9    8.12    7.03   0
   0   5  10    1.66    7.73   0
   2   4  -4  433.22   10.51   0
   3   6   1   -0.16    7.04   0
  -2   1   7   57.57    3.46   0
  -2   1  12  174.65    6.66   0
  -2   2   6   19.34    2.82   0
  -1   3  15   15.36    5.88   0
  -1   4   6   53.11    5.74   0
  -1   4   7   46.18    6.64   0
  -1   4  11  327.78   14.46   0
   1   5   2    6.16    4.47   0
   2   5  -1  298.69   11.43   0
   3   5  -3   21.27    4.99   0
   3   6   2   70.80    9.93   0
  -2   1   8  268.39    6.86   0
  -2   1  10   25.63    2.91   0
  -2   1  11   64.27    4.09   0
  -2   2   7  586.69   11.92   0
  -1   3   3  219.03    8.05   0
  -1   3  14    1.67    5.67   0
  -1   4   8   25.06    4.76   0
  -1   4   9   -0.09    3.79   0
   0   4   2   16.42    4.11   0
   0   4  14    2.99    7.30   0
   1   3  -3  224.57    6.39   0
   1   5   3    6.35    4.26   0
   2   3  -5    0.79    1.89   0
  -2   2   8   -0.79    2.15   0
  -1   1   2 1289.93   10.87   0
  -1   2  15   -0.33    4.18   0
  -1   3  13   17.50    5.55   0
   0   3   0    0.46    2.51   0
   0   3  16    0.32    6.28   0
   0   4   3    1.32    3.86   0
   0   4  13    4.61    7.28   0
   1   5   4    1.05    4.24   0
   1   5   5   93.34    9.27   0
   2   5   0  157.15    9.06   0
   4   6   0   -1.80    5.58   0
  -1   0   4 9973.29   21.91   0
  -1   3  12  107.35    8.27   0
   0   2  -1  370.09    6.91   0
   0   4  12   16.17    7.86   0
   1   5   7   63.52    7.76   0
   1   5   8    1.89    5.50   0
   1   5   9   80.61    8.50   0
   3   4  -5   13.94    3.20   0
   3   5  -2   41.04    6.00   0
   4   6   1   24.06    7.08   0
  -1   2  14    7.43    3.51   0
  -1   3  11  272.07   11.80   0
   0   1  -1  114.16    2.62   0
   0   3  15   21.92    5.33   0
   0   4   4   63.36    5.86   0
   0   4   5    5.08    4.94   0
   1   4   0  652.06   14.58   0
   2   5   2    2.30    5.44   0
  -1   2   3  696.13   11.15   0
  -1   2  13  433.03   13.02   0
  -1   3   6  454.75   12.17   0
  -1   3   7   -2.27    3.62   0
  -1   3   8  331.69   11.51   0
  -1   3   9   16.50    4.58   0
   0   3   1    1.99    2.54   0
   0   4   6  125.34    8.18   0
   0   4   7  194.80   10.54   0
   0   4   8    1.48    4.75   0
   0   4  10  386.61   14.78   0
   1   3  -2  579.83   10.74   0
   1   3  16    2.12    6.18   0
   1   4   1   89.08    6.74   0
   2   5   3   50.32    7.93   0
   3   5  -1   70.41    6.49   0
  -1   1   3   51.42    2.65   0
  -1   1  13   61.31    5.00   0
   1   4  13   -0.14    5.90   0
   2   5   4   13.13    5.40   0
   2   5   5   15.53    7.39   0
   2   5   6   40.21    8.03   0
   2   5   7    9.11    8.29   0
   2   5   8    4.45    7.16   0
   3   5   0    3.85    5.04   0
   4   5  -3    9.83    3.89   0
  -1   0  11   -0.68    1.67   0
  -1   2   4    2.71    1.49   0
   0   2  15   11.92    3.95   0
   0   3   2  392.57   10.36   0
   0   3  13   13.65    4.47   0
   1   3  15   41.86    8.11   0
   1   4   2   42.49    4.97   0
   1   4  12   65.39    7.96   0
   2   3  -4   87.85    4.42   0
   3   3  -6  549.57    9.10   0
  -1   1  12  285.03    8.47   0
  -1   2   5   66.33    4.22   0
   0   2   0   40.92    2.59   0
   0   3  12   51.41    5.99   0
   1   4   3  276.92   10.89   0
   1   4  10  313.35   14.63   0
   1   4  11   82.75    8.45   0
   3   5   1  122.08    8.68   0
   4   5  -2    9.81    4.15   0
  -1   0   5   -0.19    0.51   0
  -1   0  10  415.69    7.29   0
  -1   1   4  286.62    5.95   0
  -1   1  11  267.39    8.35   0
  -1   2   6    8.61    2.09   0
  -1   2   8    5.89    3.50   0
   0   2  14   17.54    4.31   0
   0   3   3    1.72    2.41   0
   0   3  11    4.41    3.89   0
   1   3  14  123.92    9.98   0
   1   4   4    2.56    3.30   0
   1   4   8   -0.19    5.59   0
   1   4   9    6.94    4.70   0
   3   2  -7 1247.49    8.45   0
   3   5   2    5.46    4.19   0
   4   5  -1   57.62    7.10   0
  -1   0   9    0.33    1.30   0
  -1   1  10   40.25    3.77   0
   0   2  13  166.17    8.87   0
   0   3   9   53.23    6.54   0
   0   3  10  232.96   10.25   0
   1   3  13   -0.09    5.29   0
   1   4   6   35.04    5.23   0
   1   4   7    5.02    4.38   0
   2   2  -5  920.75    8.67   0
   2   3  15   18.27    7.06   0
   2   4   0    1.57    3.19   0
   2   4  12   78.70    9.42   0
   3   5   4    6.19    5.58   0
   3   5   5   44.16    7.01   0
   3   5   6    2.89    5.29   0
   3   5   7   48.02    7.62   0
  -1   0   7   -0.66    0.95   0
  -1   0   8  133.67    3.85   0
  -1   1   5  681.32    9.58   0
  -1   1   9  443.09    9.45   0
   0   2   1  374.35    7.82   0
   0   3   6    1.76    2.85   0
   0   3   8  259.61   10.20   0
   1   2  15    1.31    3.82   0
   1   3   0   22.19    3.29   0
   2   4   1   15.37    5.19   0
   2   4  11    0.67    5.05   0
   4   4  -5    5.98    3.15   0
   4   5   0    0.60    4.23   0
  -1   1   6  164.61    5.24   0
  -1   1   7  639.73   10.30   0
  -1   1   8  235.69    6.78   0
   0   2  12    2.56    3.32   0
   1   3  12  179.62    9.92   0
   2   3  14  164.56   11.78   0
   2   4  10   81.70    8.50   0
   3   4  -2   36.47    5.51   0
   3   4  12   77.77   10.57   0
   4   5   1   66.94    7.26   0
   4   5   2   35.37    7.16   0
   5   5  -2    2.14    5.54   0
   0   1   0   -0.74    1.03   0
   0   2  11  532.09   13.94   0
   1   2  -2   18.07    1.95   0
   1   2  14   14.10    5.06   0
   1   3   1   11.20    3.36   0
   1   3  11   15.95    5.77   0
   2   4   3   51.34    6.59   0
   2   4   8    3.44    5.31   0
   2   4   9   -0.41    4.59   0
   3   3  -5  129.01    5.11   0
   3   3  15    0.89    7.37   0
   4   5   3   38.65    6.70   0
   4   5   4   24.43    7.77   0
   4   5   5   -0.14    7.87   0
   4   5   6   -0.14    5.56   0
   0   2   2   51.23    3.20   0
   1   3  10    3.03    5.08   0
   2   2  15   40.62    6.48   0
   2   3  13    7.01    4.81   0
   2   4   4  255.08   11.01   0
   2   4   5    1.93    3.89   0
   2   4   7   13.05    4.83   0
   3   4  -1    1.52    3.99   0
   3   4  11   34.95    6.95   0
   5   5  -1   -2.89    4.07   0
   0   1  12   20.40    3.68   0
   0   2   3   96.62    4.64   0
   1   2  13   37.55    5.84   0
   1   3   2   76.36    5.10   0
   1   3   9   94.47    7.56   0
   2   3  12   -1.22    5.55   0
   3   3  14   10.37    7.46   0
   3   4  10  113.37    9.48   0
   5   5   0   15.86    5.21   0
   5   5   1   25.49    7.56   0
   6   5  -3   91.80    8.15   0
   0   2   4  415.93    9.43   0
   0   2   8   93.49    5.91   0
   1   3   7   51.65    6.14   0
   1   3   8  388.25   12.57   0
   3   4   0   -1.41    3.07   0
   3   4   9  107.87    9.49   0
   4   4  -3   29.91    4.96   0
   4   4  11   55.08   10.46   0
   5   5   2    2.91    5.32   0
   5   5   3  214.95   12.52   0
   5   5   4   22.82    8.58   0
   5   5   5    6.16    6.88   0
   6   5  -2   -1.90    5.99   0
   0   1  11  468.68   11.18   0
   0   2   5  122.71    5.38   0
   0   2   6   59.93    4.60   0
   1   2  12   40.03    5.11   0
   1   3   5  110.38    6.50   0
   1   3   6   11.22    3.59   0
   2   2  14   19.12    4.69   0
   2   3  -1   21.79    3.44   0
   2   3  11   63.71    6.50   0
   3   3  13    7.66    5.37   0
   3   4   1   11.41    3.97   0
   3   4   7   15.12    6.60   0
   3   4   8    5.76    4.77   0
   4   3  14   11.36    7.79   0
   4   4  10   39.34    9.25   0
   6   5  -1  102.85    9.75   0
   1   2  -1 2011.39   16.52   0
   2   2  -4   42.55    2.37   0
   3   3  -4   18.64    2.55   0
   3   4   3   17.55    4.50   0
   3   4   4   13.61    4.32   0
   3   4   5   96.64    7.73   0
   3   4   6  123.85    8.82   0
   4   4  -2  295.15   10.80   0
   6   5   0    0.25    5.93   0
   6   5   1    4.00    6.33   0
   0   0  11    0.81    2.03   0
   0   1   1  115.35    3.21   0
   0   1  10  139.15    5.96   0
   1   2  11   14.16    3.94   0
   2   2  13  349.50   13.24   0
   2   3   0  431.51   10.73   0
   2   3   9   37.33    6.45   0
   3   3  12   34.45    6.67   0
   4   3  -6  398.55    8.40   0
   4   3  13   11.51    7.51   0
   4   4   9   45.45    7.35   0
   6   5   2   52.74    7.90   0
   6   5   4    3.39    7.01   0
   7   5  -3   98.19    8.20   0
   1   2  10  830.99   17.08   0
   2   3   8  478.58   14.83   0
   3   2  14   33.55    6.98   0
   3   3  11   47.51    7.73   0
   4   4  -1   40.04    4.85   0
   4   4   7   33.05    7.50   0
   4   4   8   80.64    8.32   0
   5   4  -4  178.35    8.10   0
   5   4  10   -2.93    6.81   0
   7   5  -2   -0.25    4.48   0
   7   5  -1   57.12    8.04   0
   0   1   9   82.06    4.37   0
   1   2   0  533.76    9.03   0
   2   2  12    8.37    5.36   0
   2   3   1  165.70    7.07   0
   2   3   7   71.46    6.63   0
   3   3  -3  142.35    5.83   0
   4   3  12   28.18    7.66   0
   4   4   0  442.45   13.45   0
   4   4   1   18.19    5.68   0
   4   4   6   30.18    6.50   0
   5   4   9    7.89    8.09   0
   7   5   0    6.04    5.31   0
   7   5   1    1.82    7.74   0
   7   5   2   16.92    8.42   0
   7   5   3  107.38   11.90   0
   0   0  10 1022.14   12.47   0
   0   1   2 2715.68   16.28   0
   0   1   8   75.95    4.41   0
   2   3   5   20.03    4.57   0
   2   3   6   -0.06    2.95   0
   3   3  10   60.30    6.84   0
   4   4   2  170.23    9.17   0
   4   4   3   12.44    4.38   0
   4   4   4   29.38    5.25   0
   4   4   5  136.55    9.15   0
   5   3  13   50.05    8.28   0
   5   4  -3   18.20    3.91   0
   5   4   8  168.53   12.06   0
   8   5  -3   15.67    5.14   0
   0   1   7  717.74   11.41   0
   1   2   1   55.16    3.37   0
   2   2  11   12.24    4.77   0
   3   2  -6    7.08    1.25   0
   3   2  13  205.06   10.28   0
   3   3  -2  562.70   11.65   0
   3   3   9    3.52    4.84   0
   4   2  14    3.13    5.64   0
   4   3  11   18.25    6.86   0
   5   4  -2  685.96   16.35   0
   5   4   7   42.35    7.99   0
   6   4  -5  100.43    6.64   0
   8   5  -2   -0.77    4.77   0
   8   5  -1  277.32   14.67   0
   8   5   0   -0.35    7.13   0
   8   5   1   22.12    8.66   0
   0   1   3 1199.33   11.62   0
   0   1   6 1414.01   15.09   0
   1   1  11   52.09    4.46   0
   1   2   2   48.49    3.54   0
   1   2   6   13.65    3.35   0
   1   2   7  396.20   10.72   0
   2   1  13   28.72    4.13   0
   3   3   8   75.98    7.71   0
   4   3  -5   16.25    2.57   0
   5   3  12   47.24    8.03   0
   5   4  -1  476.11   14.60   0
   5   4   6   93.28    8.70   0
   6   4   8  160.27   13.65   0
   9   5  -3   12.32    6.62   0
   0   0   9    0.82    1.61   0
   0   1   4   60.49    2.97   0
   0   1   5 1767.55   15.98   0
   1   2   3  419.65    9.26   0
   1   2   4  775.05   13.29   0
   1   2   5    2.42    1.77   0
   2   2  10  103.24    6.72   0
   3   2  12    0.27    3.69   0
   3   3  -1    0.22    2.91   0
   3   3   7   47.70    6.79   0
   4   2  -8   59.40    2.12   0
   4   2  13   -0.75    5.26   0
   4   3  10  310.13   13.37   0
   5   2  14    8.79    6.73   0
   5   3  11   -4.95    6.78   0
   5   4   0    4.24    4.86   0
   5   4   1   57.87    6.86   0
   5   4   3    0.90    5.18   0
   5   4   4    2.01    5.00   0
   5   4   5   -1.62    4.36   0
   6   4  -4   58.70    6.29   0
   6   4   7   -3.01    6.70   0
   9   5  -2    4.43    7.14   0
   9   5  -1  197.17   13.76   0
   3   3   0  115.94    6.39   0
   3   3   6  129.93    8.52   0
   4   3   9    3.87    5.89   0
   5   4   2   46.94    5.75   0
   6   4   6   -0.77    6.21   0
   0  -1   9   84.72    2.33   0
   2   1  12   17.46    3.60   0
   2   2   9    6.60    3.08   0
   3   2  11   -0.34    3.48   0
   3   3   4  601.30   15.11   0
   3   3   5   38.36    4.92   0
   4   3  -4  236.51    7.31   0
   5   3  10   24.07    7.83   0
   6   3  11    2.60    7.60   0
   6   4  -3  173.99    8.67   0
   6   4   5  138.84   11.13   0
   7   4   7   41.58    9.16   0
  10   5  -3   38.19    7.47   0
   0   0   8  346.14    6.59   0
   1   1   9   40.16    3.94   0
   2   2  -2   97.86    3.75   0
   3   1  13   83.13    6.80   0
   4   2  12   16.76    5.05   0
   4   3   8   36.05    5.52   0
   5   2  13    6.58    4.74   0
   6   4  -2   69.35    6.38   0
   6   4  -1    0.32    5.12   0
   6   4   3    5.74    5.64   0
   6   4   4  112.54    8.62   0
   7   4  -5   17.29    5.23   0
   7   4   6   63.36    9.27   0
   1   0  11   -0.11    2.13   0
   1   1  -2 1316.06    8.32   0
   3   2  10   42.79    5.24   0
   4   3  -3  149.74    6.48   0
   4   3   7   -0.95    3.70   0
   5   3   9    0.05    4.50   0
   6   3  10   97.01   10.70   0
   6   4   0    6.98    4.12   0
   6   4   1  137.16    8.77   0
   6   4   2  106.28    7.92   0
   7   4   5  131.47   11.26   0
   2   2  -1 1072.86   12.79   0
   4   2  11   60.45    7.49   0
   4   3   6   67.35    6.22   0
   5   2  12    2.56    5.91   0
   5   3   8   18.03    6.10   0
   6   2  13   -0.11    4.92   0
   7   4  -4    4.61    3.58   0
   7   4   4  112.50   10.49   0
   8   4   6    0.31    7.68   0
   0   0   7    0.96    1.13   0
   2   2   6 1270.75   18.88   0
   3   1  12   -1.79    3.93   0
   4   1  13   15.05    4.96   0
   4   3  -2   46.90    4.22   0
   4   3   5  201.15    9.65   0
   6   3   9   10.86    6.75   0
   7   2  13   -1.52    8.10   0
   7   3  10   19.58    7.54   0
   7   4  -3    0.39    3.64   0
   7   4  -2   61.16    7.32   0
   7   4   2  104.57    9.18   0
   7   4   3    3.54    4.96   0
   8   4   5   -0.95    6.70   0
   1   1   7 1277.54   15.86   0
   2   1  10  152.12    7.28   0
   2   2   5  291.97    8.96   0
   4   2  10    9.32    5.67   0
   4   3  -1  245.47    8.53   0
   4   3   3    6.73    4.45   0
   4   3   4  298.85   10.84   0
   5   3  -5   21.79    3.33   0
   5   3   7   22.07    4.96   0
   6   2  12   11.00    6.97   0
   7   4  -1   80.73    7.25   0
   7   4   0  104.63    8.06   0
   7   4   1   97.68    8.14   0
   8   4  -5   16.17    5.45   0
   8   4   4  169.51   12.70   0
   1   0  10  563.32    9.89   0
   2   2   1  308.60    7.66   0
   2   2   2   10.96    2.68   0
   2   2   4  148.20    6.30   0
   3   2   8    0.25    2.85   0
   4   3   2    0.22    2.83   0
   5   2  11   32.65    5.86   0
   5   3   6  451.27   15.03   0
   6   3   8    2.38    4.53   0
   7   3   9   10.73    6.05   0
   8   4   3    0.68    5.11   0
   1   1   6    0.81    1.81   0
   3   1  11  421.21   12.41   0
   4   1  12   22.59    5.04   0
   4   2   9  367.91   12.87   0
   5   3   5    4.88    5.38   0
   6   3   7   17.23    6.71   0
   7   2  12   16.77    6.51   0
   8   3   9   56.72   10.09   0
   8   4  -3   75.44    6.74   0
   8   4  -2   -3.88    5.85   0
   8   4  -1  232.22   12.09   0
   8   4   0  183.29   11.81   0
   8   4   1   98.24    9.19   0
   8   4   2   98.58    8.97   0
   9   4   3    1.18    7.74   0
   9   4   4   14.63    7.57   0
   1   1  -1 8029.98   22.84   0
   2   1   9  782.60   14.17   0
   3   2  -4  566.05    8.27   0
   4   2  -7   65.49    2.66   0
   5   2  10    6.94    5.25   0
   5   3   4  465.38   14.45   0
   6   2  11  116.39    8.85   0
   7   3   8    2.93    5.36   0
   9   4  -5  161.26    9.43   0
   9   4   2   16.08    8.25   0
   0   0   5    0.14    0.92   0
   1   0   9   -0.21    1.86   0
   1   1   5  273.73    6.70   0
   2   0  11   -0.12    2.82   0
   4   2   8    1.59    3.91   0
   5   3  -3   40.51    3.90   0
   5   3   3   14.09    4.69   0
   6   3   6  286.82   12.57   0
   7   2  11  275.28   14.67   0
   7   3   7    8.19    7.21   0
   8   3   8   58.36    8.74   0
   9   4  -4   86.05    7.86   0
   9   4  -3  174.87   10.59   0
   9   4   0    1.00    7.26   0
   9   4   1   27.12    7.03   0
  10   4   2    3.41    8.99   0
   1   1   0  195.52    4.06   0
   1   1   4  637.19    9.59   0
   2   1   8  116.60    5.70   0
   3   2   5 1221.01   18.62   0
   5   1  12    0.48    5.18   0
   5   2   9  191.34   10.42   0
   5   3  -2   46.30    4.32   0
   5   3   1  160.70    8.14   0
   5   3   2   40.75    4.78   0
   6   2  10    5.04    6.06   0
   6   3   5   50.46    6.02   0
   8   2  11  177.16   12.88   0
   9   4  -2  391.16   14.79   0
   9   4  -1    2.52    4.90   0
  10   4   1   13.21    8.06   0
   1   1   3   99.36    3.84   0
   3   2  -3   26.79    2.16   0
   4   1  11  116.04    7.07   0
   4   2   7   -0.28    4.32   0
   6   3   4    0.66    4.37   0
   7   3   6   20.77    5.18   0
   8   3   7    7.38    5.41   0
  10   4  -5    9.24    4.44   0
  10   4  -4  153.50   10.50   0
  10   4  -3    4.31    5.65   0
  10   4  -2   90.85    9.68   0
  10   4  -1   19.24    7.86   0
  10   4   0   59.84    8.39   0
   0   0   4   52.71    1.93   0
   1   1   1    6.32    1.13   0
   1   1   2  822.67    9.50   0
   3   2   4    6.72    2.62   0
   5   2   8   44.86    5.95   0
   6   1  12   27.33    6.31   0
   6   2   9  164.81   10.06   0
   6   3  -5    0.37    2.33   0
   6   3   3   13.08    4.93   0
   7   2  10  158.66   10.05   0
   7   3   5    1.81    5.22   0
   8   3   6  323.96   15.40   0
   9   3   7   15.39    6.55   0
  11   4  -1    0.34    7.40   0
  11   4   0   83.35    9.90   0
   1   0   8   33.47    2.65   0
   2   0  10  149.72    5.86   0
   3   2  -1   15.75    2.41   0
   3   2   2  757.19   12.98   0
   3   2   3 1219.62   17.11   0
   4   2   6   -1.67    3.47   0
   5   1  11   19.17    5.50   0
   6   3  -4  379.73   10.43   0
   6   3   2  225.21    9.71   0
   7   3   4   18.89    5.75   0
   8   2  10    3.00    5.50   0
   9   3   6   33.60    8.59   0
  11   4  -5    2.76    4.29   0
  11   4  -4   32.32    6.91   0
  11   4  -3    1.57    6.32   0
  11   4  -2   51.73    7.85   0
   3   0  11   -0.90    3.08   0
   3   2   0  227.97    6.62   0
   3   2   1  412.84    9.33   0
   4   1  10    3.09    3.15   0
   4   2  -6  430.59    6.93   0
   5   2   7   24.36    5.04   0
   6   3  -1  332.24   10.89   0
   6   3   0    3.05    3.54   0
   6   3   1    1.30    3.04   0
   7   1  12   13.30    5.06   0
   7   2   9   36.32    7.07   0
   7   3  -7   34.09    3.77   0
   8   3   5   10.84    4.88   0
   9   2  10   22.97    7.39   0
  12   4  -5    8.85    6.64   0
  12   4  -4   24.80    8.27   0
  12   4  -3   17.51    7.86   0
   7   3   3    8.55    4.28   0
   8   1  12    0.23    5.00   0
   1   2   1   57.25    3.30   0
   4   1  -7  731.92    8.97   0
   4   4   3   13.25    4.27   0
   5   2  -7    8.05    2.17   0
   5   4   0    1.08    3.77   0
   6   3  -6  204.35    9.07   0
   6   4  -2   64.65    7.65   0
   7   4  -4    3.83    3.93   0
   4   4   4   37.77    5.42   0
   4   4   5  133.69    9.15   0
   4   4   9   38.39    6.55   0
   5   4   1   54.58    7.17   0
   7   3  -7   31.20    5.17   0
   8   4  -5   13.28    4.79   0
   9   4  -6   89.68    9.12   0
  11   4  -8   -0.01    6.44   0
  12   4  -9   -0.75    7.01   0
   0   2   6   63.88    3.58   0
   2   2  -1 1126.94   14.11   0
   4   2  -5   31.23    3.37   0
   4   4   6   25.93    5.25   0
   4   4   7   39.94    5.85   0
   4   4   8   73.53    6.97   0
   5   4   2   38.95    6.44   0
   6   2  -8  432.51    9.85   0
   6   4  -1    0.71    3.93   0
   7   4  -3    0.78    3.92   0
   8   3  -8   45.72    5.99   0
  10   3 -10    1.47    4.50   0
  10   4  -7    2.82    5.16   0
  11   3 -11    4.79    4.78   0
  -1   1   6  160.74    3.47   0
   0   2   7  359.12    7.90   0
   1   1  -1 7781.43   25.45   0
   3   1  -5  221.73    4.86   0
   5   4   3   -0.31    4.78   0
   6   3  -5    0.96    3.52   0
   6   4   0    9.79    5.17   0
   8   4  -4   21.04    5.16   0
   9   3  -9    1.09    3.52   0
   9   4  -5  153.71   10.91   0
   0   2   8   88.20    4.26   0
   0   2  10    2.74    2.13   0
   5   0  -9   -0.02    0.65   0
   5   1  -8    1.70    1.51   0
   5   3  -3   32.93    4.69   0
   5   4   4   -1.23    4.98   0
   5   4   9    5.84    5.34   0
   8   2 -10   -0.33    2.39   0
  10   4  -6   29.86    6.52   0
  11   4  -7    1.45    5.72   0
   0   1   2 2796.47   14.54   0
   0   2   9  983.19   12.93   0
   2   1  -3  583.16    7.32   0
   2   3   9   34.54    4.64   0
   2   3  10  231.79    9.18   0
   5   2  -6  171.70    6.44   0
   5   4   5    2.40    4.27   0
   5   4   6   92.82    7.89   0
   5   4   7   35.20    5.69   0
   5   4   8  170.36   10.01   0
   6   4   1  131.77    8.59   0
   7   3  -6   53.65    5.14   0
   7   4  -1   69.39    6.99   0
   8   4  -3   75.33    7.46   0
   9   4  -4   82.45    9.71   0
  11   3 -10   18.91    5.55   0
  12   4  -7   43.49    8.68   0
  -1   1   7  627.88    6.76   0
   1   2   3  433.46    8.71   0
   2   2   0  657.22   10.90   0
   6   3  -4  373.05   11.76   0
   6   4   2  110.82    8.06   0
   6   4   3    8.89    5.50   0
   7   4   0  109.85    9.49   0
   8   3  -7    2.16    3.67   0
   8   4  -2   -0.26    5.98   0
   9   3  -8  501.50   14.63   0
  10   4  -5    4.11    5.08   0
  11   4  -6  184.67   11.85   0
   3   2  -2    3.20    1.99   0
   4   2  -4    6.64    2.07   0
   6   4   4  119.21    9.36   0
   6   4   5  138.44    9.97   0
   6   4   7   -0.52    5.83   0
   6   4   8  146.35   10.81   0
   6   4   9   54.94    7.31   0
   9   4  -3  184.98   10.87   0
  10   4  -4  143.38   11.24   0
  12   4  -6    6.24    8.26   0
   6   4   6    2.26    4.36   0
   7   1 -10   -0.56    1.93   0
   7   2  -8    6.48    3.13   0
   7   3  -5   49.90    5.12   0
   7   4   2  100.97    9.48   0
   9   4  -2  411.26   16.65   0
  11   4  -5    1.23    5.17   0
  12   3 -10    5.93    4.35   0
  -1   1   8  237.88    4.31   0
   1   2   4  750.34   11.38   0
   3   3   5   39.96    4.41   0
   4   1  -6  851.30    9.97   0
   6   3  -3  304.30   10.39   0
   7   4   3    1.49    4.50   0
   7   4   4  101.31    9.65   0
   7   4   8   -4.58    7.11   0
   7   4   9   25.41    6.63   0
   8   4   0  211.96   11.32   0
   9   3  -7   15.41    5.21   0
  10   4  -3    3.58    5.30   0
  11   3  -9   13.18    4.87   0
  -1   1   9  460.21    5.99   0
  -1   1  10   39.73    2.00   0
   1   2   5    3.11    2.03   0
   2   2   1  306.87    7.55   0
   3   3   6  135.35    7.03   0
   3   3   7   53.46    4.94   0
   3   3   8   78.19    6.26   0
   3   3   9    3.58    3.30   0
   4   3   2    0.70    3.84   0
   5   2  -5  625.35   11.85   0
   7   3  -4  148.88    8.23   0
   7   4   5  123.43    9.59   0
   7   4   6   61.52    7.53   0
   7   4   7   45.53    7.53   0
   8   4   1  103.36    8.90   0
   8   4   2  107.60    9.91   0
   9   4  -1    3.23    4.83   0
  11   4  -3    2.13    7.80   0
   1   1   0  200.32    4.25   0
   3   2  -1   14.89    2.79   0
   4   2  -3   18.91    2.82   0
   5   3   0  123.37    7.37   0
   6   3  -2 1530.48   23.17   0
   8   3  -5    8.78    4.74   0
   8   4   3   -0.39    5.07   0
   8   4   4  162.97   12.13   0
   8   4   5   -0.88    6.98   0
   8   4   6   -0.28    7.04   0
   8   4   7   -1.29    7.41   0
   9   4   1   41.69    8.00   0
  10   4  -1   22.47    7.88   0
  11   3  -8   38.38    6.53   0
  12   3  -9   39.57    6.27   0
  14   3 -10   15.43    7.18   0
   1   2   6   13.01    1.95   0
   4   3   3   11.97    3.29   0
   6   2  -6   38.12    3.59   0
   9   4   2   14.56    7.04   0
  10   3  -7    0.15    3.81   0
  10   4   0   71.68    9.60   0
  11   4  -2   65.70    8.25   0
  13   3  -9   70.49    8.40   0
   1   2   8   -0.50    2.45   0
   1   2   9  718.80   12.16   0
   1   2  10  844.99   13.41   0
   2   1  -2 3076.99   16.99   0
   2   2   2    8.75    1.83   0
   3   1  -4 2250.22   15.17   0
   4   3   4  291.28   10.13   0
   4   3   5  219.55    9.52   0
   5   1  -7 1081.02   11.86   0
   6   3  -1  320.01   11.42   0
   7   2  -7    0.90    2.81   0
   7   3  -3   52.87    5.38   0
   9   4   3    0.86    6.26   0
   9   4   4    5.72    5.51   0
  10   2 -10   -0.09    4.08   0
  10   4   1    5.87    6.93   0
  10   4   2    7.90    8.23   0
  11   4  -1    2.04    5.87   0
  12   3  -8  124.40    9.75   0
   4   3   6   75.86    5.83   0
   4   3   7    1.81    3.14   0
   4   3   8   30.82    4.65   0
   5   3   2   35.94    5.39   0
   8   3  -4  270.36   10.67   0
   9   3  -5   51.06    6.69   0
  10   3  -6    4.31    5.42   0
  11   3  -7    6.37    5.58   0
  14   3  -9   12.29    6.13   0
   2   2   3 2222.10   20.26   0
   3   2   0  234.47    6.90   0
   4   2  -2  872.53   13.34   0
   5   3   3   12.11    4.12   0
   6   1  -8  771.49   10.61   0
   6   3   0    3.53    3.88   0
   7   3  -2   13.79    3.97   0
  13   3  -8   96.07    8.99   0
   5   3   9    3.37    4.42   0
   5   3  10   21.35    4.51   0
   6   2  -5 1946.99   21.26   0
   7   1  -9   -1.15    1.97   0
   8   1 -10   50.75    3.62   0
   8   3  -3  103.85    7.07   0
   9   3  -4   52.29    6.97   0
  10   3  -5    9.56    5.35   0
  11   2 -10    5.68    4.56   0
  11   3  -6  156.76   10.72   0
  12   3  -7   -1.69    4.43   0
  14   3  -8   38.49    7.54   0
   0   1   4   60.30    2.29   0
   2   2   4  149.50    5.55   0
   5   3   5    7.20    3.51   0
   5   3   7   22.48    5.14   0
   5   3   8   16.53    4.46   0
   6   3   1    0.25    3.05   0
   7   2  -6    1.03    2.86   0
   7   3  -1   90.50    6.69   0
  10   2  -9   65.99    6.08   0
  13   3  -7    7.49    5.73   0
   1   1   1    4.87    1.38   0
   2   2   5  310.10    8.13   0
   4   2  -1 2547.97   23.04   0
   6   3   2  219.31    9.46   0
   6   3  10   95.43    7.73   0
   8   3  -2 1213.41   22.16   0
   9   2  -8   44.04    4.51   0
   9   3  -3   12.18    5.65   0
  10   3  -4  115.15    8.61   0
  11   3  -5  159.21   10.64   0
  14   3  -7    8.72    6.17   0
   2   2   6 1250.63   16.11   0
   2   2  10  105.89    6.02   0
   6   3   3   21.91    4.19   0
   6   3   4    1.32    4.48   0
   6   3   8    4.77    5.40   0
   6   3   9    4.09    4.16   0
   7   3   1   10.44    5.21   0
   7   3  10   30.43    6.53   0
  12   3  -5   73.76    9.02   0
  13   3  -6   -1.81    5.54   0
   2   2   7  459.83   10.04   0
   2   2   8   33.22    3.75   0
   2   2   9    6.32    3.06   0
   3   1  -3 2097.97   14.85   0
   3   2   2  761.20   12.40   0
   6   2  -4    1.51    2.19   0
   6   3   5   60.51    6.02   0
   6   3   6  294.32   11.57   0
   6   3   7   12.94    4.61   0
   7   3   2  280.00   11.74   0
   7   3   9    5.66    6.26   0
   8   3   0   13.77    4.99   0
   9   3  -2   14.61    4.35   0
  10   3  -3    2.45    4.77   0
  11   2  -9  181.55    8.50   0
  11   3  -4  235.10   11.49   0
  13   2 -10   10.88    5.65   0
  13   3  -5   -0.79    7.18   0
   2   1  -1  329.68    5.67   0
   4   2   0 1189.07   16.02   0
   5   1  -6   83.35    3.61   0
   7   2  -5  283.75    8.87   0
   7   3   3    9.19    3.85   0
   7   3   4   20.18    5.47   0
   7   3   7   11.46    5.40   0
   7   3   8    0.15    5.12   0
   8   3   1    4.07    4.62   0
   8   3   9   47.70    7.63   0
   9   2  -7   57.09    5.71   0
   9   3  -1   -0.54    4.86   0
  10   2  -8  144.05    7.43   0
  10   3  -2  196.26   10.79   0
  11   3  -3   -0.81    5.29   0
  12   3  -4    4.63    4.91   0
  14   2 -10    2.47    5.12   0
   3   2   3 1214.09   15.88   0
   7   3   5    0.93    3.72   0
   7   3   6   23.98    5.04   0
   8   3   2   57.53    7.05   0
   8   3   8   46.52    8.03   0
   9   1 -10  281.11    8.12   0
   9   3   0  113.83    9.02   0
  12   2  -9    4.73    3.84   0
  13   3  -4    8.25    5.47   0
   4   0  -7    0.32    0.46   0
   6   1  -7  217.78    5.89   0
   6   2  -3  408.65   10.14   0
   7   1  -8    2.71    2.22   0
   8   1  -9   -0.98    2.30   0
   8   3   3   24.72    4.83   0
   8   3   4   78.72    8.07   0
   8   3   5    9.13    5.95   0
   8   3   6  342.20   13.85   0
   8   3   7    8.25    4.62   0
  10   3  -1   67.32    7.07   0
  10   3   0   27.67    6.28   0
  11   2  -8    0.54    4.11   0
  13   2  -9    0.12    5.29   0
  13   3  -3   14.02    7.08   0
   1   1   2  851.81    8.75   0
   3   2   5 1203.14   16.45   0
   4   2   1   40.35    3.51   0
   5   2  -1 3959.43   30.17   0
   9   2  -6    2.83    3.51   0
   9   3   2  197.30   10.33   0
   9   3   3   11.42    5.60   0
   9   3   4   82.85    8.99   0
   9   3   6   18.25    7.04   0
   9   3   7   13.71    6.12   0
  10   2  -7  112.91    6.84   0
  10   3   1   47.97    8.19   0
  11   3  -1   26.66    5.81   0
  11   3   0  140.52   11.00   0
  12   3  -1   19.28    7.56   0
  13   3  -2  204.35   12.91   0
  14   2  -9   -0.16    5.27   0
  15   2  -9   22.66    6.95   0
   3   2   6   22.88    3.49   0
   3   2   7  163.26    6.87   0
   3   2   8   -0.62    3.17   0
   4   1  -4  198.79    4.92   0
  10   3   2  245.84   12.26   0
  10   3   3   18.06    5.78   0
  10   3   4   48.79    8.03   0
  10   3   5   72.27    8.52   0
  10   3   6   69.06    8.39   0
  11   3   1  116.47    9.27   0
  11   3   2  264.43   14.24   0
  12   2  -8   10.95    4.19   0
  12   3   0    1.42    5.44   0
  12   3   1   -1.35    7.05   0
   0   1   7  699.67    8.17   0
   0   1   8   75.69    2.96   0
   0   1  10  146.37    4.30   0
   4   2   2   33.10    3.31   0
   5   2   0  720.01   13.29   0
   6   2  -2  141.96    6.28   0
  11   2  -7  371.40   12.14   0
  13   2  -8    7.43    4.58   0
  14   2  -8   19.31    6.36   0
   0   1   9   80.49    3.22   0
   2   1   0 5041.58   22.18   0
   3   1  -2 1033.90   10.64   0
   4   2   3  201.56    7.06   0
   4   2  10    6.48    3.60   0
   9   2  -5  103.07    6.84   0
  10   1 -10    3.97    2.68   0
  10   2  -6   10.82    3.73   0
  15   2  -8    0.99    5.56   0
   4   2   4    5.07    2.73   0
   4   2   9  344.90   10.61   0
   5   0  -8 1105.30    8.11   0
   5   2   1  228.14    7.96   0
   6   2  -1    9.15    2.78   0
   9   1  -9   41.02    4.02   0
  11   2  -6  316.83   12.13   0
  13   2  -7  209.52   10.97   0
  14   2  -7   38.94    7.67   0
  15   2  -7   37.31    8.03   0
   1   1   3   96.66    3.10   0
   4   2   5  267.70    8.34   0
   6   0  -9    0.24    0.95   0
   6   1  -6   71.05    3.62   0
   8   1  -8  322.91    8.21   0
   8   2  -3    5.31    3.36   0
   9   2  -4   94.61    6.53   0
  10   2  -5    6.18    4.15   0
  12   2  -6   28.47    6.07   0
   5   2   2    8.48    2.60   0
   5   2  10    6.46    3.21   0
  11   2  -5    3.68    5.20   0
  13   2  -6    8.48    4.64   0
  14   2  -6   64.08    8.78   0
   4   1  -3  640.57    8.98   0
   5   2   8   47.91    5.22   0
   5   2   9  195.95    8.56   0
   6   2  10    1.67    4.79   0
   8   2  -2  248.15    9.31   0
  10   2  -4   33.76    5.27   0
  12   1 -10    6.05    4.07   0
  12   2  -5   -2.63    4.84   0
  13   2  -5   20.92    6.47   0
  14   2  -5  170.94   11.65   0
  15   2  -5  201.26   13.03   0
   1   1   4  668.17    8.14   0
   5   2   6  323.17   10.35   0
   5   2   7   21.71    3.62   0
   6   2   9  156.63    8.80   0
   7   2  10  163.95    9.64   0
  11   2  -4   55.09    6.48   0
  13   1 -10    1.34    4.46   0
   3   1  -1 3764.37   20.64   0
   5   1  -4 1273.91   13.38   0
   6   2   3   16.50    3.90   0
   6   2   8    4.78    4.65   0
   7   2   0    2.70    2.67   0
   7   2   9   40.77    5.87   0
   8   2  -1   49.30    5.29   0
   8   2  10    3.17    4.30   0
   9   1  -8  270.43    8.03   0
   9   2  -2   -3.11    3.88   0
   9   2  10   30.37    6.22   0
  11   1  -9  513.49   12.65   0
  12   2  -4   17.00    4.83   0
  13   2  -4    3.12    4.34   0
  14   2  -4   47.79    7.37   0
   6   1  -5  349.96    7.65   0
   6   2   4   73.46    5.26   0
   6   2   5  399.60   11.63   0
   6   2   6  147.17    7.98   0
   6   2   7  140.57    7.46   0
   7   1  -6  362.44    8.46   0
   7   2   1  381.53   11.11   0
   7   2   8   21.23    5.46   0
   8   1  -7  548.51   10.53   0
   8   2   0  167.96    8.46   0
   8   2   9    9.72    4.55   0
   9   2  -1    3.34    3.87   0
   9   2   9   48.00    7.33   0
  10   2  -2  217.41   10.34   0
  10   2   9   -1.89    5.79   0
  11   2  -3   36.51    5.16   0
  12   2  -3  219.95   10.71   0
  13   2  -3   61.46    7.30   0
  14   2  -3   30.40    6.45   0
  14   2  -2   12.12    7.86   0
   1   1  10  518.81    8.92   0
   7   2   2    1.06    2.87   0
   7   2   3    6.60    4.02   0
   7   2   6    4.15    4.59   0
   7   2   7  121.81    7.36   0
   8   2   1 1048.68   19.34   0
   8   2   8   75.34    6.85   0
   9   2   0    5.98    4.13   0
   9   2   8   77.31    8.36   0
  10   2  -1  171.13    9.47   0
  10   2   8   73.79    8.09   0
  11   2  -2   58.91    5.99   0
  12   1  -9   86.27    5.98   0
  12   2  -2   16.35    4.66   0
  13   1  -9   39.63    5.79   0
  13   2  -2    3.90    4.83   0
  14   1  -9  282.03   11.76   0
  15   1  -9  115.84    8.78   0
  16   1  -9    5.39    4.91   0
   1   1   6    1.21    0.92   0
   1   1   7 1287.60   12.52   0
   1   1   8  404.28    7.50   0
   1   1   9   37.74    2.80   0
   2   1   2  111.48    3.72   0
   4   1  -2 1367.77   13.23   0
   7   2   4   26.28    3.97   0
   8   2   2    4.88    3.22   0
   8   2   3  186.63    9.33   0
   8   2   6    7.34    4.97   0
   8   2   7   55.82    6.31   0
   9   2   1  111.12    7.77   0
   9   2   6   66.52    7.27   0
   9   2   7  349.78   13.44   0
  10   2   0  179.54    9.63   0
  10   2   6    4.40    6.47   0
  11   2  -1   97.15    7.42   0
  11   2   0   28.95    6.62   0
  11   2   5    1.55    6.76   0
  11   2   6   27.33    7.74   0
  12   2  -1  231.31   11.49   0
  12   2   0    1.47    6.42   0
  12   2   4    5.14    6.69   0
  13   2   0   32.61    6.91   0
  13   2   1   10.52    6.28   0
   3   1   0 4903.79   23.97   0
   8   2   4  141.42    7.94   0
   9   2   2   22.71    4.34   0
   9   2   3  186.73    9.23   0
   9   2   4   48.33    6.21   0
   9   2   5    0.38    3.82   0
  10   2   1   11.41    4.00   0
  10   2   2    7.95    4.92   0
  10   2   4    8.91    5.42   0
  10   2   5   65.49    7.26   0
  11   1  -8   61.34    5.05   0
  11   2   2   -1.42    5.42   0
  11   2   3  300.08   13.46   0
  11   2   4   18.72    5.45   0
  12   2   1  111.74    8.85   0
  12   2   2   32.53    6.01   0
  12   2   3  131.59   10.39   0
  15   1  -8    8.35    5.39   0
  16   1  -8    6.00    5.50   0
   2   1  11   73.11    4.31   0
   5   1  -3  849.27   11.19   0
   8   1  -6   17.69    2.71   0
  12   1  -8   10.21    3.38   0
  13   1  -8   77.14    6.22   0
  14   1  -8    8.17    3.98   0
  16   1  -7   89.57   10.21   0
   2   1   3 2655.52   17.26   0
   3   0  -5   -0.18    0.43   0
   7   0  -9   -0.02    1.38   0
   7   1  -5   44.27    3.33   0
  15   1  -7    6.84    6.15   0
   2   1  10  143.10    5.58   0
   9   1  -6   77.61    5.22   0
  11   1  -7    2.22    2.97   0
  12   1  -7   47.34    5.81   0
  13   1  -7   25.23    5.56   0
  14   1  -7   88.39    7.26   0
   2   1   4  387.52    6.83   0
   2   1   9  810.93   11.65   0
   3   1   1 1437.04   13.26   0
   3   1  11  412.28   10.03   0
   6   0  -8   47.90    2.32   0
   8   1  -5    3.33    2.92   0
  10   1  -6   77.14    5.65   0
  14   1  -6    7.88    5.85   0
   2   1   5  286.83    6.17   0
   2   1   8  124.78    4.74   0
   4   0  -6   68.82    2.00   0
   5   1  -2  121.91    4.47   0
   6   1  -3 1127.46   14.06   0
   7   1  -4 1449.97   17.05   0
  11   1  -6   32.66    4.78   0
  12   1  -6   -0.06    4.53   0
  15   1  -5  102.78    8.99   0
   2   1   6  163.91    4.85   0
   2   1   7    9.39    1.75   0
   3   1   2   21.65    2.11   0
   3   1  10  785.20   13.20   0
   9   1  11   -0.54    5.69   0
  13   1  -5   57.18    6.77   0
  14   1  -5    6.54    4.58   0
  15   1  -4    3.95    5.42   0
  15   1  -3    5.71    7.19   0
   5   1  11   14.28    4.30   0
   7   1  11   22.01    5.02   0
   8   0  -9   -0.99    1.62   0
   8   1  -4  305.53    8.54   0
   8   1  11   -4.90    4.58   0
  10   0 -10  124.18    5.53   0
  10   1  10    7.88    5.34   0
  11   1  -5  259.53    9.95   0
  12   1  -5  303.36   11.06   0
  14   1  -4  122.28    8.77   0
  14   1  -3    7.59    6.13   0
   3   1   3   29.14    2.24   0
   3   1   9   12.82    2.50   0
   5   1  -1   44.96    2.89   0
   6   1  -2  111.69    4.80   0
   6   1  11    2.72    3.03   0
   7   1  -3  388.84    9.00   0
   9   1  10   10.27    4.91   0
  10   1   9   98.70    9.90   0
  11   1   8   86.26    9.26   0
  12   1  -4    1.61    4.86   0
  13   1  -4   15.80    4.37   0
  14   1  -1    3.62    6.87   0
   3   1   7  342.22    7.92   0
   3   1   8   11.71    2.29   0
   4   1   1 1114.62   12.81   0
   5   1  10  605.26   13.49   0
   6   1  10    0.83    4.06   0
   7   1  10   33.88    5.43   0
   8   1  -3   77.06    4.86   0
   8   1  10  150.86    8.66   0
   9   1   9   38.42    6.97   0
  10   1  -4  365.18   10.67   0
  10   1   8   -6.77    5.64   0
  11   1  -4   86.54    6.01   0
  11   1   7   19.31    6.91   0
  12   1  -3  138.44    8.53   0
  12   1   6   18.94    7.89   0
  13   1  -3  726.69   18.45   0
  13   1  -2   13.77    6.30   0
  14   1   0   78.90    8.24   0
  15   0  -9    2.93    4.65   0
   3   1   5 1103.56   13.05   0
   4   1   2  109.58    4.45   0
   5   1   0   44.00    3.02   0
   6   1  -1  458.45    9.43   0
   7   0  -8  515.63    7.91   0
   7   1  -2   16.15    2.91   0
   8   1   9  212.44   10.24   0
   9   0  -9   -0.55    2.02   0
  10   1  -3   39.16    5.08   0
  11   1  -3  159.19    7.90   0
  11   1   6   24.36    6.73   0
  12   1  -2   81.16    7.42   0
  12   1   4  154.40   10.70   0
  12   1   5   38.42    7.32   0
  13   1  -1   44.07    6.33   0
  13   1   0    6.83    4.69   0
  13   1   1   84.22    8.62   0
  13   1   2   37.61    6.46   0
   4   1   7  449.74    9.92   0
   6   1   9    3.50    3.19   0
   7   1   9  638.28   15.13   0
   9   1   8   67.77    6.64   0
  10   1  -2  187.13    8.41   0
  10   1   7    6.08    4.53   0
  11   1  -2  284.60   10.53   0
  11   1   5  286.32   13.11   0
  12   1  -1  121.66    7.86   0
  12   1   0   78.95    7.48   0
  12   1   1  207.20   11.61   0
  12   1   2   23.69    6.93   0
  12   1   3    2.56    4.19   0
  13   0  -9   -0.55    3.54   0
  14   0  -9   -1.25    3.23   0
  15   0  -8  214.11   10.80   0
  16   0  -7   -0.21    6.29   0
   4   1   3   48.45    3.03   0
   4   1   4 1015.95   13.44   0
   4   1   6  614.96   11.17   0
   5   1   1 1062.05   13.69   0
   6   1   0 1055.21   14.30   0
   6   1   8   27.69    3.86   0
   7   1   8  159.32    7.83   0
   8   1   7   15.28    4.72   0
   9   1  -2  313.50    9.59   0
   9   1   6  109.21    8.02   0
   9   1   7    2.26    3.88   0
  10   0  -9   -0.89    2.12   0
  10   1  -1  199.68    9.05   0
  10   1   5  224.12   11.05   0
  10   1   6   -2.10    3.89   0
  11   1  -1   20.35    4.23   0
  11   1   0   38.92    5.81   0
  11   1   1  166.30    9.46   0
  11   1   2   16.79    5.53   0
  11   1   3    5.51    4.87   0
  11   1   4    5.09    4.33   0
  12   0  -9    0.10    3.11   0
  16   0  -6  140.88   10.76   0
   5   1   2  333.73    7.92   0
   5   1   6  139.54    6.43   0
   6   0  -7    0.31    1.14   0
   7   1   0   55.80    4.31   0
   8   1   6   -0.88    4.35   0
   9   1  -1  794.84   15.33   0
   9   1   0  170.57    7.88   0
   9   1   5   93.19    7.33   0
  10   1   0    5.82    3.04   0
  10   1   1  201.37    9.63   0
  10   1   2  295.17   11.60   0
  10   1   3   56.27    6.57   0
  15   0  -7    1.12    3.82   0
  16   0  -5   -1.36    7.33   0
   5   1   4  161.15    5.93   0
   5   1   5   71.07    4.32   0
   6   1   3  731.21   13.09   0
   6   1   6  381.32   10.38   0
   7   1   5   54.41    5.17   0
   7   1   6  240.98    8.95   0
   8   0  -8  278.94    6.48   0
   8   1   1   18.11    4.04   0
   8   1   2   41.87    4.60   0
   8   1   4  104.63    6.92   0
   8   1   5  321.97   10.60   0
   9   1   1  133.60    7.10   0
   9   1   2    3.18    3.54   0
   9   1   4   13.11    3.62   0
  13   0  -8  144.54    7.57   0
  14   0  -7    1.54    4.42   0
  15   0  -6   21.56    6.07   0
   7   1   4  114.80    6.12   0
   8   1   3  158.72    7.32   0
  10   0  -8   34.43    3.69   0
  12   0  -8   28.42    3.85   0
  15   0  -5   -1.51    5.49   0
   5   0  -6   63.98    2.31   0
  13   0  -7    2.21    3.05   0
  14   0  -6    7.67    4.12   0
  15   0  -4   58.87    7.52   0
  15   0  -3    1.06    6.35   0
   7   0  -7   -0.53    1.26   0
  12   0  -7    1.17    3.41   0
  13   0  -6    6.21    4.24   0
  14   0  -5   -0.21    3.75   0
  15   0  -2  275.30   13.51   0
   4   0  -5    0.21    0.70   0
   8   0  -7   -0.92    1.60   0
   9   0  11    1.54    4.20   0
  10   0  10   15.68    5.63   0
  11   0  -7    0.55    2.39   0
  14   0  -4 1236.60   24.09   0
  14   0  -3    1.05    5.81   0
   8   0  11   -2.24    4.45   0
   9   0  -7    0.96    1.74   0
  10   0   9    0.76    5.59   0
  11   0   8    0.81    6.12   0
  12   0  -6  106.35    6.52   0
  12   0   6  218.08   12.61   0
  13   0  -5   -2.24    3.42   0
  14   0  -2   58.59    6.80   0
  14   0  -1    0.98    5.27   0
  14   0   0   43.97    7.08   0
  14   0   1   -0.87    5.02   0
   6   0  -6   11.35    1.64   0
   9   0  10  101.59    7.73   0
  11   0   7   -1.11    6.01   0
  12   0  -5    0.68    4.03   0
  12   0   5   -1.20    6.25   0
  13   0  -4  245.12   10.32   0
  13   0  -3    2.19    5.30   0
  13   0   2  267.58   12.88   0
  13   0   3    2.48    4.55   0
  16  -1  -8    7.79    4.56   0
   7   0  11   -0.62    3.82   0
   8   0  10  186.98    9.75   0
   9   0   9   -0.53    5.17   0
  10   0   8   19.82    5.10   0
  11   0   6   50.05    7.45   0
  12   0  -4   32.41    5.39   0
  13   0  -2   18.70    4.43   0
  13   0  -1    2.15    3.81   0
  13   0   0  247.75   11.27   0
  13   0   1   -1.63    3.97   0
  16  -1  -7   83.51    7.80   0
   6   0  11    0.09    3.46   0
   7   0  -6 3622.97   21.88   0
   8   0  -6  996.56   12.91   0
   9   0  -6   12.23    2.39   0
  10   0   7   -0.99    5.55   0
  11   0  -5   -2.09    2.55   0
  11   0   5   -2.52    5.22   0
  12   0  -3   -0.88    3.60   0
  12   0   2  208.99   11.11   0
  12   0   3   -0.88    3.93   0
  15  -1  -8   10.83    4.05   0
   7   0  10   16.56    4.49   0
   8   0   9    0.24    4.58   0
  11   0  -4  446.23   11.68   0
  12   0  -2  907.67   18.63   0
  12   0  -1   -0.46    3.21   0
  12   0   0  388.10   12.75   0
  12   0   1   -0.10    3.50   0
   5   0  11   -0.32    2.52   0
  10   0   6  510.32   14.97   0
  11   0  -3    0.21    2.67   0
  -2   2   8    1.42    1.89   0
  -1   2   7  123.75    4.61   0
   1   1   2  839.81    9.17   0
   4   1   1 1109.02   13.46   0
   6   1   1   21.14    2.66   0
   7   2   6    1.46    3.82   0
   8   2   7   64.15    6.90   0
   9   1   2   -0.75    2.91   0
   9   2   9   48.49    7.95   0
  10   1   3   61.04    7.06   0
  11   0   0  277.61   10.29   0
  11   1   4    0.59    4.26   0
  12   0   1    0.18    4.80   0
  12   1   6   32.79    7.51   0
  -3   2   9   14.45    2.21   0
   5   2   6  321.92   11.20   0
   6   2   6  156.97    8.39   0
   7   2   7  135.81    9.02   0
   8   1   2   42.37    4.88   0
   8   2   8   68.79    7.60   0
   8   2   9   13.81    6.72   0
   9  -1  -3   89.67    4.03   0
   9   0  -1    0.10    1.95   0
  11   1   5  297.04   13.74   0
  13   0   3    1.04    5.25   0
   2   2   6 1261.21   17.48   0
   4   2   6    2.28    2.58   0
   6   2   7  139.57    8.92   0
   7   2   8   21.48    5.60   0
   8   2  10    5.60    5.84   0
  10   1   4  202.08   10.64   0
  11   1   6   19.13    7.22   0
  12   0   2  198.71   10.53   0
  13   0   4   25.85    6.78   0
   7   2   9   35.10    6.09   0
   8   0  -1    0.02    1.72   0
  10   1   5  205.44   11.19   0
  11   0   1   -1.38    3.18   0
  11   1   7   14.52    6.64   0
  13   0   5    2.17    6.72   0
  -2   1   4  265.28    3.63   0
  -1   2   8    8.27    1.71   0
   2   1   2  114.37    3.82   0
   2   2   7  448.74   11.06   0
   4   2   7    0.50    2.89   0
   6   1   2  262.69    8.28   0
   6   2   8    7.14    4.17   0
   6   2   9  151.55    9.70   0
   7   0  -1   -0.33    1.78   0
   7   2  10  167.60   10.78   0
   7   2  11  272.95   13.48   0
   8  -1  -3   78.69    3.32   0
   8   1   3  150.41    7.82   0
   9   1   4   12.42    4.93   0
  12   0   3   -1.75    4.89   0
  -3   2  10  268.59    6.82   0
  -2   2   9   -0.04    1.54   0
   3   1   2   21.63    2.40   0
   5   2   8   42.42    5.13   0
   6   2  10    0.84    4.97   0
   9   0   0  433.38   10.67   0
  10  -1  -2  192.89    6.60   0
  10   1   6    0.89    4.70   0
  10   1   7    7.70    6.44   0
   0   1   3 1216.05   10.05   0
   0   2   8   89.64    4.74   0
   1   2   8   -1.13    2.84   0
   3   2   8    2.49    3.78   0
   4   2   8    0.56    3.01   0
   5   2   9  204.65    9.84   0
   6   0  -1   -0.47    1.02   0
   6   2  12   14.61    5.56   0
   6   2  13    2.40    6.16   0
   7  -1  -3  377.99    5.80   0
   8   1   4   95.68    7.09   0
   9   1   5   78.07    6.76   0
  10   0   1   -0.69    2.88   0
  10   1   8    3.47    6.24   0
  10   1   9  107.73   11.05   0
  -1   2   9    4.73    2.48   0
   4   2   9  352.74   11.80   0
   5   0  -1    0.56    0.90   0
   5   2  10    2.40    3.80   0
   5   2  11   36.89    6.70   0
   5   2  12   -0.24    6.24   0
   5   2  13   -0.14    7.18   0
   5   2  14    1.06    7.20   0
   6   1   3  729.34   13.79   0
   9   1   6  106.76    7.96   0
  11   0   3   -0.85    4.56   0
  12   0   5    1.00    4.67   0
  -3   2  11    0.88    2.40   0
  -2   2  10  589.18   10.90   0
   0   2   9  950.80   15.01   0
   2   2   9    7.81    4.15   0
   3   2   9  300.73   10.48   0
   4   2  10    6.60    3.95   0
   4   2  11   63.21    6.90   0
   4   2  15   70.26    9.17   0
   7   1   4  124.17    7.28   0
   9  -1  -2  312.71    7.42   0
   9   1   7    1.27    3.91   0
   9   1   8   69.54    8.38   0
  10   0   2    7.26    4.35   0
  12   0   7   -1.02    5.97   0
  -1   2  10   48.62    4.23   0
   1   1   3   95.31    3.49   0
   3   2  10   47.37    5.07   0
   3   2  16   -3.12    6.69   0
   4   2  12   18.94    4.94   0
   4   2  13    0.58    4.34   0
   4   2  14    4.65    5.26   0
   6  -1  -3 1117.01    8.41   0
   8   1   6    4.37    4.82   0
   9   1   9   50.18    7.17   0
   9   1  10   14.69    7.88   0
  11  -1   0   37.41    4.80   0
  -3   2  12   44.05    4.04   0
  -2   2  11   27.75    3.88   0
   1   2  10  824.95   15.66   0
   1   2  18   15.69    6.90   0
   2   2  10  108.18    6.54   0
   2   2  11   14.34    4.53   0
   2   2  17   27.52    7.89   0
   3   2  11    0.70    3.44   0
   3   2  12    0.43    3.63   0
   3   2  13  194.18   10.88   0
   3   2  14   38.17    6.99   0
   3   2  15   45.32    6.78   0
   4   1   3   44.66    3.33   0
   8   1   7   17.08    5.86   0
  10   0   3   -0.15    4.40   0
  11   0   5    0.63    4.11   0
  12  -1   2   27.28    5.31   0
   1   2  11   19.43    4.27   0
   1   2  17  191.34   11.54   0
   2   1   3 2721.46   18.90   0
   2   2  12   10.66    4.77   0
   2   2  13  367.76   13.14   0
   2   2  14   19.81    6.23   0
   2   2  15   32.58    6.60   0
   2   2  16   23.74    6.24   0
   3   1   3   31.95    2.54   0
   5  -1  -3  879.88    5.93   0
   7   1   6  238.11   10.10   0
   8   0   1   -1.41    3.01   0
   8   1   9  212.72   11.68   0
   9   0   2   24.12    4.52   0
  11   0   6   50.76    6.97   0
  11   0   7   -2.29    6.16   0
  11   0   8    2.88    7.03   0
  -2   2  12   11.22    2.83   0
  -1   1   4  291.83    4.62   0
   0   2  12    2.14    3.89   0
   0   2  17    2.43    4.89   0
   1   2  12   46.04    5.27   0
   1   2  13   38.94    5.89   0
   1   2  14   14.82    5.26   0
   1   2  15    2.63    5.00   0
   1   2  16    7.56    4.37   0
   5   1   4  163.90    6.49   0
   6   0   0  649.54   10.00   0
   6   1   5    0.09    3.30   0
   8  -1  -2  257.78    6.08   0
   8   1  10  147.30    9.87   0
   8   1  11    2.04    4.69   0
  10   0   4   23.28    4.61   0
  11  -1   1  162.86    8.07   0
  12  -1   3    0.92    3.60   0
  -2   2  14    5.16    4.32   0
  -1   2  13  426.68   11.60   0
  -1   2  14    6.12    4.35   0
  -1   2  15    1.23    4.43   0
  -1   2  16  103.26    7.78   0
   0   2  13  168.26    8.09   0
   0   2  14    6.98    4.35   0
   0   2  15   12.11    4.04   0
   0   2  16   32.81    5.22   0
   4   1   4  966.12   14.30   0
   7   1   7  139.32    8.04   0
   7   1   8  143.70    9.17   0
   9   0   3   -1.69    3.96   0
  10   0   5   -0.28    3.50   0
  12  -1   4  139.38    9.11   0
   6   1   6  384.54   11.46   0
   7   0   1   -1.68    2.41   0
   7   1   9  637.50   17.29   0
   7   1  10   20.41    5.39   0
   7   1  11   17.73    6.65   0
   7   1  12   16.76    6.26   0
  10   0   6  509.65   15.72   0
  10   0   7   -2.35    6.15   0
  11  -1   2   14.37    4.71   0
  12  -1   5   31.38    5.53   0
  12  -1   6   28.54    6.89   0
   0   1   4   56.71    2.59   0
   3   1   4  216.04    6.42   0
   5   0   0   53.13    2.70   0
   6   1   7  345.23   11.26   0
  10   0   8   26.07    5.86   0
  10   0   9    0.50    5.75   0
  12  -1   7   12.69    6.08   0
   1   1   4  648.24    8.98   0
   2   1   4  390.44    7.78   0
   6   1   8   28.21    4.47   0
   6   1   9    7.13    4.53   0
   6   1  10   -2.47    4.63   0
   6   1  11    3.00    5.06   0
   6   1  12   21.66    6.89   0
   6   1  13  172.49   11.34   0
   7  -1  -2   14.41    1.77   0
   9   0   5   -0.30    4.14   0
  11  -1   3    8.42    3.74   0
   4   0   0   25.87    1.93   0
   5   1   7   76.86    5.85   0
   6   0   1    1.54    1.81   0
   7   0   2 3015.59   25.92   0
   9   0   6   42.49    5.44   0
   9   0   7   -4.73    4.84   0
  11  -1   4   -1.79    4.42   0
   3   1   5 1060.83   14.47   0
   5   1   8   17.67    3.84   0
   5   1   9   37.36    5.45   0
   5   1  13   66.53    8.65   0
   5   1  14   40.11    7.39   0
   8  -1  -1  276.78    6.99   0
   9  -1   0  167.18    6.17   0
   9   0   9    0.24    4.62   0
   9   0  10   97.80    8.94   0
  10  -1   2  295.95   10.12   0
  11  -1   5  289.56   11.79   0
  11  -1   6   21.12    6.74   0
  -2   1   5  234.67    3.86   0
   2   1   5  284.89    7.19   0
   3   0   0 5828.79   20.14   0
   4   1  15   80.45    9.63   0
   5   1  10  593.95   15.81   0
   5   1  11   14.40    4.29   0
   5   1  12   -1.42    3.80   0
  11  -1   7   23.80    5.72   0
  11  -1   8   82.78    8.67   0
   1   1   5  271.49    6.39   0
   3   1  16    2.96    6.45   0
   4   1   8   21.07    4.37   0
   4   1  13   15.56    5.59   0
   4   1  14  131.36    9.59   0
   7   0   3    0.52    2.21   0
   8   0   6   87.61    6.97   0
   8   0  11    1.40    6.83   0
   8   0  12   29.70    7.36   0
  -1   1   5  705.65    7.79   0
   0   1   5 1725.45   14.10   0
   2   1  17  110.30   10.17   0
   3   1  15   15.17    6.89   0
   4   1   9  861.51   16.98   0
   4   1  11  112.18    7.74   0
   4   1  12   17.99    4.79   0
   6   0   2 1077.88   14.48   0
   8   0   7   -0.48    3.32   0
   8   0   8  467.86   14.48   0
   8   0   9   -1.83    3.70   0
   9  -1   1  148.32    6.30   0
  10  -1   4  211.16    9.48   0
   0   1  19   56.58    8.37   0
   2   1  16    4.06    6.01   0
   3   1  14   30.23    6.32   0
   6  -1  -2  109.06    3.19   0
   7   0  13    0.35    6.63   0
   8  -1   0  657.35   11.07   0
  10  -1   5  205.88    9.74   0
  10  -1   6    3.32    5.10   0
  10  -1   7   10.50    5.42   0
  10  -1   8    2.59    5.97   0
   1   1   6    0.72    1.71   0
   1   1  17   76.53    9.12   0
   2   1  15   -2.03    4.99   0
   3   1   9   10.72    3.04   0
   3   1  10  747.28   16.21   0
   3   1  11  421.42   12.93   0
   3   1  12    0.49    4.18   0
   3   1  13   88.97    7.17   0
   6   0   3   -0.59    2.32   0
   7  -1  -1  187.02    5.11   0
   7   0   5   -0.07    2.50   0
   7   0  12  200.99   11.37   0
  -1   1  19   -1.42    5.42   0
   0   1  18  117.31    8.91   0
   1   1  16  111.08    8.63   0
   2   1  14   77.35    7.53   0
   4   0   1   -0.17    0.90   0
   5   0   2   24.34    2.57   0
   6   0  14   51.46    8.53   0
   7   0   7    0.04    3.90   0
   7   0   8    0.87    4.64   0
   7   0   9    0.56    5.02   0
   7   0  10   10.47    4.52   0
   7   0  11   -2.49    4.27   0
   9  -1   3  317.25   10.35   0
  -1   1  18   18.64    5.58   0
   0   1   6 1344.90   13.46   0
   0   1  17    2.03    4.99   0
   1   1   7 1281.86   15.51   0
   2   1   8  125.20    5.74   0
   2   1  12   10.78    4.68   0
   2   1  13   39.08    5.11   0
   6   0   4  186.04    6.84   0
   6   0  13   -0.48    6.18   0
   8  -1   1   18.98    3.05   0
   9  -1   4    7.52    4.50   0
   9  -1  10   20.58    7.61   0
  11  -2   5    2.99    3.84   0
  11  -2   6   24.47    6.21   0
  11  -2   7   28.00    6.81   0
  -2   1   6 1952.16   12.58   0
  -1   1   6  170.38    4.26   0
   0   1  16   34.72    6.30   0
   1   1  14  297.82   11.71   0
   2   1  10  138.89    6.76   0
   2   1  11   70.10    5.46   0
   5   0  15   -1.86    6.30   0
   6   0  12   33.17    5.70   0
   9  -1   6  115.08    8.45   0
   9  -1   7    2.41    5.16   0
   9  -1   8   74.92    7.96   0
   9  -1   9   38.08    6.21   0
  -2   1  18    3.61    3.72   0
  -1   1  17   20.55    4.57   0
   0   1   7  716.22   10.71   0
   0   1  15  284.23   11.48   0
   1   1   8  396.41    9.37   0
   1   1   9   38.03    3.80   0
   1   1  12    2.38    4.07   0
   1   1  13    0.15    2.87   0
   5   0   3   -1.48    1.29   0
   5   0  14   -1.35    6.44   0
   6   0   6  578.91   12.94   0
   6   0   7   -1.53    3.45   0
   6   0   9   -1.62    3.99   0
   6   0  10  513.39   15.32   0
   6   0  11   -2.65    3.65   0
   8  -1   2   48.46    4.24   0
  -2   1  17   -0.24    4.46   0
  -1   1  16   29.51    4.42   0
   0   1  14   44.49    5.62   0
   1   1  11   54.99    4.70   0
   3   0   1    0.25    0.83   0
   4   0   2 1450.81   13.83   0
   4   0  16   15.77    7.02   0
   5   0  13    0.62    5.82   0
   6   0   8  198.03    8.84   0
   7  -1   0   52.68    3.04   0
   8  -1  11    0.50    6.76   0
  10  -2   2    8.16    3.03   0
  10  -2   9   -3.44    6.80   0
  -4   1   7  763.34    6.40   0
  -2   1  16   51.38    5.56   0
  -1   1   7  621.36    8.79   0
  -1   1  15   71.75    6.22   0
   0   1   8   72.94    3.81   0
   0   1   9   76.12    4.62   0
   0   1  12   15.16    3.85   0
   4   0  15   -1.81    4.69   0
   5   0   4  903.65   13.55   0
   6  -1  -1  451.44    6.93   0
   8  -1  10  153.41   10.43   0
  10  -2   4    6.79    4.89   0
  10  -2   7  530.84   16.85   0
  10  -2   8   71.02    8.45   0
  -2   1   7   56.49    2.59   0
  -1   1  14    2.09    3.60   0
   0   1  10  153.49    6.24   0
   4   0  14   74.17    8.00   0
   5   0   5    0.79    2.06   0
   5   0  10  219.81   10.00   0
   5   0  11    1.48    3.33   0
   7  -1   1    0.64    1.92   0
   8  -1   5  329.17   10.83   0
   8  -1   6    0.29    3.89   0
   8  -1   7   20.31    5.63   0
   8  -1   8  181.18    9.78   0
   8  -1   9  227.36   10.71   0
   9  -2   0    0.19    2.98   0
  10  -2   5   69.36    6.34   0
  10  -2   6   -0.31    3.80   0
  -3   1   7  173.94    3.68   0
  -2   1  15   23.19    3.79   0
  -1   1   8  233.29    5.93   0
  -1   1   9  453.87    9.09   0
   2   0  17    0.64    6.41   0
   4   0   3   -1.45    1.60   0
   4   0  13    4.84    5.13   0
   5   0   7    1.54    2.44   0
   5   0   8 2834.98   30.12   0
   5   0   9    2.80    3.07   0
   7  -1  12   21.37    7.61   0
  -3   1  15  231.03    8.76   0
  -2   1   8  254.49    5.85   0
  -2   1  14    3.17    2.59   0
  -1   1  10   43.27    3.40   0
   1   0  18   80.79    9.35   0
   3   0  15   -1.22    4.35   0
   7  -1   2  466.43    9.86   0
   7  -1  11   14.50    5.36   0
   9  -2  10   26.43    6.45   0
  -5   1   8    1.60    0.77   0
  -2   1   9  164.10    5.01   0
  -2   1  12  172.06    6.73   0
   0   0  19    0.68    5.29   0
   2   0   1   -0.17    0.63   0
   2   0  16  170.49   10.88   0
   3   0   2 3566.90   19.37   0
   3   0  14    1.11    3.78   0
   4   0  11   -3.37    3.40   0
   6  -1  13  184.56   11.67   0
   7  -2  -3    0.74    1.07   0
   7  -1  10   26.79    5.20   0
   9  -2   8   81.88    8.26   0
   9  -2   9   48.26    6.91   0
  -4   1   8 1442.95   10.33   0
  -4   1  14    4.86    2.94   0
  -3   1   8   42.37    2.15   0
  -3   1  13   92.76    5.24   0
  -2   1  10   31.09    2.78   0
  -2   1  11   65.82    3.97   0
   1   0  17   -0.72    5.42   0
   2   0  15    0.66    5.03   0
   3   0  13    2.51    4.71   0
   4   0   5   -0.07    1.74   0
   4   0   9    3.25    3.88   0
   4   0  10  929.33   17.89   0
   6  -1   0 1021.23   11.31   0
   7  -1   3   31.05    3.44   0
   7  -1   8  155.97    8.87   0
   7  -1   9  614.66   16.44   0
   8  -2  -1   50.31    3.22   0
   9  -2   3  176.62    7.89   0
   9  -2   5    1.63    4.15   0
   9  -2   6   60.63    6.89   0
   9  -2   7  353.14   12.64   0
  -4   1  13  164.02    6.05   0
  -3   1   9  429.61    7.32   0
  -3   1  10  527.82    8.80   0
  -3   1  11   42.18    3.43   0
  -3   1  12  441.76    9.38   0
  -2   0  20   31.79    7.23   0
  -1   0  19    3.85    6.23   0
   0   0  18    3.15    4.52   0
   4   0   6   23.86    3.00   0
   5  -1  14   38.38    7.25   0
   6  -1  12   28.23    5.49   0
   7  -1   5   60.33    4.78   0
   7  -1   6  253.32    9.14   0
   8  -2  11  182.27   11.15   0
  -4   1   9  597.69    7.60   0
  -4   1  12   53.15    3.63   0
   1   0  16   18.82    4.71   0
   2   0  14    7.40    3.74   0
   3   0   3   -1.09    0.93   0
   3   0  11    0.68    4.22   0
   6  -1   1   23.33    2.42   0
   6  -1  11    0.30    3.70   0
   8  -2  10    1.02    5.46   0
  -5   1   9  138.89    3.24   0
  -4   1  10  337.03    6.50   0
  -4   1  11  139.38    4.79   0
  -3   0  20   -0.98    5.76   0
  -2   0  19   -1.18    5.40   0
  -1   0  18    7.67    5.01   0
   0   0  17   -1.95    3.93   0
   1   0  15   -0.25    5.04   0
   2   0  13    0.49    4.37   0
   4  -1  15   75.77    8.89   0
   5  -1  -1   40.29    2.02   0
   5  -1  13   64.14    6.92   0
   6  -1  10    2.18    3.46   0
   8  -2   0  168.81    5.95   0
   8  -2   9   11.66    4.73   0
  -5   1  10   13.80    1.64   0
  -5   1  11  198.34    4.99   0
   0   0  16  107.56    8.43   0
   3   0   4    4.76    1.39   0
   3   0   5    0.32    1.89   0
   3   0   9   -0.39    2.50   0
   5  -1  12    4.43    5.02   0
   6  -1   2  252.40    6.80   0
   6  -1   8   28.47    4.91   0
   6  -1   9    5.10    3.36   0
   7  -2  12   16.56    5.67   0
   8  -2   1 1032.19   14.87   0
   8  -2   8   76.35    6.74   0
   9  -3   9  126.76    9.59   0
  -3   0  19   -0.27    4.45   0
  -2   0  18    5.97    4.91   0
  -1   0  17   -2.25    4.39   0
   2   0   2  142.21    3.45   0
   3  -1  16    0.17    5.67   0
   3   0   6  446.61    9.31   0
   3   0   7   -0.89    1.83   0
   4  -1  14  134.62    9.12   0
   5  -1  11   13.29    4.78   0
   6  -1   3  735.06   12.15   0
   6  -1   6  402.32   10.95   0
   6  -1   7  349.41   10.49   0
   7  -2  -2  729.68    8.72   0
   7  -2  11  262.49   12.50   0
   8  -2   6   11.56    4.69   0
   8  -2   7   57.18    5.86   0
   9  -3   8  398.86   14.48   0
   0   0  15    1.22    4.13   0
   1   0  13    0.14    3.94   0
   2  -1  17  106.03    9.80   0
   2   0  11   -0.64    2.48   0
   4  -1  13    9.97    5.32   0
   6  -2  13    7.04    6.91   0
   6  -1   4   85.31    4.84   0
   7  -2  10  156.38   10.28   0
   8  -2   3  176.99    7.02   0
   8  -2   4  149.47    7.00   0
   8  -2   5   18.78    3.75   0
   9  -3   6   21.93    5.10   0
   9  -3   7   15.61    4.42   0
   2   0  10  141.18    6.61   0
   3  -1  15   13.11    5.07   0
   5  -1  10  578.63   14.75   0
  -4  -4   9    0.46    2.94   0
  -4  -4  12   38.77    5.32   0
  -3  -3   3  138.08    4.60   0
  -3  -3  17   35.80    7.75   0
  -2  -3  14   82.30    6.86   0
  -1  -2  16   97.62    7.85   0
   0  -2   6   58.70    3.66   0
   0  -2   7  343.77    8.85   0
   0  -2  10    1.70    3.10   0
   0  -2  11  524.00   12.95   0
   0   0  17   -1.77    4.22   0
   1  -1  11   51.15    4.33   0
   1   0  14   64.52    5.22   0
  -5  -4  15   56.10    8.37   0
  -2  -3   6   60.89    4.10   0
  -2  -3  12  894.63   18.88   0
  -2  -3  13    2.83    3.71   0
  -2  -2  18    0.51    6.51   0
  -1  -2  15   -0.93    4.29   0
  -1  -1  18   14.39    5.81   0
   0  -1  15  272.70   10.63   0
   1  -1   6    0.23    1.15   0
   1  -1   7 1292.43   15.33   0
   1  -1   8  401.54    9.22   0
   1   0  13    1.15    3.44   0
  -5  -4   7    8.84    2.78   0
  -5  -4  14    9.35    5.89   0
  -3  -3  16    9.60    5.22   0
  -2  -3   8   -0.94    3.28   0
  -2  -3   9   14.95    4.15   0
  -2  -3  10   74.15    6.23   0
  -2  -3  11  108.32    6.87   0
  -1  -2   3  705.24    9.15   0
  -1  -2  14    7.56    5.07   0
  -1   0  19    0.74    3.81   0
   0  -1  14   47.59    5.58   0
  -5  -4   8    1.99    2.57   0
  -5  -4   9    2.70    4.30   0
  -5  -4  10   23.61    4.87   0
  -5  -4  11   -2.44    4.29   0
  -5  -4  12  624.00   16.49   0
  -5  -4  13    8.95    4.47   0
  -4  -3   2   43.93    2.54   0
  -3  -3   4   18.70    2.48   0
  -3  -3  15   28.43    5.20   0
  -2  -2  17  444.16   15.37   0
  -1  -1  17   13.29    4.55   0
   1   0   3   -0.20    0.55   0
   1   0  12   64.35    4.58   0
  -6  -4  15    0.07    6.58   0
  -4  -3  17   -0.49    4.93   0
  -3  -3  14   12.88    4.46   0
  -2  -2  16    4.14    5.28   0
  -2   0  20   33.07    6.56   0
  -1  -2  12  239.15    9.81   0
  -1   0  18    7.90    4.07   0
   0  -1  13   -2.59    2.78   0
   0   0  15    0.52    4.16   0
   1   1  12    0.23    3.02   0
  -6  -4  14   27.79    6.54   0
  -4  -3  16  149.78   11.02   0
  -3  -3   5  130.87    5.41   0
  -3  -3  13   -1.64    3.37   0
  -3  -2  18   52.42    8.20   0
  -1  -2   4    1.24    1.12   0
  -1  -2  11  584.15   14.16   0
  -1  -1  16   22.13    4.76   0
   0  -1  12   17.21    3.91   0
  -6  -4  12    1.26    5.08   0
  -6  -4  13    2.54    4.17   0
  -4  -3  15   10.56    5.80   0
  -3  -3   6  552.44   11.18   0
  -3  -3  11  309.77   11.14   0
  -3  -3  12   25.19    4.37   0
  -2  -2  15   67.18    6.27   0
  -2  -1  18    6.85    4.66   0
  -1  -2   5   61.69    3.61   0
  -1  -2  10   55.51    4.62   0
  -1  -1  15   65.23    6.89   0
  -1   0  17   -0.42    4.47   0
   0  -1   3 1240.97   10.81   0
   0   0  14   24.66    4.77   0
   0   1  15  265.59    9.29   0
   1   0   4 2186.04   13.59   0
   1   0   9   -0.19    2.17   0
   1   1  11   57.69    3.88   0
  -7  -4  15   13.99    5.66   0
  -6  -4   9    8.54    3.32   0
  -6  -4  10   30.20    4.48   0
  -6  -4  11    0.87    3.41   0
  -5  -3  17   53.58    8.66   0
  -4  -3   3  142.10    4.68   0
  -3  -3   9   25.61    4.29   0
  -3  -3  10  920.99   17.47   0
  -3  -2  17  100.56    8.36   0
  -2  -2  14    2.87    3.64   0
  -2   0  19   -0.57    3.90   0
  -1  -2   6    5.44    1.66   0
  -1  -2   7  119.73    5.37   0
   1   0   5    0.86    1.17   0
   1   0   8   33.96    2.69   0
  -7  -4  14    4.58    4.53   0
  -4  -3  14  112.10    7.92   0
  -3  -2  16   38.97    6.99   0
  -3  -1  19   69.26    8.79   0
  -2  -2  13   65.54    6.59   0
  -2  -1  17    0.13    3.88   0
  -1  -1  14    1.24    3.16   0
  -1   0  16   86.04    7.39   0
   0  -1   4   59.54    2.94   0
   0  -1   9   82.25    4.94   0
   0   0  13   -1.53    3.37   0
   0   1  14   45.66    5.12   0
   1   0   6 2515.00   17.81   0
  -7  -4  12    7.27    5.44   0
  -7  -4  13    1.44    4.02   0
  -5  -3  16   51.90    6.85   0
  -4  -3   4  238.32    6.56   0
  -4  -3  13    1.03    3.60   0
  -4  -2  18  144.06   10.18   0
  -3   0  20    3.41    6.26   0
  -2  -2   2   97.85    3.11   0
  -2  -2  12   10.15    4.19   0
  -2   0  18    6.04    5.60   0
   0  -1   5 1693.50   15.23   0
   0  -1   7  730.93   11.68   0
   0  -1   8   77.93    4.31   0
   1   1   9   37.60    3.02   0
  -8  -4  14   13.74    6.05   0
  -7  -4  10    8.89    4.24   0
  -7  -4  11   23.67    4.47   0
  -6  -3  17   -2.35    6.92   0
  -5  -3  15    9.03    5.96   0
  -4  -3  11   14.85    4.36   0
  -4  -3  12    4.55    3.53   0
  -3  -2  15   39.10    5.31   0
  -3  -1  18    4.40    6.03   0
  -1  -1  13   59.89    5.27   0
  -1   0  15    1.66    3.95   0
  -1   1  16   23.88    4.61   0
   1   2   8   -0.03    1.14   0
  -5  -3  14    6.58    5.83   0
  -4  -3   5   18.96    2.93   0
  -4  -3  10    2.49    4.25   0
  -4  -2  17    1.73    4.19   0
  -3  -2   0  232.48    3.31   0
  -3  -2  14  100.98    7.83   0
  -2  -2  11   28.60    4.13   0
  -2  -1  15   14.58    4.93   0
  -9  -4  15    4.07    5.52   0
  -8  -4  12  124.96    8.46   0
  -6  -3  16   75.68    7.93   0
  -5  -3  13   12.51    5.15   0
  -4  -3   9   22.47    3.63   0
  -4  -2  16    4.09    5.53   0
  -4  -1  19   43.23    8.03   0
  -3  -1  17   21.79    6.60   0
  -3   0  19    4.27    4.24   0
  -2  -2   3  741.25    9.35   0
  -2  -2  10  598.78   13.30   0
  -2   0  17   -1.41    3.65   0
   1   1   7 1319.01   12.22   0
  -9  -4  14    9.75    4.98   0
  -7  -3  17   14.58    7.44   0
  -6  -3  15    4.65    5.86   0
  -5  -2  18   23.23    5.88   0
  -3  -2  13  133.71    7.67   0
  -2  -2   4   45.61    2.88   0
  -2  -2   8    1.49    2.82   0
  -2  -1  14    4.07    4.19   0
  -1  -1  11  276.96    9.16   0
  -1   0  14   31.66    4.44   0
  -1   1  15   66.88    5.74   0
   0   0  10 1027.71   15.17   0
   0   1  12   17.14    3.37   0
   1   1   6    0.25    1.05   0
   1   2   7  405.39    5.46   0
  -9  -4  13    5.85    4.16   0
  -5  -3   3   36.30    2.77   0
  -5  -3  12  268.34   10.65   0
  -5  -2  17   35.47    7.02   0
  -4  -2  15   26.93    6.20   0
  -4  -1  18   17.37    6.38   0
  -4   0  20  229.65   12.09   0
  -3  -2  12   39.65    5.13   0
  -3  -1  16   67.82    7.41   0
  -3   0  18  408.01   14.69   0
  -2  -2   5  936.93   12.42   0
  -2  -2   6   14.12    2.14   0
  -2  -2   7  575.36   11.19   0
  -2   0  16   22.86    4.35   0
  -2   1  17   -0.12    3.97   0
  -7  -3  16    0.63    5.90   0
  -6  -3  14  160.03    9.48   0
  -5  -3  10  361.87   11.39   0
  -5  -3  11   -0.36    3.10   0
  -2  -1  13   98.96    7.04   0
  -1   0  13   -2.39    2.58   0
   0   0   9    0.21    2.26   0
   1   1   5  287.65    4.53   0
   1   2   6   13.49    1.18   0
  -8  -3  17   73.10    9.61   0
  -6  -2  18    8.16    6.26   0
  -5  -3   4  333.91    7.58   0
  -5  -3   9   96.18    6.56   0
  -5  -2  16    9.67    5.91   0
  -4  -2  14   17.54    4.34   0
  -4   0  19   -2.11    5.83   0
  -3  -2  11   -0.75    2.88   0
  -2   0  15   -0.05    4.19   0
  -1   1  14    1.51    2.70   0
  -7  -3  15   36.07    6.13   0
  -6  -3  12    7.48    5.16   0
  -5  -3   5   18.11    2.70   0
  -5  -3   7  132.92    6.61   0
  -4  -1  17    1.12    4.23   0
  -3  -2  10  260.21    9.36   0
  -3   0  17    0.15    3.77   0
  -3   1  18    4.45    4.56   0
  -2  -1  12  180.34    8.30   0
  -2   1  16   54.12    5.68   0
  -1  -1   1 7595.56   19.72   0
  -1  -1   8  243.53    7.25   0
   0   0   8  348.93    7.77   0
  -8  -3  16   94.79    8.89   0
  -7  -3  14  245.37   11.67   0
  -6  -2  17   46.48    7.49   0
  -5  -2  15  112.58    8.72   0
  -5   0  20    0.71    6.41   0
  -4  -2  13   10.96    3.67   0
  -3  -2   1   16.94    1.33   0
   1   2   5    4.08    0.69   0
  -7  -3  13   50.50    6.62   0
  -7  -2  18  130.78   10.37   0
  -6  -3  11   75.47    5.98   0
  -5  -1  18    1.17    4.65   0
  -4  -2  12  234.18   10.07   0
  -4  -1  16  152.61    8.92   0
  -4   1  19   40.12    6.48   0
  -3  -1  14   22.76    4.11   0
  -3   0  16   70.94    6.72   0
  -2   0  14  953.91   17.76   0
  -1  -1   6  171.98    5.35   0
  -1   0  11   -0.89    2.92   0
   0   0   7    0.60    1.16   0
  -8  -3  15   -0.92    4.60   0
  -6  -3  10  264.06    9.75   0
  -6  -1  19   -3.41    6.26   0
  -5  -2  14   -1.82    4.38   0
  -3  -2   8    5.77    2.30   0
  -3   1  17   26.78    5.25   0
  -2   1  15   20.92    4.47   0
   0   0   6 1395.43   13.32   0
  -9  -3  16   27.81    6.52   0
  -8  -3  14   39.67    6.76   0
  -7  -3  12   17.26    4.42   0
  -7  -2  17   30.70    6.94   0
  -6  -3   9    0.44    2.74   0
  -5  -1  17   37.77    5.52   0
  -5   0  19    0.42    4.64   0
  -5   1  20   86.10    8.51   0
  -4  -2  11 1462.55   21.53   0
  -3  -2   2    3.63    0.93   0
  -3  -2   6    5.00    2.58   0
  -3  -2   7 1420.35   17.30   0
  -3  -1  13  101.83    6.55   0
  -2   0  13    1.37    3.50   0
  -1  -1   3   50.09    2.32   0
  -1  -1   4  282.13    5.73   0
   0   1   9   80.21    3.95   0
  -9  -3  15    0.53    6.46   0
  -8  -2  18    6.58    7.39   0
  -7  -3  11   46.84    5.98   0
  -6  -3   4  363.80    8.09   0
  -6  -3   5   -1.13    2.47   0
  -6  -3   6  202.84    7.20   0
  -6  -2  15  232.76   11.33   0
  -6  -1  18   80.57    8.78   0
  -6   0  20    6.73    6.81   0
  -5  -2  13  228.79    9.77   0
  -4   0  17    0.51    3.64   0
  -3  -2   3   28.30    2.22   0
  -3  -2   4  561.88    8.93   0
  -3  -2   5 1608.37   16.08   0
  -3   0  15    3.15    4.68   0
  -1   0  10  441.09    9.94   0
  -1   1  12  295.13    8.55   0
   0   0   5    0.60    1.23   0
 -10  -3  16   90.43   10.10   0
  -8  -3  13    1.01    3.68   0
  -7  -3  10  100.03    7.05   0
  -5  -1  16  176.91   10.04   0
  -4  -2  10   11.98    3.16   0
  -3   1  16   70.64    6.73   0
  -2   1  14    0.87    3.84   0
  -9  -3  14   51.72    6.65   0
  -8  -3  12  112.95    8.14   0
  -7  -2  16   52.69    6.52   0
  -7  -1  19   41.92    7.54   0
  -6  -2  14   60.25    6.68   0
  -5  -2  12  460.01   12.99   0
  -5   0  18   67.74    7.14   0
  -5   1  19  112.80    9.28   0
  -4  -1  14    3.07    3.25   0
  -1   0   9    1.31    2.24   0
   0   0   4   51.51    2.19   0
   0   1   8   75.31    3.52   0
   0   2   9  937.95   11.00   0
 -11  -3  16    1.81    7.98   0
 -10  -3  15    6.07    5.14   0
  -9  -3  13    2.00    5.01   0
  -9  -2  18   -2.44    7.25   0
  -8  -2  17   46.81    7.09   0
  -7  -3   9    2.60    2.92   0
  -6  -1  17  153.18    9.55   0
  -6   0  19   -0.69    6.02   0
  -6   1  20    0.23    5.62   0
  -4   0  16   52.88    5.79   0
  -3   0  14  274.92    9.93   0
  -2  -1   8  268.20    7.55   0
  -1   1  11  277.44    8.02   0
 -10  -3  14   65.22    7.82   0
  -8  -3  11   33.75    4.96   0
  -7  -3   8  110.53    6.01   0
  -7  -2  15  174.74    9.75   0
  -7  -1  18   48.21    7.49   0
  -7   0  20    6.05    5.80   0
  -6  -2  13   50.12    5.95   0
  -5  -2  11  489.20   12.84   0
  -5  -1  15   32.05    5.12   0
  -4  -2   8   69.09    4.45   0
  -4  -1  13  159.25    8.33   0
  -4   1  17   -0.26    3.56   0
   0   0   3    0.80    0.63   0
 -11  -3  15    9.29    5.84   0
  -9  -3  12    5.12    4.68   0
  -9  -2  17   -2.99    7.11   0
  -8  -3  10  246.29    9.58   0
  -8  -2  16   16.25    5.22   0
  -8  -1  19   97.83    9.47   0
  -7  -3   5   52.08    4.12   0
  -7  -3   6   54.20    4.91   0
  -5   0  17   -0.85    3.78   0
  -4  -2   7   61.27    4.37   0
  -3   1  15  246.00    9.44   0
  -2  -1   7   59.83    3.49   0
  -1   0   8  133.73    5.09   0
   0   0   2  151.23    2.56   0
 -10  -3  13    0.94    4.99   0
  -8  -3   9  115.10    7.15   0
  -7  -2  14    1.13    3.50   0
  -6  -1  16    1.99    3.87   0
  -5  -2  10   40.64    4.15   0
  -5   1  18    5.41    4.17   0
  -4   0  15   -0.09    3.28   0
  -3   0  13    1.68    2.56   0
   0   1   7  719.01    9.17   0
 -12  -3  15   18.22    6.15   0
  -9  -3  11   13.55    4.10   0
  -8  -3   8   37.97    4.89   0
  -8  -2  15  170.87    9.86   0
  -8  -1  18   32.49    6.97   0
  -7  -1  17   91.54    7.83   0
  -7   0  19    2.20    4.61   0
  -6   1  19    1.14    4.25   0
  -4  -2   6  433.37    9.16   0
  -4  -1  12   51.28    4.82   0
  -4   1  16  151.90    8.40   0
  -2  -1   6 1965.89   17.37   0
  -1   1  10   44.48    3.18   0
  -1   2  11  567.39   10.33   0
   0   2   8   84.91    3.42   0
 -12  -3  14   94.16    8.83   0
 -11  -3  13   -2.51    5.65   0
 -10  -3  12   78.23    6.91   0
 -10  -2  17    5.31    6.87   0
  -9  -3  10  143.15    8.02   0
  -7  -2  13    4.39    3.53   0
  -7   1  20   17.52    5.93   0
  -6  -2  11    1.07    4.01   0
  -6  -1  15   25.02    5.46   0
  -5   0  16   -2.67    3.70   0
  -4  -2   5   31.18    2.64   0
  -3   1  14   19.92    4.29   0
  -2   0  10   78.45    4.55   0
  -2   1  12  175.50    7.10   0
  -1   0   7   -0.55    1.59   0
 -10  -3  11    7.53    5.36   0
  -9  -3   9    3.20    3.77   0
  -8  -3   6  124.11    6.53   0
  -8  -2  14    8.37    5.64   0
  -6   0  17   -3.79    4.04   0
  -5  -2   8   41.68    3.99   0
  -5  -1  13   29.02    4.25   0
  -5   1  17   35.97    5.32   0
  -4  -2   4    4.00    1.66   0
  -4   0  14  206.33    8.83   0
  -2  -1   5  226.28    5.63   0
 -12  -3  13   -3.58    5.26   0
 -11  -3  12   60.63    6.39   0
 -11  -2  17  151.24   12.15   0
 -10  -2  16    1.25    6.60   0
  -9  -2  15   53.11    6.55   0
  -9  -1  18   69.59    8.73   0
  -8  -1  17   76.99    8.42   0
  -7  -2  12    2.55    3.91   0
  -7   0  18  276.61   12.58   0
  -6  -2  10   50.08    5.23   0
  -6   1  18   78.09    8.18   0
  -4  -2   3   20.40    2.06   0
   0   1   6 1375.60   11.74   0
 -11  -3  11    2.38    4.91   0
 -10  -3  10    0.31    3.39   0
  -8  -2  13  115.28    8.07   0
  -8   1  20   47.89    8.96   0
  -7   1  19   38.28    6.24   0
  -6  -1  14   27.15    4.50   0
  -5  -2   7   10.26    2.92   0
  -5   0  15    1.03    3.09   0
  -4  -2   2  843.14    9.14   0
  -4   1  15  130.94    7.33   0
  -3   2  14  103.22    6.42   0
  -2   0   9    0.14    2.09   0
  -1   1   9  451.79    8.77   0
  -1   2  10   53.53    3.52   0
 -12  -3  12   -0.09    4.03   0
 -10  -3   9   85.87    6.84   0
  -9  -2  14   18.58    6.32   0
  -7  -2  11  219.01    9.61   0
  -7  -1  15   11.72    4.16   0
  -6   0  16  102.05    7.99   0
  -5  -1  12  260.28    9.59   0
  -5   1  16  183.26    9.55   0
  -4   0  13    1.46    2.57   0
  -3   0  11    1.39    2.87   0
  -2   2  12   11.32    3.63   0
  -1   0   6 2604.21   18.14   0
 -11  -3  10   12.48    4.99   0
 -11  -2  16    0.71    5.69   0
 -10  -2  15    1.29    4.31   0
 -10  -1  18    4.65    6.57   0
  -9  -1  17   80.53    8.82   0
  -9   0  19   -1.23    6.42   0
  -8  -1  16    1.24    4.03   0
  -8   0  18  100.26    9.36   0
  -7   0  17    0.25    4.25   0
  -5  -2   6  167.83    5.99   0
 -12  -2  16    5.14    7.21   0
  -9  -2  13  197.71   10.38   0
  -8  -2  12   41.32    5.13   0
  -7   1  18   46.73    7.06   0
  -6  -1  13  386.38   12.16   0
  -6   1  17  158.76    9.06   0
  -5   0  14  281.23   10.47   0
  -4   1  14    1.92    3.99   0
  -4   2  15   31.81    4.87   0
  -2  -1   3  594.80    7.36   0
   0   2   7  340.96    5.83   0
 -11  -2  15   -0.53    4.85   0
 -11  -1  18   80.82   10.07   0
 -10  -2  14   16.85    4.97   0
  -8   1  19   94.91    8.75   0
  -7  -2  10   12.13    3.42   0
  -7  -1  14   63.48    5.98   0
  -6  -2   8  419.36   10.57   0
  -6   0  15    0.21    4.68   0
  -5  -2   5  665.18   10.82   0
  -5  -1  11  189.24    7.86   0
  -4  -1   9  595.92   12.08   0
  -2   0   8 3098.88   23.35   0
  -1   1   8  242.90    6.20   0
 -10  -1  17   26.61    5.82   0
 -10   0  19    3.34    7.56   0
  -9  -1  16    9.73    4.93   0
  -8  -1  15   43.31    5.70   0
  -8   0  17   -3.34    5.53   0
  -7   0  16  124.70    8.83   0
  -6  -1  12  528.82   13.86   0
  -5   1  15   43.48    5.85   0
  -5   2  16    5.50    3.61   0
  -3  -1   6    2.86    1.77   0
  -3   0  10 1181.46   16.67   0
  -2   1  10   28.10    3.15   0
  -1   0   5    0.39    0.92   0
 -12  -2  15   -2.29    5.43   0
 -11  -2  14    6.58    5.94   0
 -10  -2  13  356.24   13.94   0
  -9  -2  12   10.36    4.18   0
  -9   0  18  154.87   10.36   0
  -8   2  19   60.77    8.40   0
  -7   2  18  151.13    9.82   0
  -6  -2   7  386.26    9.80   0
  -6   1  16   -0.07    5.46   0
  -6   2  17   43.92    5.50   0
  -5  -2   4  303.07    6.91   0
  -2   2  11   26.22    3.61   0
  -1   2   9    4.76    1.87   0
 -13  -2  15   16.56    7.60   0
  -8  -2  10    1.97    4.20   0
  -8  -1  14   48.27    6.79   0
  -8   1  18   32.15    7.08   0
  -7   1  17   95.13    7.77   0
  -4   1  13  160.60    7.91   0
  -4   2  14   15.30    4.01   0
 -10  -1  16   10.83    5.16   0
  -9  -1  15  130.09    8.81   0
   4   0   6   24.72    2.60   0
   4   0  12  516.59   12.64   0
   5  -1  15   39.72    6.47   0
   6  -1   7  347.85    9.98   0
   6  -1   8   28.15    4.21   0
   6  -1   9    5.73    3.00   0
   6  -1  10    1.75    2.83   0
   7  -3   2  283.49    9.38   0
   7  -2   5  571.42   13.40   0
   7  -2   6    4.97    3.97   0
   7  -2   9   32.27    5.62   0
   7  -2  10  157.70    9.39   0
   7  -2  11  267.88   12.30   0
   8  -4   6    2.17    4.64   0
   0   1   5 1750.53    8.08   0
   1   1   7 1260.15   10.15   0
   4   0  10  907.49   15.31   0
   4   0  11   -1.39    2.41   0
   5  -1   3 1299.94   15.12   0
   5  -1  14   43.33    6.65   0
   7  -5   3  112.24    7.79   0
   7  -4   2  112.88    6.72   0
   7  -3   3   10.79    4.02   0
   7  -2   8   20.43    3.91   0
   3   0   4    5.43    1.52   0
   3   0  15    1.25    3.28   0
   4  -1   1 1107.18   11.54   0
   5  -2   0  701.35   10.61   0
   5  -1  13   69.85    6.60   0
   6  -4   0   10.04    3.27   0
   6  -2  13   -2.62    5.87   0
   7  -5   4   -0.11    4.12   0
   7  -4   3    2.96    3.93   0
   7  -3   4   26.09    4.20   0
   1   1   8  403.71    6.29   0
   3   0  14    2.83    3.24   0
   4  -1  16   38.32    6.19   0
   5  -3  -1    9.26    2.48   0
   5  -1   4  162.74    5.84   0
   5  -1  12    1.91    4.35   0
   6  -3   1    4.32    2.95   0
   6  -2   3   15.36    2.73   0
   6  -2  12   13.95    5.84   0
   7  -4   4  108.98    7.15   0
   7  -3   5   -2.40    2.96   0
   7  -3   6   30.30    5.32   0
   7  -3   7    7.96    5.10   0
   7  -3   8    3.12    5.00   0
   7  -3   9   13.19    5.13   0
   7  -3  10   25.70    5.27   0
   1   1   9   40.85    2.32   0
   1   1  10  528.20    8.34   0
   1   1  11   59.74    3.26   0
   3  -1   0 5011.94   20.65   0
   4  -2  -1 2642.23   17.69   0
   5  -1  11   12.43    4.22   0
   6  -4   1  134.06    6.88   0
   6  -2   4   65.42    4.58   0
   6  -2  11  114.42    8.52   0
   7  -4   5  130.17    8.26   0
   7  -4   7   50.45    7.34   0
   1   0   1    0.33    0.51   0
   3   0   5    0.23    0.93   0
   3   0  13   -2.74    2.50   0
   4  -3  -2   43.22    2.92   0
   4  -1   2  104.42    3.87   0
   4  -1  15   77.82    6.58   0
   5  -2   1  218.53    6.35   0
   5  -1   7   76.82    4.84   0
   5  -1   8   18.57    3.75   0
   5  -1   9   39.75    4.12   0
   6  -5   3  171.04    9.25   0
   6  -3   2  223.16    7.91   0
   6  -2   8    7.76    4.09   0
   6  -2   9  140.56    8.02   0
   6  -2  10    2.41    3.22   0
   2  -2  -3  741.88    6.01   0
   3  -2  -2    3.61    1.08   0
   3  -1  17    1.43    4.90   0
   3   0  11   -1.66    2.76   0
   3   0  12  454.21   10.97   0
   4  -1  14  137.63    8.40   0
   5  -3   0  113.85    5.17   0
   5  -2  14    5.93    4.63   0
   6  -5   4    6.06    4.58   0
   6  -4   2   97.20    6.10   0
   6  -3   3   15.29    3.72   0
   6  -3  11    6.79    5.41   0
   2  -1  -1  327.53    4.09   0
   2   0   3    0.48    0.99   0
   2   0  15   -1.75    3.68   0
   3  -3  -3  136.41    3.69   0
   3   0   7    0.28    1.54   0
   3   0   8    3.60    2.20   0
   3   0   9   -0.39    2.22   0
   4  -1   3   48.45    3.07   0
   4  -1  13   15.02    4.65   0
   5  -4   0    0.21    3.01   0
   5  -2   2   11.27    2.26   0
   5  -2  13    9.40    4.71   0
   6  -5   5   15.97    4.68   0
   6  -5   6    0.89    4.64   0
   6  -4   3    4.77    3.13   0
   6  -3   4   -1.80    3.08   0
   6  -3  10  104.86    8.58   0
   0   1   6 1360.69    8.41   0
   3  -1  16   -1.46    4.29   0
   4  -2   0 1189.47   12.74   0
   4  -1  12   17.88    4.80   0
   5  -2  12    2.06    3.55   0
   6  -4   4  100.70    6.64   0
   6  -4   5  137.67    8.30   0
   6  -4   6   -1.00    4.57   0
   6  -4   7    4.82    4.79   0
   6  -4   8  154.80   10.07   0
   6  -4   9   55.81    7.20   0
   6  -3   5   66.26    5.29   0
   6  -3   6  286.64   10.19   0
   6  -3   7   21.74    4.55   0
   6  -3   8    2.43    3.35   0
   6  -3   9    5.61    3.67   0
   2   0  14    8.04    2.86   0
   3  -1   1 1398.71   11.76   0
   3  -1  15   20.72    4.92   0
   4  -2  15   71.98    8.03   0
   4  -1   4 1007.95   13.03   0
   4  -1  11  118.76    7.26   0
   5  -4   1   52.81    4.82   0
   5  -2  10    5.73    4.13   0
   5  -2  11   37.97    4.88   0
   2   0  13   -0.96    3.10   0
   4  -4  -1   36.54    3.92   0
   4  -3  -1  236.07    6.11   0
   4  -2  14    5.04    5.62   0
   4  -1   5  124.26    5.06   0
   4  -1   9  854.17   15.16   0
   4  -1  10    3.32    2.58   0
   5  -5   3  226.59    9.41   0
   5  -5   4   16.90    4.92   0
   5  -3   2   45.34    4.40   0
   5  -3  12   57.34    7.82   0
   5  -2   5   59.48    4.68   0
   5  -2   8   44.36    5.02   0
   5  -2   9  194.98    8.78   0
   0   1   7  719.97    6.89   0
   0   1  11  455.48    7.78   0
   2  -1  17  111.14    7.92   0
   2   0   4  533.24    7.05   0
   2   0  12  312.97    8.94   0
   3  -1  14   36.87    5.29   0
   4  -2   1   41.09    3.10   0
   4  -1   8   20.23    2.99   0
   5  -5   5    8.44    4.60   0
   5  -5   6   15.22    6.35   0
   5  -5   7   59.08    8.02   0
   5  -4   2   36.76    4.04   0
   5  -3  11   -1.91    3.66   0
   5  -2   7   17.14    3.56   0
   0   1   8   78.03    2.68   0
   0   1  10  156.06    4.36   0
   3  -2  -1   14.09    1.61   0
   3  -2  16    1.86    5.43   0
   3  -1  13   86.65    6.63   0
   4  -2  13   -0.94    3.63   0
   5  -4   3    2.47    2.86   0
   5  -4   4    0.32    3.70   0
   5  -4   9    3.45    6.11   0
   5  -4  10    1.29    5.28   0
   5  -3   3   13.80    2.88   0
   5  -3   4  431.70   11.43   0
   5  -3   9    5.28    4.69   0
   5  -3  10   19.73    4.44   0
   0   1   9   77.28    2.81   0
   1   0  15   -0.69    2.35   0
   2  -1  16    5.20    3.64   0
   2   0   5    0.45    0.86   0
   2   0  10  144.94    5.76   0
   3  -3  -2  560.29    8.22   0
   3  -1   2   21.65    1.80   0
   4  -3   0 1894.90   18.31   0
   4  -2   2   27.56    2.68   0
   4  -2  12   24.08    4.42   0
   5  -4   5    2.27    3.25   0
   5  -4   6   91.73    7.21   0
   5  -4   7   34.91    5.85   0
   5  -4   8  161.41    9.16   0
   5  -3   5    4.03    2.77   0
   5  -3   6  471.74   12.71   0
   5  -3   7   21.20    3.88   0
   5  -3   8   18.19    4.14   0
   1  -1  18   29.79    5.14   0
   2   0   6 1662.59   14.45   0
   2   0   7    0.74    1.52   0
   2   0   8  420.01    8.29   0
   2   0   9    0.53    2.02   0
   3  -2  15   38.19    6.19   0
   3  -1  12    2.32    2.83   0
   4  -5   3   43.41    5.26   0
   4  -3  13    7.28    4.78   0
   4  -2  11   67.26    5.62   0
   1   0  14   70.90    4.79   0
   2  -1   0 5112.61   18.15   0
   2  -1  15   -0.85    3.09   0
   3  -2  14   43.75    6.49   0
   3  -1  11  440.84   11.40   0
   4  -5   4   28.32    4.94   0
   4  -5   5   -0.21    4.34   0
   4  -5   8   37.81    7.36   0
   4  -4   1   19.42    3.12   0
   4  -3  12   24.90    4.94   0
   4  -2   3  207.98    6.51   0
   4  -2  10    8.03    3.27   0
   1   0   2  125.52    2.43   0
   1   0  13    1.20    2.90   0
   2  -3  -3   29.33    1.85   0
   2  -1  14   70.37    6.54   0
   3  -4  -1    3.29    2.36   0
   3  -2   0  234.68    5.42   0
   3  -1   4  223.39    5.95   0
   3  -1   9   13.53    3.10   0
   3  -1  10  750.13   14.08   0
   4  -5   6   -0.58    3.85   0
   4  -5   7  107.46    8.21   0
   4  -4   2  149.52    7.12   0
   4  -4  10   41.79    7.24   0
   4  -3  11   16.79    4.40   0
   4  -2   4    4.18    2.13   0
   4  -2   6    0.77    3.06   0
   4  -2   7    2.39    3.25   0
   4  -2   8    1.04    2.39   0
   2  -2  -2   98.23    2.68   0
   2  -2  16   29.82    5.67   0
   3  -3  -1    0.80    1.70   0
   3  -3  14   13.14    5.68   0
   3  -2  13  199.68    9.66   0
   3  -1   7  340.87    8.58   0
   4  -4   3   13.52    3.87   0
   4  -4   8   69.56    7.36   0
   4  -4   9   39.58    6.59   0
   4  -3   9    2.87    4.62   0
   4  -3  10  291.36   11.16   0
   1  -1  16   98.36    6.81   0
   2  -2  15   29.19    6.12   0
   2  -1  13   29.28    4.05   0
   3  -3  13    8.18    6.33   0
   3  -2  12    1.30    2.98   0
   4  -4   4   27.41    4.06   0
   4  -4   5  124.01    7.65   0
   4  -4   6   27.29    4.99   0
   4  -4   7   36.50    4.97   0
   4  -3   4  317.99    9.52   0
   4  -3   5  217.67    8.28   0
   4  -3   7    2.55    3.90   0
   4  -3   8   35.82    4.34   0
   0  -1  18  114.34    7.59   0
   0   0  15    0.93    2.39   0
   1   0  11    1.39    2.27   0
   2  -1  12   14.93    3.99   0
   3  -5   3   -1.16    3.52   0
   3  -4   0   -0.15    2.86   0
   3  -3  12   44.17    6.47   0
   3  -2   1  404.42    7.53   0
   3  -2  11    1.95    3.61   0
   1  -2  17  193.55   10.65   0
   1  -1  15  133.53    7.30   0
   2  -2  14   23.99    5.12   0
   2  -1   1 4566.99   19.19   0
   3  -5   4   12.54    4.39   0
   3  -5   6    0.82    4.58   0
   3  -5   7   42.28    7.13   0
   3  -5   8   18.85    5.37   0
   3  -4  11   38.71    6.91   0
   3  -3   0  106.87    4.37   0
   3  -2  10   46.84    5.23   0
  -1   1  11  261.97    5.69   0
   0  -1  17    1.91    4.13   0
   0   0  14   20.09    3.10   0
   1  -2  16    5.08    5.38   0
   1   0   3    0.06    0.57   0
   1   0  10  578.57   10.29   0
   2  -1  11   81.12    5.19   0
   3  -4  10  123.39    8.66   0
   3  -3  11   39.65    5.49   0
   3  -2   2  798.68   11.12   0
   3  -2   9  305.38   10.11   0
   0  -2  18   14.26    6.34   0
   1  -1  14  307.82   10.24   0
   1   0   9   -0.41    1.83   0
   2  -1  10  142.01    6.35   0
   3  -4   2  488.24   11.36   0
   3  -4   8    4.18    4.68   0
   3  -4   9  107.24    7.89   0
   3  -3   9    2.54    4.15   0
   3  -3  10   49.70    5.42   0
   3  -2   3 1234.98   14.61   0
   3  -2   7  162.35    7.03   0
   3  -2   8   -0.88    2.40   0
  -1   1  10   41.42    2.35   0
   0  -1  16   37.78    5.81   0
   1  -2  15    2.29    4.87   0
   1   0   4 2172.92   12.85   0
   1   0   8   33.93    2.60   0
   2  -4  12   77.35    9.02   0
   2  -3  13    8.39    4.12   0
   2  -2  -1 1063.32    9.53   0
   2  -2  12    7.03    4.31   0
   2  -1   2  108.60    3.50   0
   3  -4   3   22.83    3.44   0
   3  -4   4   10.15    4.07   0
   3  -4   5  112.40    7.22   0
   3  -4   6  117.28    7.66   0
   3  -4   7   10.19    3.93   0
   3  -3   2  130.40    5.76   0
   3  -3   8   78.25    6.48   0
   3  -2   4    5.53    1.95   0
   3  -2   5 1175.01   15.84   0
  -1  -1  18   19.80    4.26   0
   0  -2  17    0.60    5.78   0
   1  -3  15   36.65    7.16   0
   1  -1  13    1.51    2.55   0
   1   0   5    1.09    0.79   0
   1   0   6 2602.41   16.81   0
   1   0   7   -0.89    0.97   0
   2  -5   8    2.27    5.69   0
   2  -5   9   34.17    6.22   0
   2  -3  12    2.23    5.01   0
   2  -1   8  124.82    5.57   0
   3  -3   7   46.57    4.61   0
  -1   0  15    1.19    3.24   0
  -1   1   9  455.57    6.31   0
   0  -1  15  273.90   10.28   0
   0   0  12   76.74    4.76   0
   1  -2  -3  707.65    5.13   0
   1  -2  14   11.82    5.31   0
   1  -1  12    3.19    3.28   0
   2  -5   3   57.26    4.98   0
   2  -5   4   12.84    4.30   0
   2  -5   5   11.17    4.81   0
   2  -5   6   32.71    5.71   0
   2  -5   7   18.28    4.76   0
   2  -4  11    3.09    4.14   0
   2  -2  11    9.74    3.17   0
   2  -1   3 2743.19   17.60   0
   2  -1   6  164.76    5.56   0
   2  -1   7    9.82    2.12   0
   3  -3   5   37.57    3.86   0
  -1  -1  17   16.22    5.24   0
  -1   1   8  241.08    4.20   0
   0  -2  16   29.44    6.26   0
   2  -4   0    0.51    2.71   0
   2  -4  10   85.13    7.31   0
   2  -3  -1   20.38    2.25   0
   2  -3  11   63.05    6.05   0
   2  -2  10   96.82    6.13   0
   2  -1   4  394.24    7.18   0
   2  -1   5  282.82    6.56   0
  -1  -2  18   23.80    5.63   0
   0  -3  16    5.73    6.44   0
   0   0  11   -0.05    2.51   0
   1  -5  10    9.16    6.73   0
   1  -4  13   -1.09    4.51   0
   1  -1  -1 7897.67   16.68   0
   1  -1  11   53.79    4.73   0
   2  -4   8    3.19    4.38   0
   2  -4   9   -1.06    3.69   0
   2  -2   0  638.75    8.21   0
   2  -2   9    8.35    3.38   0
  -1   1   7  643.45    6.07   0
   0  -2  15    7.05    4.79   0
   0  -1  14   45.12    4.72   0
   1  -5   9   79.36    8.50   0
   1  -3  13    4.03    4.22   0
   2  -4   7    9.89    4.28   0
   2  -3   9   39.69    4.72   0
   2  -2   8   30.67    4.38   0
  -2  -1  18    4.51    4.37   0
  -1  -2  17   29.63    6.21   0
  -1  -1  16   24.30    4.14   0
  -1   1   6  168.39    2.71   0
   0   0  10 1005.46   13.28   0
   1  -5   8   -1.02    4.11   0
   1  -4  11   83.13    8.59   0
   1  -3  12  172.04    9.99   0
   1  -2  12   46.66    4.76   0
   2  -4   3   62.43    4.63   0
   2  -4   4  251.94    9.07   0
   2  -4   5    5.17    3.77   0
   2  -4   6  587.35   14.43   0
   2  -3   8  486.47   12.75   0
   2  -2   1  309.08    6.16   0
   0  -1  13   -0.12    2.58   0
   1  -5   3    1.22    3.94   0
   1  -5   4    4.27    3.68   0
   1  -5   5   80.01    7.12   0
   1  -5   6   32.67    5.71   0
   1  -5   7   67.38    6.44   0
   1  -2  11   19.48    4.19   0
   1  -1   9   36.72    3.67   0
   2  -3   7   74.91    5.39   0
   2  -2   6 1212.13   16.41   0
  -3  -1  19   75.27    7.27   0
  -2  -2  18    1.00    5.71   0
  -1  -1  15   66.15    6.26   0
   0  -4  13    1.99    5.31   0
   0  -2  14   15.70    3.93   0
   0   0   9    1.22    1.58   0
   1  -3  11   20.64    4.33   0
   2  -3   2  118.88    5.05   0
   2  -3   3   19.16    3.31   0
   2  -3   5   25.75    3.79   0
   2  -3   6    0.74    2.23   0
   2  -2   3 2202.78   18.76   0
  -2  -1  17   -0.57    3.23   0
  -2   0  15   -1.10    2.94   0
  -2   1  11   64.02    3.09   0
  -1  -3  16  222.54   11.87   0
   0  -5  10    2.94    4.81   0
   0  -1  12   22.57    3.84   0
   1  -4  -1   25.12    2.92   0
   1  -4   9    7.12    4.08   0
   1  -3  10    2.90    4.30   0
   1  -2  10  846.14   16.15   0
  -3  -2  19    7.08    6.34   0
  -1   0  12   87.93    4.92   0
   0  -5   9    5.34    4.65   0
   0  -4  12   24.21    5.30   0
   0  -3  13   10.61    4.18   0
   0  -2  13  154.96    8.07   0
   0   0   8  332.06    6.95   0
   1  -4   8   -0.73    3.24   0
   1  -1   7 1288.22   15.19   0
  -3  -1  18    8.75    5.00   0
  -2  -1  16   64.50    6.03   0
  -1  -3  15   15.53    5.01   0
  -1  -2  15   -0.40    3.44   0
  -1  -1  14    0.87    2.81   0
   0  -5   7    8.07    4.69   0
   0  -5   8   29.11    5.47   0
   0  -4  11   10.68    5.37   0
   0  -3  12   52.09    6.36   0
   1  -4   6   29.50    5.29   0
   1  -4   7    6.17    3.43   0
   1  -3  -2  559.32    7.50   0
   1  -3   9   93.54    6.31   0
   1  -2  -2   19.96    1.25   0
   1  -2   9  693.22   13.90   0
   0  -5   5  252.97   10.36   0
   0  -5   6    0.00    4.42   0
   0  -4  10  410.48   14.03   0
   0  -2  12    2.73    2.98   0
   1  -4   1   98.36    4.93   0
   1  -4   3  273.18    8.87   0
   1  -4   4    1.75    3.55   0
   1  -4   5   13.39    3.56   0
   1  -3   8  394.36   11.36   0
   1  -1   6    0.86    1.41   0
  -4  -1  19   43.44    6.42   0
  -3  -2  18   45.69    6.92   0
  -3   0  16   58.59    4.76   0
  -2  -3  16    8.61    6.69   0
  -2  -2  16    2.69    4.43   0
  -2   1  10   29.17    2.17   0
  -1  -5  10    0.08    6.20   0
  -1  -4  13   11.10    4.99   0
  -1  -3  14    2.70    3.88   0
  -1  -2  14    8.44    3.65   0
  -1  -1  13   63.56    5.47   0
  -1   0  11   -0.07    1.72   0
   0  -5   4    5.85    3.43   0
   0  -3  11    3.43    4.43   0
   1  -3   7   45.00    4.75   0
   1  -1   5  284.71    6.36   0
  -3  -1  17   27.77    5.48   0
  -2  -1  15   21.73    4.95   0
  -1  -5   9  111.16    9.35   0
  -1  -4  12    7.24    6.04   0
   0  -4   9  129.49    7.99   0
   0  -2  11  533.35   13.07   0
   0   0   6 1396.39   11.93   0
   1  -3  -1   27.46    2.38   0
   1  -3   6   17.29    3.50   0
   1  -1   2  851.31    8.65   0
   1  -1   4  641.36    8.83   0
  -4  -2  19    9.00    6.29   0
  -3  -3  17   37.84    7.90   0
  -2  -4  14   56.52    8.15   0
  -2  -3  15   20.21    6.59   0
  -2   0  13    0.99    2.75   0
  -1  -5   8   14.01    6.28   0
  -1  -3  13   17.27    4.59   0
   0  -4   8    5.11    3.34   0
   0  -3  10  233.28    9.63   0
   1  -2   6   12.31    2.50   0
  -4  -1  18   13.32    4.71   0
  -3  -2  17  103.77    8.05   0
  -3   0  15    3.05    3.30   0
  -2  -5  11   19.05    5.97   0
  -2  -2  15   67.90    6.28   0
  -1  -5   7   16.43    5.14   0
  -1  -4  11  329.32   13.09   0
  -1  -1  12  296.36    9.04   0
  -1   0  10  420.09    8.46   0
   0  -4   7  211.05    9.50   0
   0  -2  10    2.41    2.52   0
   0  -1   9   78.25    4.43   0
   1  -3   1   10.07    2.11   0
   1  -3   3  182.54    6.58   0
   1  -3   4  939.07   14.66   0
   1  -2   5    4.53    1.60   0
  -3   1  12  413.65    7.57   0
  -2  -5  10   18.26    6.96   0
  -2  -1  14    5.26    3.83   0
  -2   1   9  160.34    3.85   0
  -1  -5   6  129.45    7.78   0
  -1  -4  10   38.94    6.00   0
  -1  -3  12  101.52    7.34   0
   0  -4   6  136.96    7.59   0
   0  -3   9   55.15    5.19   0
   0  -2   9  950.97   16.28   0
   1  -2   0  532.45    7.26   0
   1  -2   4  775.08   11.57   0
  -4  -2  18  143.57    9.45   0
  -3  -3  16    3.30    5.79   0
  -2  -3  14   77.41    6.98   0
  -1  -5   5  152.11    8.41   0
  -1  -2  12  234.59    9.25   0
   0  -4   5   -0.17    2.75   0
   1  -2   3  415.62    8.04   0
  -7   3  11   36.13    4.76   0
  -7   5  10    3.20    7.24   0
  -6   2  10   45.67    4.15   0
  -6   4  10   27.32    6.50   0
  -6   5   9    3.05    5.89   0
  -5   4   9    8.46    5.43   0
  -5   5   8   -0.27    5.63   0
  -4   5   7   -2.01    5.21   0
  -3   5   6    5.50    6.36   0
  -1   5   3   46.53    6.33   0
  -1   6   1   32.29    8.13   0
   1   4   1   99.20    7.24   0
   2   1  -2 3039.79   14.18   0
   2   4  -1  263.57   10.35   0
   3   2  -3   29.47    2.55   0
   3   5  -5  157.53    9.75   0
  -8   3  12  101.66    7.00   0
  -8   5  11   84.74   11.05   0
  -7   2  11  220.08    7.94   0
  -7   4  11   23.83    6.58   0
  -3   4   7  259.71   11.32   0
  -2   5   5   93.03   10.29   0
   0   2   3  103.00    4.62   0
   0   4   3    1.79    4.34   0
   0   5   2   -1.08    5.70   0
   1   6  -2   18.65    8.34   0
   2   5  -2   20.58    6.40   0
   2   6  -5    4.03    5.50   0
   3   4  -3    0.29    3.20   0
  -8   4  12  117.28    9.17   0
  -2   2   6   18.96    2.86   0
  -1   5   4    7.73    5.98   0
  -1   6   2   13.25    7.64   0
   2   6  -4   16.71    7.27   0
   4   3  -5   13.66    2.71   0
  -6   5  10   40.82    9.11   0
  -5   3  10  361.82   12.16   0
  -5   5   9   14.73    7.32   0
  -4   3   9   19.18    4.85   0
  -4   5   8   12.88    7.30   0
  -1   4   5    1.90    3.62   0
   0   6   1  293.48   16.81   0
   1   4   2   44.03    6.25   0
   1   5   1   82.16    9.25   0
   2   4   0   -0.48    3.25   0
   2   5  -1  300.71   13.68   0
   3   3  -2  568.15   11.95   0
   4   4  -5    4.36    4.27   0
  -7   5  11   95.02   10.16   0
  -6   3  11   71.20    6.05   0
  -6   4  11    0.08    5.37   0
  -5   4  10   27.87    6.46   0
  -4   4   9    0.95    5.25   0
  -3   3   8   37.37    4.49   0
  -3   4   8  384.92   13.97   0
  -3   5   7    0.16    4.95   0
  -2   5   6   16.68    7.54   0
   0   4   4   60.63    6.69   0
   0   5   3   97.43    9.13   0
   2   2   0  674.85   10.93   0
   2   6  -3   50.83    8.82   0
   3   4  -2   44.14    5.03   0
   3   5  -3   17.32    5.99   0
  -7   3  12   12.76    4.06   0
  -7   4  12    7.28    6.30   0
  -2   4   7   72.40    7.68   0
  -1   1   4  290.40    5.92   0
   1   2   2   45.90    3.36   0
   1   6   0    6.49    7.96   0
   4   2  -5   33.71    2.46   0
   4   4  -4    4.00    4.08   0
  -8   4  13   39.86    7.38   0
  -6   2  11   -1.46    3.19   0
  -5   2  10   40.72    3.91   0
  -4   2   9  388.45    9.82   0
   0   6   2    1.06    7.08   0
   1   5   2    6.18    4.91   0
   2   4   1   21.36    4.78   0
   2   5   0  156.70    9.92   0
   2   6  -2    1.11    6.24   0
   3   2  -2    3.28    1.34   0
   3   3  -1    1.88    2.91   0
   3   4  -1    3.99    4.12   0
   3   5  -2   41.61    7.10   0
   4   5  -5   91.91    8.31   0
  -6   5  11   13.53    6.59   0
  -3   5   8   55.35    8.15   0
  -2   5   7   19.71    6.84   0
   0   2   4  400.85    9.20   0
   0   5   4   12.04    4.98   0
   1   4   3  271.61   10.94   0
   1   6   1    7.03    7.91   0
   3   6  -4   20.44    7.18   0
   5   3  -7  134.93    5.77   0
  -7   2  12    2.61    2.57   0
  -5   3  11    0.43    4.14   0
  -5   4  11    2.35    5.44   0
  -4   3  10    5.05    4.72   0
  -4   4  10  155.79   10.43   0
  -3   1   7  182.24    5.03   0
  -3   4   9   66.51    8.21   0
  -1   5   6  126.68   11.32   0
   0   4   5    1.17    3.42   0
   2   5   1   80.71    9.07   0
   2   6  -1   40.34    7.85   0
   3   1  -4 2180.62   10.33   0
   4   4  -3   34.31    5.28   0
   4   5  -4    3.47    5.43   0
  -7   4  13    2.79    5.23   0
  -6   3  12    6.48    4.66   0
  -6   4  12    2.43    4.49   0
  -3   3   9   23.66    4.27   0
  -2   3   8   -1.45    3.99   0
  -2   4   8   51.19    6.23   0
   1   1   1    6.17    1.43   0
   1   5   3    5.31    4.71   0
   2   4   2  141.68    8.61   0
   3   4   0    1.63    4.44   0
   3   5  -1   73.95    7.36   0
   3   6  -3    5.03    6.16   0
   5   3  -6  383.39    9.35   0
  -7   3  13   43.99    5.88   0
  -6   5  12    2.82    8.76   0
  -5   5  11   13.10    6.76   0
  -4   5  10   10.31    5.96   0
  -3   5   9  151.51   11.42   0
  -2   5   8   21.12    7.56   0
  -1   2   6    7.95    1.97   0
  -1   4   7   42.81    5.70   0
   0   5   5  234.67   12.26   0
   1   4   4    2.31    3.52   0
   2   2   1  314.96    7.74   0
   2   3   2  119.06    6.30   0
   2   6   0   -0.29    6.25   0
   3   3   0  109.06    5.98   0
   3   6  -2   14.71    7.55   0
   4   2  -4    5.22    1.79   0
   4   5  -3    9.16    5.58   0
  -2   1   6 1906.15   15.68   0
  -1   3   7    0.54    2.90   0
  -1   5   7   20.15    7.69   0
   0   1   3 1222.70   11.59   0
   0   4   6  126.53    9.13   0
   1   5   4   -0.67    6.71   0
   2   1  -1  328.57    5.04   0
   2   5   2    0.36    4.62   0
   3   2  -1   15.85    2.07   0
   3   5   0    3.98    4.32   0
   4   3  -2   42.84    4.40   0
   5   4  -5   16.95    3.85   0
  -5   2  11  481.32   11.60   0
  -4   2  10   10.45    3.35   0
  -4   4  11  433.69   15.34   0
  -3   2   9   16.65    3.43   0
  -3   4  10    8.73    5.70   0
   0   5   6   -1.17    6.32   0
   2   4   3   57.59    6.96   0
   2   6   1    8.35    6.53   0
   3   4   1    3.97    4.42   0
   3   6  -1   34.09    8.62   0
   4   5  -2   14.40    5.65   0
   5   3  -5   24.91    3.71   0
  -6   2  12   49.36    5.26   0
  -6   4  13    7.06    4.70   0
  -5   5  12   24.07    9.40   0
  -4   3  11   11.59    4.75   0
  -4   5  11   59.69    9.77   0
  -3   5  10   -1.65    7.01   0
  -2   4   9   35.42    5.56   0
  -1   4   8   25.34    5.85   0
   1   4   5   13.80    5.17   0
   2   5   3   62.52    8.80   0
   3   3   1  145.10    7.21   0
   3   5   1  128.04   10.29   0
   4   4  -1   47.01    5.99   0
   4   6  -3    0.93    6.55   0
   5   4  -4  170.44    8.44   0
  -7   4  14    3.46    4.71   0
  -2   3   9   12.56    3.64   0
  -1   1   5  669.36    9.51   0
  -1   5   8   13.01    7.48   0
   3   6   0   81.76   10.56   0
   4   2  -3   19.58    2.29   0
   4   5  -1   61.73    7.56   0
   5   5  -4   14.79    5.99   0
  -1   3   8  328.77   11.17   0
   0   5   7    5.97    6.54   0
   1   2   4  740.60   12.95   0
   2   2   2   10.67    2.00   0
   2   4   4  277.06   12.07   0
   3   2   0  234.49    6.84   0
   3   4   2  498.71   14.68   0
   4   3  -1  234.10    8.16   0
   4   6  -2   48.59    9.08   0
   5   2  -7    8.63    1.53   0
   5   3  -4  345.11    9.16   0
   5   4  -3   17.85    4.86   0
  -5   1  10   15.52    2.25   0
  -5   4  13   12.28    6.72   0
  -4   1   9  588.57    9.40   0
  -4   4  12   34.72    6.10   0
  -4   5  12    3.29    8.04   0
  -3   4  11   32.03    6.11   0
  -3   5  11    1.14    7.93   0
  -2   4  10   40.07    7.82   0
   0   3   7  108.66    7.45   0
   2   5   4   16.92    6.04   0
   3   5   2    3.21    4.49   0
   3   6   1    0.11    6.84   0
   4   4   0  434.15   13.12   0
   4   5   0    1.41    6.07   0
   5   5  -3  135.47    8.96   0
  -6   4  14   25.46    6.53   0
  -2   5  10   22.62    7.14   0
  -1   4   9    0.23    4.96   0
  -1   5   9  103.16   11.28   0
   0   2   6   55.34    4.31   0
   1   1   2  825.38    9.53   0
   1   5   6   38.22    6.64   0
   3   1  -3 2072.43   11.27   0
   4   6  -1   47.84    8.10   0
   5   3  -3   41.95    4.27   0
   5   4  -2  718.73   17.04   0
  -4   2  11 1404.10   19.29   0
  -4   3  12   -0.09    3.49   0
  -3   2  10  257.55    8.58   0
  -3   3  11  322.76   11.42   0
  -2   3  10   88.07    7.35   0
   0   4   8    2.52    5.00   0
   0   5   8   29.76    7.99   0
   1   3   6   13.61    4.64   0
   2   4   5   -0.72    5.41   0
   2   5   5    5.27    6.55   0
   3   4   3   25.54    4.71   0
   3   5   3    1.11    6.15   0
   4   2  -2  878.88   12.07   0
   4   3   0 1947.29   23.49   0
   4   4   1   27.14    5.91   0
   4   5   1   70.33    8.21   0
   4   6   0    0.74    7.91   0
   5   2  -6  167.08    4.53   0
   5   5  -2    1.11    4.16   0
  -6   2  13   39.28    4.91   0
  -6   3  14  148.89    8.70   0
  -2   2   9    1.83    2.21   0
  -1   3   9   17.91    4.66   0
   2   1   0 5022.03   21.35   0
   2   2   3 2174.12   21.80   0
   6   4  -5  106.31    6.55   0
  -5   4  14   10.58    6.67   0
  -4   4  13   13.62    5.13   0
  -3   4  12    0.68    4.44   0
  -3   5  12    5.41    6.63   0
  -2   4  11   33.48    5.81   0
  -1   4  10   36.90    7.18   0
  -1   5  10    2.37    7.68   0
   1   2   5    1.78    1.84   0
   1   4   7   -0.12    3.87   0
   1   5   7   68.07    8.08   0
   3   2   1  411.31    9.18   0
   3   5   4   11.74    6.82   0
   5   3  -2   45.29    4.42   0
   5   4  -1  454.41   13.46   0
   5   5  -1   -0.20    4.22   0
   5   6  -2   27.16    7.17   0
   6   3  -6  199.93    6.96   0
   6   4  -4   61.44    6.43   0
   0   4   9  136.64    9.49   0
   0   5   9    4.19    7.80   0
   2   5   6   33.48    7.73   0
   3   4   4   12.17    4.15   0
   4   4   2  174.23    9.06   0
   4   5   2   40.78    6.54   0
   5   2  -5  646.93    9.28   0
   5   6  -1   23.44    8.22   0
  -4   3  13    0.10    4.88   0
  -3   3  12   33.77    5.55   0
   1   5   8    1.94    6.99   0
   4   2  -1 2619.88   21.54   0
   5   4   0    3.36    3.77   0
   5   5   0    8.97    4.91   0
   6   3  -5   -2.04    3.07   0
   6   5  -3   83.35    7.56   0
  -5   3  14    9.57    3.96   0
  -3   4  13   14.23    6.05   0
  -1   5  11   69.15   10.08   0
   1   4   8    2.14    4.01   0
   3   5   5   44.60    7.23   0
   4   4   3   14.46    5.25   0
   4   5   3   39.32    6.89   0
   5   3  -1    8.61    2.92   0
   6   5  -2   -1.66    5.14   0
  -5   4  15   50.16    7.87   0
  -4   1  10  330.97    7.34   0
  -4   2  12  238.90    8.35   0
  -4   4  14   15.14    5.30   0
  -3   2  11    2.37    2.68   0
  -2   4  12    0.26    4.42   0
  -1   4  11  342.81   14.04   0
   0   3   9   58.55    6.14   0
   0   5  10    1.86    7.69   0
   1   1   3   92.93    3.58   0
   2   3   6    2.96    3.84   0
   2   4   7   10.85    5.94   0
   2   5   7   13.67    5.92   0
   3   1  -2 1050.46    8.90   0
   3   2   2  778.81   12.81   0
   5   2  -4  306.37    6.74   0
   5   4   1   62.12    7.15   0
   5   5   1   25.91    5.84   0
   6   3  -4  367.56    9.90   0
   6   4  -2   62.18    6.24   0
  -3   1   9  424.06    8.04   0
  -1   2   9    5.79    3.21   0
   0   1   5 1716.50   15.45   0
   1   5   9   72.13   10.08   0
   2   1   1 4612.31   22.23   0
   3   5   6   -0.17    7.43   0
   4   2   0 1203.48   15.43   0
   4   5   4   21.62    7.97   0
  -3   3  13    1.40    4.52   0
  -2   3  12  897.03   19.32   0
   1   4   9   11.40    4.66   0
   2   5   8    3.76    6.45   0
   3   4   6  116.07    9.32   0
   4   4   4   34.82    5.46   0
   5   4   2   49.90    6.54   0
   5   5   2    1.43    5.00   0
   6   3  -3  317.24    9.38   0
   6   4  -1   -1.49    4.49   0
  -4   3  14  104.20    7.50   0
  -3   4  14   67.84    9.08   0
  -2   4  13    8.71    6.82   0
  -1   3  11  281.27   11.07   0
  -1   4  12    2.45    6.36   0
   0   2   8   86.80    5.23   0
   2   3   7   72.26    6.47   0
   2   4   8    5.33    5.76   0
   3   2   3 1241.67   17.05   0
   4   3   3   11.67    3.35   0
   4   5   5    2.26    6.54   0
   5   2  -3   49.29    2.95   0
   6   5   0    3.60    4.46   0
  -4   4  15   26.86    5.63   0
   0   3  10  237.30   10.18   0
   0   4  11    7.46    6.31   0
   3   5   7   51.09    8.41   0
   5   5   3  226.35   12.52   0
   6   3  -2 1542.63   20.64   0
   6   4   0    9.12    4.97   0
   7   4  -4    4.09    3.17   0
   1   1   4  648.94    9.54   0
   1   3   9  103.46    7.50   0
   1   4  10  296.09   13.33   0
   2   5   9   33.65    8.69   0
   3   4   7    7.32    5.55   0
   4   2   1   36.88    3.51   0
   4   4   5  117.99    8.30   0
   5   2  -2    0.47    1.89   0
   5   4   3    1.96    3.73   0
   6   5   1   -0.74    4.90   0
   7   4  -3    0.89    4.05   0
   7   5  -2   -1.54    5.08   0
  -2   3  13    2.26    4.78   0
   2   1   2  111.98    3.87   0
   2   4   9    5.62    6.18   0
   3   3   6  129.65    7.55   0
   3   5   8   14.31    7.48   0
   4   5   6   -0.68    5.23   0
   5   3   2   40.57    5.34   0
   5   5   4   23.54    6.08   0
   6   4   1  121.39    8.67   0
  -4   3  15    9.63    5.32   0
  -4   4  16   18.59    6.48   0
  -3   3  14   15.67    4.12   0
  -3   4  15    7.22    5.74   0
  -1   3  12  120.99    7.94   0
  -1   4  13   18.46    5.72   0
   0   1   6 1364.87   14.81   0
   0   3  11    5.33    4.85   0
   0   4  12   26.10    7.55   0
   2   3   8  485.27   14.01   0
   4   4   6   18.56    5.67   0
   5   4   4    2.86    5.27   0
   6   5   2   51.57    7.50   0
   7   5  -1   61.54    7.05   0
  -2   1   9  166.97    5.58   0
   1   4  11   79.74    9.18   0
   3   4   8    3.32    4.48   0
   4   2   2   29.94    3.21   0
   4   5   7  116.58   11.69   0
   5   2  -1 3930.63   27.18   0
   5   5   5    3.03    7.89   0
   6   4   2  108.63    8.44   0
   7   3  -5   52.55    4.09   0
   7   4  -1   81.70    7.53   0
   7   5   0    5.69    5.86   0
   1   3  10   -0.50    3.43   0
   3   1   0 4995.12   22.93   0
   3   3   7   44.35    5.38   0
   5   3   3   12.46    3.54   0
   7   3  -4  144.36    6.71   0
  -2   3  14   70.42    7.34   0
  -2   4  15    0.84    7.22   0
   0   4  13    1.08    7.02   0
   1   1   5  280.00    6.93   0
   2   1   3 2721.00   19.54   0
   4   4   7   43.95    6.25   0
   5   2   0  719.42   12.57   0
   5   4   5    3.91    4.02   0
   6   2  -6   37.28    2.50   0
   6   3   1   -0.25    4.06   0
   6   4   3    6.30    5.32   0
   6   5   4    9.71    7.52   0
   7   3  -3   56.94    5.20   0
   7   4   0  119.25    7.88   0
   7   5   1   -0.05    4.85   0
  -3   3  15   26.67    4.78   0
  -3   4  16    3.19    5.73   0
  -1   3  13   14.41    4.29   0
   0   3  12   57.19    6.98   0
   1   4  12   59.10    8.58   0
   3   4   9  100.00    8.56   0
   4   2   3  209.84    7.41   0
   4   3   6   82.19    6.47   0
   5   3   4  450.25   13.53   0
   6   2  -5 1900.80   15.62   0
   7   5   2   16.62    7.01   0
   1   3  11   18.71    4.60   0
   2   4  11   -0.45    6.24   0
   3   3   8   77.49    6.56   0
   5   2   1  223.33    7.49   0
   5   4   6   94.59    8.01   0
   6   2  -4    1.26    1.55   0
   6   4   4  115.67    9.35   0
   6   5   5   10.45    7.98   0
   7   4   1   97.49    7.38   0
   8   4  -3   90.04    6.45   0
   8   5  -1  262.10   13.04   0
   2   3  10  250.78   11.18   0
   3   1   1 1404.77   13.14   0
   3   4  10  127.01   10.72   0
   6   2  -3  417.91    8.57   0
   7   4   2  114.17    8.63   0
   7   5   3  111.00   10.79   0
   8   4  -2    0.21    3.54   0
   8   5   0   -1.15    5.82   0
  -4   1  12   50.41    3.32   0
  -3   2  14  109.71    6.62   0
  -2   2  13   65.54    5.36   0
  -2   3  15   21.08    5.99   0
  -2   4  16    3.41    5.81   0
  -1   2  12  237.96    9.36   0
  -1   3  14    0.21    5.42   0
  -1   4  15   -2.05    5.84   0
   0   3  13   12.97    5.40   0
   0   4  14   -0.76    5.49   0
   1   1   6   -0.98    1.83   0
   1   4  13   -2.55    6.96   0
   2   1   4  402.27    8.10   0
   4   3   7    1.42    3.34   0
   5   3   5    5.62    3.40   0
   5   4   7   35.82    7.93   0
   6   2  -2  151.08    5.55   0
   8   4  -1  232.11   11.07   0
  -3   3  16    6.95    3.91   0
   0   2  11  538.18   13.30   0
   1   3  12  187.69   10.26   0
   3   3   9    6.95    3.83   0
   4   1  -3  621.93    6.76   0
   4   4   9   37.46    6.60   0
   5   2   2    7.95    2.52   0
   6   3   3   18.04    3.88   0
   7   4   3    1.55    5.72   0
   8   5   1   30.03    6.55   0
  -2   0   5   -0.50    0.46   0
   0   1   8   75.06    4.04   0
   1   2  10  850.83   16.54   0
   2   3  11   58.13    6.98   0
   3   1   2   21.22    2.00   0
   3   4  11   38.92    8.39   0
   4   1  -2 1328.30   10.94   0
   6   4   6    2.39    6.02   0
   8   3  -5    7.29    3.28   0
   8   4   0  200.54    9.94   0
   8   5   2    5.49    8.13   0
   2   2   9    8.72    4.08   0
   3   3  10   55.18    6.78   0
   5   2   3   75.88    4.97   0
   5   4   8  151.01   10.26   0
   6   3   4    0.99    3.13   0
   7   3   1   15.90    3.71   0
   8   3  -4  271.07    8.83   0
   8   4   1  102.30    8.24   0
  -3   2  15   33.77    4.76   0
  -2   1  11   70.23    4.30   0
  -2   2  14    3.54    3.82   0
  -2   3  16   14.40    5.48   0
  -1   2  13  443.90   12.29   0
  -1   3  15   14.99    5.07   0
   0   2  12    0.49    4.24   0
   0   3  14   82.09    7.12   0
   1   3  13    2.39    5.52   0
   2   1   5  285.39    7.09   0
   2   4  13   17.58    7.01   0
   6   2   0  298.08    8.26   0
   9   5   0   15.35    6.55   0
  -4   1  13  156.62    5.83   0
   1   2  11   20.14    4.55   0
   2   3  12   -3.55    5.31   0
   3   1   3   33.49    2.58   0
   3   2   8    2.00    2.77   0
   4   3   9   10.17    4.06   0
   5   3   7   28.40    4.93   0
   5   4   9    9.02    5.40   0
   6   2   1  109.28    5.76   0
   6   4   7    0.61    4.61   0
   7   4   5  123.24   10.12   0
   8   3  -2 1200.71   18.60   0
   8   4   2   87.00    7.73   0
   2   2  10   95.22    7.25   0
   4   1   0  111.11    3.84   0
   4   4  11   45.53    7.90   0
   7   3   3   10.01    4.48   0
   8   3  -1  161.75    7.62   0
   8   4   3   -0.90    6.10   0
   9   4  -1    1.72    4.66   0
   9   5   1    2.85    5.54   0
  -4   0   8   41.71    1.43   0
  -1   3  16  212.90   11.57   0
   0   3  15   25.28    6.62   0
   2   1   6  164.02    5.72   0
   3   1   4  212.41    6.34   0
   4   2   7    1.29    3.97   0
   5   3   8   22.90    4.66   0
   5   4  10    6.95    6.63   0
   6   3   6  297.51   11.70   0
   6   4   8  143.33   10.30   0
   7   2  -4   18.65    2.58   0
   7   4   6   74.53    9.06   0
   8   3   0   14.51    3.58   0
   9   4   0    5.55    5.07   0
  -3   0   7   -0.10    0.54   0
  -2   2  15   64.89    5.89   0
  -1   2  14    9.73    3.51   0
   0   2  13  172.24    8.38   0
   2   3  13    4.16    5.79   0
   3   2   9  311.41   10.63   0
   4   1   1 1128.09   12.66   0
   4   3  10  288.60   12.20   0
   5   2   5   62.06    4.87   0
   7   2  -6    0.50    1.45   0
   7   2  -5  273.51    6.31   0
   7   2  -3    0.95    1.77   0
   7   3   4   22.92    4.35   0
   8   3   1    5.73    4.48   0
   8   4   4  165.44   10.67   0
   9   4   1   42.31    7.10   0
  -3   1  13   90.47    5.17   0
  -2   1  12  174.99    6.32   0
  -1   1  11  261.04    8.05   0
   2   2  11   11.64    4.50   0
   3   3  12   37.47    6.02   0
   5   3   9    2.26    5.65   0
   6   3   7   16.68    5.37   0
   6   4   9   52.36    8.51   0
   7   2  -1   68.05    4.62   0
   7   4   7   40.92    7.23   0
   0   1  10  146.02    6.05   0
   0   3  16    4.83    6.07   0
   3   1   5 1073.68   14.50   0
   4   1   2  107.26    4.38   0
   4   2   8    0.53    2.93   0
   4   3  11   19.14    6.42   0
   7   2   0    6.59    2.93   0
   7   3   5   -1.65    3.34   0
   8   3   2   49.39    5.48   0
   8   4   5    1.57    4.58   0
   9   3  -3    9.76    3.72   0
   9   4   2   16.03    5.16   0
  -1   2  15    2.69    4.36   0
  -1   3  17    8.73    4.83   0
   0   2  14   13.57    4.88   0
   2   3  14  165.78   10.93   0
   3   2  10   52.24    5.20   0
   4   1   3   45.89    3.36   0
   6   2   4   70.49    5.32   0
   6   3   8    4.00    5.95   0
   8   3   3   22.56    5.46   0
   8   4   6    4.18    7.12   0
   9   3  -2   11.33    3.90   0
   9   4   3   -0.60    5.78   0
  10   4  -1   14.58    5.28   0
  -2   2  16    4.96    3.17   0
   1   2  13   34.20    4.80   0
   2   2  12    1.28    4.97   0
   3   3  13   12.31    5.16   0
   4   2   9  362.55   12.21   0
   5   2   7   21.52    4.14   0
   5   3  10   15.92    4.99   0
   7   3   6   25.68    4.85   0
   9   3  -1    5.18    3.21   0
   9   4   4   17.56    6.99   0
  10   4   0   60.80    7.71   0
  -2   1  13   95.06    5.26   0
  -1   1  12  281.78    8.41   0
   0   1  11  471.50   11.01   0
   2   1   8  122.63    5.67   0
   3   2  11    2.65    4.41   0
   4   3  12   27.24    5.77   0
   5   1  -1   42.32    2.66   0
   6   2   5  397.03   11.59   0
   6   3   9    6.13    5.61   0
   7   2   2    3.43    2.98   0
   7   3   7    6.32    5.28   0
   9   3   0  124.85    7.32   0
  10   4   1   15.04    6.07   0
  -3   1  14   14.16    2.87   0
   0   3  17    4.27    5.32   0
   1   1  10  524.33   11.47   0
   1   3  16    0.23    4.97   0
   2   3  15   18.47    5.99   0
   3   3  14   12.80    6.70   0
   5   1  -3  868.79    8.80   0
   5   1   0   41.26    2.68   0
   5   2   8   47.72    5.61   0
   5   3  11   -0.38    5.72   0
   7   2   3   10.09    3.97   0
   8   3   5    5.77    5.75   0
   9   3   1    1.51    3.35   0
   9   4   5    0.21    6.54   0
  10   4   2    5.95    6.26   0
  -3   0   8 1938.23   10.99   0
  -1   2  16   92.64    6.78   0
   0   2  15    8.15    3.66   0
   1   2  14    9.21    4.01   0
   2   2  13  359.31   12.69   0
   4   2  10    9.10    3.59   0
   4   3  13    9.14    6.65   0
   5   1   1 1065.80   13.33   0
   7   3   8    2.84    5.52   0
   8   2  -3    7.28    2.79   0
   8   2  -2  243.88    7.67   0
  -4   0   9    0.06    0.65   0
   0   0   3    0.59    0.63   0
   3   2  12   -0.39    3.41   0
   5   1   2  321.33    7.72   0
   5   2   9  181.14    9.51   0
   5   3  12   50.45    7.85   0
   6   2   7  142.26    8.39   0
   6   3  10   96.29    8.47   0
   7   2   4   18.81    3.65   0
   8   2  -5  119.23    4.68   0
   8   2  -4   26.55    2.80   0
   8   3   6  316.94   12.88   0
   9   3   3   18.50    5.68   0
  10   4   3   22.14    6.15   0
  -1   0   6 2552.70   13.73   0
   5   1   3 1284.61   16.21   0
   7   3   9    6.78    6.00   0
   8   2   1 1081.77   17.92   0
   9   3   4   86.04    8.21   0
  10   3  -3   -2.16    2.77   0
  10   3  -2  206.92    8.64   0
  10   3  -1   73.63    6.67   0
  11   4   0   92.44    8.61   0
   0   2  16   24.37    4.71   0
   1   2  15    2.44    3.55   0
   2   2  14   22.31    5.54   0
   6   2   8    6.64    4.86   0
   6   3  11    1.83    5.35   0
   8   2   2    7.86    3.49   0
   8   3   7    6.06    4.93   0
  10   3   0   31.33    4.81   0
   3   2  13  201.72   10.38   0
   5   2  10    4.34    3.83   0
   7   2   6    3.40    3.11   0
   7   3  10   28.99    7.22   0
   8   3   8   50.79    7.73   0
   9   3   5   65.55    6.88   0
  10   3   1   55.93    5.76   0
  11   4   2    2.45    6.46   0
  -5   0  10  431.75    4.09   0
  -3   0   9    0.02    0.90   0
  -1   0   7    0.07    1.01   0
  -1   1  14    0.40    2.43   0
   0   0   5    0.31    0.95   0
   0   1  13    0.11    2.57   0
   1   1  12    2.96    2.47   0
   2   1  11   81.43    5.81   0
   4   2  12   19.06    4.55   0
   5   1  -5   76.80    1.99   0
   6   1  -1  457.97    8.32   0
   6   1   0 1040.27   13.28   0
   6   2   9  163.58    9.53   0
   8   2   4  149.89    8.43   0
   9   3   6   29.19    7.26   0
  10   3   2  264.32   10.97   0
   0   2  17    3.29    4.32   0
   1   2  16    6.25    4.00   0
   2   2  15   30.01    5.37   0
   3   2  14   42.34    7.21   0
   4   1   8   24.73    3.41   0
   5   2  11   35.47    5.18   0
   6   1   1   20.13    2.32   0
   6   1   2  259.68    7.68   0
   7   2   7  137.91    7.86   0
   8   3   9   45.89    8.33   0
  10   3   3   13.64    4.97   0
  -4   0  10   49.73    1.96   0
   0   0   6 1379.26   11.67   0
   3   1  10  795.57   15.37   0
   4   2  13   -0.71    4.01   0
   6   1  -3 1150.85   11.26   0
   6   1   3  721.42   13.01   0
   6   2  10   -1.01    5.02   0
   7   2   8   18.72    5.47   0
   8   2   5   18.26    4.19   0
   9   2  -3 1512.59   18.00   0
   9   2   0    1.31    2.69   0
   9   2   1  117.31    7.12   0
   9   3   7   17.07    5.63   0
  10   3   4   51.50    6.49   0
  11   3  -2  198.54    9.33   0
  11   3  -1   22.94    4.81   0
  -2   0   9   -0.20    0.77   0
  -1   0   8  129.16    3.92   0
  -1   1  15   74.22    5.89   0
   0   1  14   40.21    4.46   0
   1   0   2  122.42    2.65   0
   1   0   3    0.12    0.69   0
   1   1  13    2.34    2.69   0
   2   1  12    8.69    3.85   0
   4   1   9  845.81   15.87   0
   5   1   7   75.11    5.53   0
   5   2  12    1.24    4.00   0
   8   2   6    7.41    4.59   0
   9   2   2   26.15    4.11   0
  11   3   0  130.88    8.01   0
  11   3   1  120.62    8.45   0
   0   0   7    1.23    0.92   0
   1   0   4 2270.06   14.11   0
   1   2  17  199.45   10.36   0
   2   2  16   19.55    5.45   0
   3   1  11  450.10   12.04   0
   3   2  15   37.73    5.79   0
   4   2  14    4.89    5.58   0
   6   2  11  107.17    9.38   0
   7   2   9   45.45    5.78   0
   8   2   7   61.50    6.80   0
   9   2  -5   98.34    4.38   0
   9   2   3  179.29    8.50   0
  10   3   6   67.81    8.86   0
  -1   0   9    0.05    1.35   0
   1   1  14  300.54   10.52   0
   4   1  10    1.96    2.93   0
   5   1   8   19.61    3.58   0
   5   2  13    7.78    6.41   0
   6   1  -4    6.62    1.22   0
   6   1   6  392.88   11.17   0
   9   2   4   46.55    5.27   0
  11   3   3   22.95    6.83   0
  -4   0  11   -0.40    0.88   0
  -2   0  10   73.69    3.22   0
   0   0   8  336.95    6.68   0
   0   1  15  282.13    9.80   0
   1   0   6 2552.48   17.74   0
   2   1  13   41.51    4.58   0
   2   2  17   29.67    6.44   0
   3   1  12    1.63    3.83   0
   3   2  16   -0.09    5.67   0
   6   2  12    1.64    6.20   0
   7   1  -1  182.78    5.94   0
   7   1   0   53.69    3.62   0
   7   1   1   -0.29    1.88   0
   7   1   2  453.02   10.32   0
   7   2  10  149.66    9.26   0
   8   2   8   81.01    7.83   0
   9   2   5    2.12    3.49   0
  10   2  -1  175.24    7.73   0
  11   3   4   44.43    7.88   0
   1   0   7   -1.03    1.53   0
   4   2  15   67.04    7.57   0
   5   2  14    9.32    6.30   0
   7   1  -2   16.46    1.87   0
   9   2   6   56.58    6.11   0
  10   2   1   10.47    3.58   0
  10   2   2    6.02    4.72   0
  12   3  -1   18.20    5.38   0
  12   3   0    2.51    4.56   0
   0   0   9    0.60    1.10   0
   1   1  15  143.85    8.12   0
   2   0   2  143.08    3.46   0
   2   0   3   -0.59    0.90   0
   2   0   4  526.38    7.74   0
   2   0   5    0.57    1.36   0
   2   1  14   75.57    6.57   0
   3   1  13   96.84    7.26   0
   6   2  13    2.08    6.50   0
   7   1   5   60.50    5.32   0
   8   2   9    8.16    4.60   0
  10   2  -4   28.51    4.11   0
  10   2   3  215.73    9.67   0
  12   3   1   -1.05    3.81   0
  12   3   2   24.26    6.67   0
   0   1  16   37.33    4.43   0
   1   0   8   34.01    2.58   0
   2   0   6 1617.16   15.41   0
   4   1  12   17.84    5.01   0
   7   1  -3  369.09    7.04   0
   7   1   6  250.75    9.60   0
   8   2  10   11.12    6.20   0
  10   2   4    5.55    3.85   0
  12   3   3   15.18    7.32   0
   2   0   1   -0.13    0.86   0
   2   0   7   -0.40    1.25   0
   5   1  11   13.77    4.62   0
   6   1  -5  346.60    4.91   0
   6   1   9    5.16    3.45   0
   7   2  12   11.64    5.23   0
   8   1   0  657.48   12.21   0
   9   2   8   89.37    7.48   0
  10   2   5   81.48    7.03   0
  -2   0  12   22.59    2.47   0
   1   1  16  108.07    7.03   0
   2   1  15   -0.54    3.19   0
   3   0   3    0.28    0.93   0
   3   0   4    5.95    1.32   0
   3   0   5    0.10    1.52   0
   3   1  14   39.34    4.98   0
   4   1  13   14.58    5.33   0
   6   1  10   -2.13    4.02   0
   7   1  -4 1501.15   13.00   0
   8   1  -1  299.88    7.80   0
   8   2  11  175.10   11.02   0
   9   2   9   41.68    7.12   0
  10   2   6    2.21    4.51   0
  11   2  -2   61.17    5.38   0
  11   2  -1   87.70    6.24   0
  11   2   0   32.57    5.10   0
  11   2   1  281.66   11.02   0
  11   2   2   -4.01    4.54   0
   0   0  11   -0.09    2.26   0
   1   0  10  578.41   10.94   0
   3   0   2 3587.02   19.12   0
   3   0   6  439.72    8.93   0
   5   1  12    0.14    3.56   0
   7   1   8  157.30    8.20   0
   8   1  -2  266.57    6.99   0
  10   2   7  528.34   16.81   0
  11   2   3  308.65   12.35   0
  13   3   0    2.34    4.67   0
  13   3   1   -2.34    6.14   0
  -1   0  12   88.22    4.31   0
   1   1  17   62.66    6.46   0
   2   0   9   -0.05    1.81   0
   2   1  16    4.22    4.41   0
   3   1  15   19.78    5.23   0
   6   1  11    4.87    4.29   0
   8   1   6    1.88    2.99   0
  10   2   8   70.81    8.90   0
  11   2   4   19.82    4.89   0
  11   2   5    2.46    5.52   0
  -2   0  13   -0.47    2.21   0
   0   0  12   76.18    4.52   0
   1   0  11    0.55    2.02   0
   2   0  10  140.86    6.41   0
   3   0   1   -0.26    0.80   0
   3   0   8    2.33    1.98   0
   4   0   3    0.10    1.00   0
   4   0   4  588.14    9.88   0
   4   0   5   -0.25    1.64   0
   5   1  13   55.34    6.25   0
   7   1  10   30.91    5.53   0
   8   1  -3   75.36    3.53   0
   8   1   7   19.77    4.04   0
   9   1   1  149.40    7.01   0
   9   1   2    1.33    2.34   0
  11   2   6   20.55    7.13   0
  -1   0  13   -1.17    2.51   0
   2   0   0  700.79    5.58   0
   3   1  16    5.31    5.27   0
   4   0   2 1432.45   13.51   0
   4   0   7    0.70    2.74   0
   4   1  15   75.04    7.57   0
   6   1  12   28.83    5.16   0
   8   1   8  187.32    9.24   0
   9   1   4   10.21    3.41   0
   9   1   5   82.31    6.94   0
  12   2   0    5.05    4.68   0
  12   2   1  107.63    8.16   0
  12   2   2   40.11    6.16   0
   2   1  17  112.89    7.70   0
   4   0   1    0.67    1.19   0
   5   1  14   36.27    5.86   0
   7   1  -5   47.41    2.28   0
   7   1  11   14.92    4.93   0
   8   1  -4  307.56    6.72   0
   8   1   9  208.98   10.76   0
   9   1  -2  316.23    8.30   0
   9   1   6  111.56    7.79   0
  12   2  -2   15.85    4.26   0
  12   2   4    8.69    6.05   0
  -1   0  14   36.55    4.07   0
   2   0  12  323.58    9.80   0
   3   0   0 5767.24   20.08   0
   4   0   9   -1.50    3.39   0
   5   0   3   -0.31    1.19   0
   8   1  10  154.90    9.65   0
   9   1   7    6.32    3.76   0
  12   2   5    0.21    6.14   0
   1   0  13    0.68    2.33   0
   3   0  11   -0.29    2.57   0
   3   1  17    0.28    3.91   0
   4   0  10  933.00   16.58   0
   4   1  16   37.18    5.94   0
   5   0   2   26.95    2.28   0
   5   1  15   43.29    6.48   0
   6   1  14   45.18    7.36   0
   7   1  12   16.49    5.70   0
   9   1   8   73.90    6.66   0
  10   1   0    2.54    3.37   0
  10   1   2  311.53   10.37   0
  10   1   3   56.58    5.32   0
  10   1   4  198.48    9.61   0
   2   0  13   -0.65    3.49   0
   5   0   1   -0.58    1.07   0
   5   0   8 2908.78   28.03   0
   7   1  13   89.34    9.21   0
   8   1  11   -2.06    4.20   0
   9   1   9   39.32    6.50   0
  10   1  -1  200.99    7.48   0
  10   1   5  223.70    9.94   0
  10   1   6    0.65    5.18   0
  13   2  -1  287.42   10.98   0
  13   2   0   39.15    6.21   0
  13   2   1   14.74    5.32   0
  13   2   2    3.42    5.97   0
   0   0  15   -0.26    2.98   0
   1   0  14   65.86    4.86   0
   4   0  11    1.64    2.78   0
   5   0   9    1.53    2.70   0
   6   0   2 1093.59   14.29   0
   6   0   6  617.90   12.90   0
   6   0   7    0.20    3.30   0
   6   1  -6   68.96    1.82   0
   8   1  -5    5.22    1.56   0
   8   1  12    3.52    6.28   0
   9   1  -4   44.54    3.37   0
   9   1  10   19.32    6.41   0
  13   2   3   72.90    7.32   0
   2   0  14    7.18    3.67   0
   3   0  13   -2.16    2.85   0
   5   0   0   54.17    2.72   0
   5   0  10  217.65    8.66   0
   6   0   1   -0.09    1.63   0
   6   0   8  204.12    8.31   0
  10   1   8    1.37    4.43   0
  11   1   1  168.94    8.48   0
  11   1   2   14.17    4.58   0
  11   1   3    8.19    4.48   0
  11   1   4    2.42    5.08   0
   1   0  15   -0.95    2.68   0
   5   0  11    2.82    3.09   0
   6   0   9    0.21    2.79   0
   7   0   5    1.23    2.34   0
  10   1  -3   47.43    3.70   0
  10   1   9  111.02    9.49   0
  11   1  -1   23.81    4.09   0
  11   1   0   44.09    4.54   0
  11   1   6   27.69    7.02   0
   2   0  15    1.16    3.58   0
   3   0  -1   -0.07    0.52   0
   3   0  14    1.95    3.13   0
   4   0  -1    0.43    0.89   0
   4   0  13   -1.49    3.07   0
   5   0  12   91.44    7.57   0
   7   0   2 3020.68   25.26   0
   7   0   7   -0.44    2.83   0
   7   0   8    1.12    4.04   0
  11   1   7   20.65    6.60   0
  14   2   0    1.98    4.66   0
  14   2   1   29.79    6.00   0
   1   0  16   18.45    3.55   0
   6   0  11   -0.84    3.30   0
   7   0   1   -0.98    1.65   0
 -12   2  16    4.46    5.16   0
 -11   2  15    2.30    4.68   0
 -11   4   4   30.66    6.54   0
 -10   2  14   15.22    4.35   0
 -10   4   0   62.56    8.43   0
 -10   4   1   12.95    6.97   0
 -10   4   2   86.19    9.23   0
  -9   2  13  204.23    9.56   0
  -9   3   9   -0.08    3.44   0
  -6   3   3  311.31   10.22   0
 -12   3  13    4.05    6.62   0
 -11   3  12   55.09    7.09   0
 -11   4   5    6.22    5.75   0
 -10   3  11    7.61    6.20   0
 -10   4  -2    9.52    4.68   0
 -10   4   3   -0.71    4.56   0
  -8   2  12   40.02    4.75   0
  -8   3   8   41.18    5.30   0
  -7   3   6   54.12    5.32   0
  -6   3   4  379.24   11.65   0
  -5   3  -4  422.14   10.92   0
  -4   2   5   30.02    3.09   0
  -3   2   2    3.91    1.93   0
  -1   1   0  199.89    3.83   0
 -10   4   4  141.61    9.75   0
 -10   4   5    7.69    6.54   0
  -9   4  -2   15.92    6.17   0
  -9   4  -1   34.33    6.15   0
  -9   4   0    8.41    4.34   0
  -9   4   1    2.27    5.27   0
  -7   2  11  222.46    9.02   0
  -7   3   7   42.32    5.75   0
  -5   3  -5    7.67    3.39   0
  -2   1   4  257.19    5.30   0
 -12   3  14   91.71    9.90   0
 -11   2  16    1.93    5.35   0
 -11   3  13   -0.47    6.42   0
 -11   4   7   -1.62    6.23   0
 -10   2  15    1.63    5.07   0
 -10   3  12   83.29    8.49   0
 -10   4   6   23.67    7.64   0
  -9   2  14   18.55    5.04   0
  -9   4   3  182.72   10.39   0
  -8   3   9  104.20    7.34   0
  -6   3   5   -1.36    2.83   0
 -11   4   8   -4.46    4.79   0
 -10   4   7    6.69    5.83   0
  -9   3  11   15.79    5.55   0
  -9   4   5  150.39   10.42   0
  -8   2  13  109.18    7.55   0
  -8   4  -2   95.24    7.89   0
  -8   4  -1  105.61    8.25   0
  -8   4   0  209.73   10.93   0
  -8   4   1  228.98   12.01   0
  -7   3   8  117.24    7.70   0
  -3   1   7  174.21    5.21   0
  -3   2   3   25.08    2.48   0
  -2   2  -4  141.74    4.50   0
  -2   2  -3 2225.33   17.31   0
 -11   4   9   49.80    8.65   0
  -9   4   6   93.73    8.95   0
  -8   3  10  246.69   11.06   0
  -8   4  -3    2.83    4.50   0
  -8   4   2    2.08    4.05   0
  -8   4   3   87.94    8.54   0
  -7   1  14   55.00    5.21   0
  -7   2  12    0.85    3.71   0
  -6   3   6  195.65    8.61   0
  -5   1  11  204.59    6.55   0
  -3   0   9    0.15    1.02   0
  -2   2  -5  306.34    6.29   0
  -2   2  -2   11.07    1.63   0
  -2   2  -1  316.41    7.02   0
  -1   1   1 7864.88   24.96   0
 -12   3  15   21.11    6.59   0
 -10   3  13    1.43    4.58   0
 -10   4   8    8.67    5.31   0
  -9   3  12    4.73    5.37   0
  -8   4   4   19.75    5.74   0
  -6   3   7  147.88    8.27   0
  -5   3   4  338.21   10.60   0
  -4   0  11   -0.42    1.45   0
  -4   3  -3    8.41    2.67   0
  -4   3  -2    1.68    2.26   0
  -4   3  -1  253.94    8.42   0
  -4   3   0 1977.47   23.04   0
  -3   2   4  577.65   10.73   0
 -11   4  10   97.33    9.75   0
 -10   2  16    1.02    3.64   0
 -10   4   9  149.65   11.06   0
  -9   2  15   55.61    6.18   0
  -9   4   7   71.63    7.90   0
  -8   3  11   32.25    6.04   0
  -8   4   5   13.73    4.70   0
  -7   3   9    5.37    3.64   0
  -7   4  -3    1.03    4.40   0
  -7   4  -2  111.63    8.03   0
  -7   4  -1   96.08    7.40   0
  -7   4   0  113.15    7.79   0
  -7   4   1   82.36    7.59   0
  -7   4   2   57.13    6.94   0
  -6   1  13  365.53    9.59   0
  -4   3  -5  219.70    7.91   0
  -4   3   1  251.53    8.86   0
  -2   0   7   -0.17    0.78   0
  -2   1   5  230.27    5.27   0
  -2   2  -6 1261.53   11.96   0
  -2   2   0  678.83   10.40   0
 -11   3  15   11.47    7.29   0
 -11   4  11    1.46    7.83   0
 -10   3  14   53.94    7.85   0
  -9   4   8   -4.51    6.15   0
  -8   2  14   14.83    3.87   0
  -8   4   6  100.88    8.86   0
  -7   4   3    0.25    4.50   0
  -2   2   1 1122.28   13.66   0
 -10   4  10    3.94    6.07   0
  -9   3  13    2.47    5.36   0
  -8   4   7   58.30    7.47   0
  -7   2  13    7.58    4.06   0
  -7   3  10  106.63    7.25   0
  -7   4   4    2.78    4.10   0
  -6   3   8  430.56   12.82   0
  -5   3   6  380.60   12.00   0
  -3   1   8   43.67    3.00   0
  -3   2   5 1648.21   18.53   0
  -2   2  -7  454.65    7.09   0
  -1   1   2 1306.14   10.77   0
 -10   4  11   -4.11    7.57   0
  -9   4   9   -0.25    4.53   0
  -8   3  12  122.42    8.09   0
  -7   4   5   18.44    4.60   0
  -6   4  -2  108.36    8.14   0
  -6   4  -1  125.37    8.30   0
  -6   4   0   11.95    4.96   0
  -6   4   1   -0.17    4.85   0
  -5   1  12  254.74    7.74   0
  -4   2   8   65.82    4.81   0
  -2   2   2   96.72    4.45   0
 -11   3  16    0.83    6.76   0
 -10   3  15   11.98    6.81   0
  -9   4  10   36.08    8.27   0
  -8   4   8   26.73    5.65   0
  -7   3  11   34.66    6.35   0
  -7   4   6  134.56    9.75   0
  -6   2  12   50.98    5.02   0
  -6   3   9    0.99    3.13   0
  -6   4  -3    4.18    3.58   0
  -6   4   2   65.89    6.16   0
  -6   4   3  176.73    9.68   0
 -10   4  12  138.89   11.76   0
  -8   4   9   58.19    8.01   0
  -6   4   4   66.75    7.08   0
  -3   3  -4  599.98   11.92   0
  -3   3  -3   32.91    3.43   0
  -3   3  -2  127.23    5.87   0
  -3   3   0  118.50    6.10   0
  -2   1   6 1962.38   15.85   0
  -9   4  11    4.29    7.23   0
  -9   5   0   16.30    7.69   0
  -9   5   1  183.95   13.36   0
  -9   5   2    6.70    7.50   0
  -8   3  13    2.87    3.97   0
  -7   2  14    0.76    3.05   0
  -7   4   7    2.59    4.17   0
  -6   3  10  255.93   10.98   0
  -6   4   5  101.11    8.20   0
  -5   3   8   -1.26    4.35   0
  -4   2   9  399.06   10.42   0
  -3   3  -5   40.46    4.12   0
  -3   3   1    2.00    2.84   0
  -2   2   3  754.81   11.74   0
 -10   3  16   74.99    9.05   0
 -10   4  13   25.40    8.99   0
  -9   5   3    6.66    6.19   0
  -9   5   4    6.73    7.58   0
  -8   4  10  124.10   10.83   0
  -7   3  12   14.76    5.42   0
  -7   4   8  166.18   10.51   0
  -5   4  -3    3.16    4.07   0
  -5   4   0    0.08    3.54   0
  -9   3  15    1.24    4.24   0
  -9   4  12   18.91    8.22   0
  -9   5   5   43.68    8.49   0
  -8   3  14   51.01    6.89   0
  -8   5   0    1.66    6.82   0
  -6   2  13   46.33    4.81   0
  -6   4   6  203.20   10.34   0
  -5   4  -4   -0.28    4.41   0
  -5   4   2  690.88   16.95   0
  -5   4   3   23.88    5.88   0
  -4   3   6  391.59   11.44   0
  -3   1   9  436.93    8.38   0
  -3   3  -6  132.21    5.93   0
  -2   2   4   45.00    3.27   0
  -8   4  11   -1.43    6.64   0
  -8   5  -1   31.42    6.37   0
  -8   5   2    2.24    5.62   0
  -8   5   3    9.51    6.44   0
  -8   5   4    3.13    7.49   0
  -7   4   9  156.63    9.86   0
  -6   3  11   74.19    6.67   0
  -6   4   7   -2.42    4.87   0
  -5   1  13   28.22    3.37   0
  -5   3   9  100.69    6.70   0
  -5   4   4  172.91   10.00   0
  -1   2  -2   48.12    2.97   0
  -9   4  13   12.31    7.50   0
  -8   5   5   28.08    6.98   0
  -7   2  15  191.19    8.73   0
  -7   3  13   47.73    5.98   0
  -5   4   5   18.41    5.38   0
  -4   2  10    7.29    2.67   0
  -4   3   7   33.56    4.32   0
  -2   1   7   57.39    2.99   0
  -1   2  -4  740.84    9.49   0
  -1   2  -1   59.82    3.10   0
  -9   3  16   24.11    5.81   0
  -8   3  15    0.61    5.19   0
  -8   4  12  114.33   10.15   0
  -8   5   6   72.74    8.68   0
  -7   4  10   13.63    5.20   0
  -7   5  -1    1.43    6.42   0
  -7   5   0    5.77    6.09   0
  -7   5   1   61.55    7.66   0
  -7   5   2    1.25    6.59   0
  -7   5   3  105.34   10.17   0
  -6   4   8  274.60   12.24   0
  -4   4  -2  169.27    8.93   0
  -4   4  -1   17.00    5.08   0
  -4   4   0  466.53   13.81   0
  -4   4   1   43.18    5.62   0
  -2   2   5  922.88   13.72   0
  -1   2  -5    4.30    1.50   0
  -1   2   0  543.17    9.24   0
  -9   4  14    7.81    8.23   0
  -8   5   7   95.15    9.94   0
  -7   4  11   29.57    7.30   0
  -7   5  -2   15.73    5.54   0
  -7   5   4   -0.40    5.23   0
  -6   2  14   52.01    4.99   0
  -6   3  12    8.54    3.92   0
  -6   4   9   10.00    5.61   0
  -5   4   6    2.39    3.79   0
  -4   3   8   68.62    5.68   0
  -4   4  -3   12.18    3.79   0
  -4   4   2  303.34   11.32   0
  -2   0   8 3003.52   13.98   0
  -2   3  -3   15.71    3.31   0
  -2   3  -1  160.65    6.55   0
  -2   3   0  425.15   10.67   0
  -1   2   1 2062.43   18.33   0
  -8   4  13   33.58    8.49   0
  -8   5   8    4.46    5.98   0
  -7   3  14  254.90   11.39   0
  -7   5   5   37.51    7.17   0
  -5   4   7    6.39    5.07   0
  -4   1  12   53.14    4.02   0
  -4   4  -4   35.76    4.51   0
  -4   4   3   29.87    4.80   0
  -2   2   6   17.79    2.75   0
  -2   3  -4   82.30    4.59   0
  -2   3   1   23.42    3.36   0
  -7   5   6    9.63    5.85   0
  -6   3  13   98.56    7.97   0
  -6   4  10   30.94    7.25   0
  -6   5  -2   60.80    7.68   0
  -6   5  -1    0.24    5.36   0
  -6   5   0    1.68    4.52   0
  -6   5   1  106.90    8.70   0
  -6   5   2    0.48    6.17   0
  -6   5   3  101.41    9.58   0
  -5   3  11   -0.35    3.61   0
  -4   3   9   19.55    4.95   0
  -4   4   4   -0.12    3.48   0
  -3   2   9   17.56    3.40   0
  -2   3  -5   21.75    3.40   0
  -1   2  -6   14.47    1.73   0
  -1   2   2   18.24    2.22   0
  -8   3  16   96.91    8.17   0
  -7   4  12    7.13    5.31   0
  -7   5   7   47.76    7.59   0
  -6   5   4   89.86    8.76   0
  -5   4   8    5.08    4.26   0
  -4   4   5    6.60    3.92   0
  -2   1   8  248.66    6.28   0
  -1   1   5  690.42    9.02   0
   0   1  -3 1198.93    7.56   0
   0   1  -2 2658.63   12.20   0
  -8   4  14    9.69    6.01   0
  -7   5   8   23.15    6.62   0
  -6   2  15  236.62    9.46   0
  -6   4  11   -2.03    6.58   0
  -6   5   5   36.08    6.67   0
  -5   4   9    4.85    5.22   0
  -4   4   6   59.90    6.92   0
  -3   3   7   14.44    3.41   0
  -3   4  -1    9.65    3.60   0
  -3   4   0    2.94    3.34   0
  -3   4   1   -1.65    4.46   0
  -2   3  -6   -1.39    2.48   0
  -1   2   3  736.25   11.57   0
   0   1  -1  117.25    2.78   0
  -7   4  13   -0.44    4.99   0
  -7   5   9    1.07    5.17   0
  -6   3  14  162.72    9.69   0
  -6   5   6    9.24    5.76   0
  -5   3  12  295.73   11.42   0
  -5   5  -1   33.05    7.30   0
  -5   5   0   11.62    5.91   0
  -5   5   1   -2.28    5.46   0
  -5   5   2   -0.72    6.28   0
  -4   3  10    1.95    3.26   0
  -3   4  -4   13.89    4.08   0
  -3   4  -3   23.38    4.08   0
  -3   4   2   51.56    5.36   0
  -3   4   3   -1.52    4.08   0
  -8   4  15   30.02    8.58   0
  -6   4  12    5.40    6.27   0
  -6   5   7   78.10    8.38   0
  -5   2  14    2.05    4.05   0
  -5   4  10   25.82    6.29   0
  -5   5  -2    0.20    4.13   0
  -5   5   3  156.11   10.50   0
  -5   5   4    6.01    7.34   0
  -4   1  13  155.03    6.08   0
  -4   4   7   49.27    6.10   0
  -3   2  10  265.61    8.48   0
  -3   3   8   40.28    4.64   0
  -3   4   4  422.36   13.66   0
  -1   2  -7  405.79    6.05   0
  -1   2   4    1.80    1.67   0
   0   1   0   -0.04    0.66   0
  -7   3  16    0.12    5.04   0
  -7   4  14    7.39    7.27   0
  -6   5   8    6.07    5.10   0
  -5   3  13   15.15    5.27   0
  -4   3  11   13.86    5.25   0
  -3   0  11    0.45    1.02   0
  -1   3  -2   77.00    5.03   0
  -1   3  -1   11.33    3.15   0
  -6   5   9    0.47    7.59   0
  -5   4  11    3.72    5.57   0
  -5   5   6    1.73    4.93   0
  -3   3   9   30.33    4.80   0
  -3   4   5   15.38    4.15   0
  -2   1   9  163.93    5.38   0
  -1   1   6  165.95    4.68   0
  -1   2   5   61.77    4.05   0
  -1   3  -3  187.16    6.64   0
  -1   3   0   21.75    3.15   0
   0   1   1  117.73    3.20   0
  -8   4  16    7.99    6.29   0
  -6   3  15    2.97    4.04   0
  -6   4  13    3.02    5.02   0
  -5   5   7  102.69    9.72   0
  -4   4   9    2.95    4.01   0
  -4   5  -2   40.31    6.94   0
  -4   5  -1   74.29    7.18   0
  -4   5   0    2.99    4.23   0
  -4   5   1   48.50    6.44   0
  -4   5   2    8.18    4.64   0
  -4   5   3    6.77    6.75   0
  -3   2  11    2.16    3.56   0
  -3   4   6   -1.31    3.53   0
  -2   4  -2  159.06    8.16   0
  -2   4  -1   19.06    4.59   0
  -2   4   0    3.59    4.22   0
  -1   3   2  581.88   12.50   0
  -7   4  15   12.58    6.00   0
  -6   5  10   37.06    7.27   0
  -5   5   8    1.14    7.39   0
  -4   3  12    3.27    4.67   0
  -4   5   4    1.11    4.91   0
  -3   4   7  252.49   11.70   0
  -2   4  -3   62.16    5.84   0
  -2   4   2   31.35    4.67   0
  -1   3  -5  115.21    5.26   0
   0   1   2 2719.82   15.66   0
   0   2  -1  392.11    7.61   0
   0   2   0   40.03    2.97   0
  -5   3  14   12.20    4.14   0
  -4   4  10  179.56   10.20   0
  -4   5   5   83.11    8.21   0
  -3   3  10  919.52   18.31   0
  -2   0   9    0.61    0.80   0
  -2   4   3  265.93   10.48   0
   0   2   1  385.83    8.13   0
  -7   4  16  114.26   10.98   0
  -5   5   9   12.45    6.02   0
  -4   5   6    9.51    5.39   0
  -3   1  12  431.56    9.03   0
  -2   3   8    1.39    3.63   0
  -2   4   4  454.44   13.58   0
  -1   1   7  637.49    9.39   0
  -5   4  13   11.29    5.95   0
  -4   3  13    0.71    4.57   0
  -4   5   7    3.57    4.71   0
  -3   3  11  307.79   11.80   0
  -3   5  -2   -0.69    5.72   0
  -3   5  -1  126.79    8.56   0
  -3   5   0    2.85    4.24   0
  -3   5   1   70.75    7.20   0
  -3   5   2   48.79    6.66   0
  -3   5   3   28.68    7.18   0
  -2   1  10   27.62    2.99   0
  -2   4   5   69.27    6.34   0
  -1   3  -6   13.30    2.35   0
   0   1   3 1219.85   11.10   0
   0   2   2   48.57    3.17   0
  -6   4  15    2.52    5.46   0
  -5   3  15   12.36    4.14   0
  -4   5   8   15.09    5.69   0
  -3   5  -3    0.33    4.67   0
  -3   5   4   27.75    5.68   0
  -2   2  10  580.86   12.29   0
  -2   3   9   14.02    4.57   0
  -2   4   6   36.78    5.20   0
   0   2   3  100.34    4.60   0
  -5   4  14    5.64    6.32   0
  -5   5  11    7.51    6.87   0
  -4   4  12   33.75    6.81   0
  -4   5   9  280.35   15.06   0
  -3   5   5  161.26   10.27   0
  -2   4   7   65.69    7.39   0
  -1   4  -2   55.73    5.67   0
  -1   4   0  653.69   15.42   0
  -1   4   2    9.80    4.84   0
   0   3  -1    0.90    2.66   0
   0   3   0   -0.17    2.68   0
  -6   4  16   30.12    7.95   0
  -3   3  12   30.95    5.02   0
  -3   4  10   12.53    4.50   0
  -3   5   6    6.50    5.04   0
  -1   4   3  172.81    9.12   0
   0   1   4   59.21    2.82   0
   0   2   4  409.38    9.02   0
   0   3  -3    0.06    2.45   0
   0   3   1   -0.81    2.17   0
  -4   4  13   14.41    6.46   0
  -4   5  10    7.17    5.90   0
  -4   6   0    2.44    8.00   0
  -4   6   1   52.57    9.42   0
  -3   5   7    2.81    4.74   0
  -2   2  11   28.41    4.29   0
  -2   3  10   78.20    6.16   0
  -2   4   8   62.97    6.40   0
  -2   5  -2    5.12    4.93   0
  -2   5   0  172.14    9.98   0
  -2   5   1  297.11   12.74   0
  -2   5   2   18.99    6.26   0
  -2   5   3  151.34   10.36   0
  -1   1   8  235.75    5.97   0
  -1   3   7   -0.36    3.05   0
  -1   4   4  111.57    7.27   0
  -5   4  15   49.24    8.29   0
  -4   6  -1   19.02    6.59   0
  -3   4  11   33.59    5.60   0
  -3   5   8   67.23    7.75   0
  -2   5  -3   58.23    7.04   0
  -2   5   4   46.72    7.27   0
  -1   4   5   -0.86    3.33   0
   0   2   5  127.82    5.22   0
   0   3  -4  727.86   12.11   0
  -4   3  15   10.31    5.24   0
  -3   3  13    0.02    3.49   0
  -3   5   9  150.45   12.10   0
  -2   3  11  119.64    7.81   0
  -2   5  -4   12.06    5.52   0
  -2   5   5   98.21    8.41   0
  -1   2   9    5.56    3.24   0
  -1   3   8  334.13   10.75   0
  -1   4   6   58.49    7.00   0
   0   1   5 1742.20   14.31   0
   0   2  -6   62.24    2.61   0
   0   3  -5  137.79    5.55   0
  -4   4  14   14.40    5.27   0
  -3   4  12   -0.20    4.26   0
  -3   6   0   73.42    9.52   0
  -3   6   1   30.38    8.89   0
  -3   6   2   22.02    8.78   0
  -2   5   6   20.10    5.44   0
  -5   4  16    1.36    4.87   0
  -3   5  10    0.85    6.19   0
  -3   6  -2   59.76    8.40   0
  -3   6  -1    0.23    5.29   0
  -2   4  10   45.66    6.23   0
  -1   0   7   -0.04    0.51   0
  -1   1   9  440.04    8.42   0
  -1   3   9   11.05    3.54   0
  -1   4   7   42.89    5.64   0
  -1   5  -1   81.62    7.86   0
  -1   5   0  391.90   14.53   0
  -1   5   1  280.74   13.01   0
   0   4  -2   13.97    4.22   0
   0   4  -1   28.93    4.14   0
   0   4   1   33.48    4.60   0
   0   4   2   13.66    3.87   0
  -4   4  15   30.07    6.65   0
  -3   4  13   11.61    6.35   0
  -3   5  11    9.60    7.79   0
  -2   3  12  929.65   19.16   0
  -2   5   8   20.28    6.98   0
  -1   2  10   49.09    4.53   0
  -1   4   8   20.71    5.85   0
  -1   5  -2    4.91    4.00   0
  -1   5   4    6.18    5.82   0
   0   3  -6    0.88    2.11   0
   0   4   4   65.90    6.50   0
   1   2  -1 2038.77   17.46   0
   1   2   0  547.75    9.46   0
  -2   1  12  168.12    5.71   0
  -2   4  11   34.03    5.70   0
  -2   5   9   88.89   10.01   0
  -1   5  -3    3.31    3.65   0
  -1   5   5  155.93   10.67   0
   0   1   6 1381.32   13.18   0
   0   3   7  113.51    7.08   0
   0   4   5    3.40    4.20   0
   1   2  -2   17.55    1.89   0
   1   2   2   43.65    3.32   0
   1   3  -1   28.21    3.64   0
  -2   6  -1    1.70    7.10   0
  -2   6   0    0.00    5.52   0
  -2   6   1   41.70    7.45   0
  -2   6   2    1.79    6.12   0
  -2   6   3   50.55    8.12   0
  -1   4   9   -0.53    3.71   0
  -1   5  -4    1.28    3.46   0
  -1   5   6  135.54   10.44   0
   1   2  -3  737.14    9.81   0
   1   2   3  417.51    9.07   0
  -4   4  16   15.87    6.87   0
  -3   3  15   30.23    6.15   0
  -3   4  14   69.02    7.31   0
  -2   3  13    3.25    4.56   0
  -2   4  12    0.74    4.19   0
  -2   5  10   13.40    7.86   0
  -2   6  -2   21.19    5.99   0
  -1   5   7   24.90    6.71   0
   0   2  -7  358.98    5.24   0
   0   2   8   87.82    5.22   0
   0   3   8  251.50    9.83   0
   0   4   6  141.46    8.32   0
   1   3  -3  217.56    7.08   0
  -1   3  11  282.44   10.59   0
  -1   4  10   22.78    5.67   0
   0   1   7  723.92    9.92   0
   0   4   7  204.06    9.97   0
   0   5  -2    3.58    4.85   0
   0   5  -1   74.19    7.54   0
   0   5   0   -2.68    3.87   0
   0   5   1   70.68    6.96   0
   0   5   2   -0.71    4.28   0
   0   5   3   89.41    8.62   0
   1   2  -4    1.02    1.34   0
   1   2   4  745.40   12.25   0
   1   3  -4  595.73   11.09   0
  -3   4  15    8.73    6.38   0
  -2   4  13   13.89    6.17   0
  -2   5  11   15.04    6.92   0
  -1   6   0    2.38    6.84   0
  -1   6   1   35.46    8.48   0
  -1   6   2   10.47    7.87   0
   0   3   9   48.47    5.78   0
   0   4   8    4.73    4.83   0
   0   5  -3   88.59    7.74   0
   0   5   4    7.37    4.46   0
   1   4  -2    8.86    4.03   0
   1   4  -1   31.04    4.39   0
   1   4   2   49.16    5.29   0
   1   4   3  288.11   11.44   0
  -2   3  14   73.28    6.76   0
  -1   3  12  112.93    8.11   0
  -1   4  11  334.40   13.35   0
  -1   5   9  123.18   10.40   0
  -1   6  -1    0.50    5.32   0
  -1   6   3   97.67   10.23   0
   0   2   9  977.56   15.36   0
   0   5  -4    7.93    4.73   0
   0   5   5  265.59   12.64   0
   1   1   0  188.11    3.93   0
   1   1   1    5.68    1.08   0
   1   2   5    3.09    1.95   0
   1   3  -5   19.97    2.89   0
   1   4  -3  172.67    7.82   0
   1   4   4    4.60    4.30   0
  -1   5  10    5.03    6.97   0
   0   5   6   -0.03    4.56   0
   1   1  -1 7847.65   23.34   0
   1   1   2  829.27    9.00   0
   1   3   6   12.71    3.27   0
   1   4   5   10.03    4.12   0
  -2   4  14   63.05    7.08   0
  -1   4  12    2.57    4.12   0
   0   1   8   76.40    3.75   0
   0   5   7    1.15    4.67   0
   1   1   3   96.03    3.46   0
   1   2  -5   69.40    2.89   0
   1   3   7   44.96    5.30   0
   1   5   0  373.10   14.07   0
   1   5   1   86.62    8.08   0
  -1   3  13   18.27    4.81   0
  -1   5  11   67.78    8.63   0
   0   2  10    2.73    2.46   0
   0   4  10  400.70   14.30   0
   0   5   8   27.96    6.83   0
   0   6   0  268.74   14.51   0
   0   6   1  333.78   15.79   0
   0   6   2    9.55    7.62   0
   1   1  -2 1315.82    8.88   0
   1   3  -6  472.00    9.27   0
   1   4   7    1.17    4.68   0
   1   5  -2   64.57    7.45   0
   1   5  -1  280.53   11.90   0
   1   5   2    4.46    4.30   0
   1   5   3    3.10    4.07   0
   1   5   4    3.51    5.44   0
   2   3   0  431.51   10.61   0
   2   3   1  159.90    6.92   0
  -2   4  15    2.10    5.62   0
  -1   4  13    9.57    5.76   0
   0   3  11    1.57    4.03   0
   0   5   9   10.77    7.15   0
   0   6  -2    4.65    6.42   0
   0   6  -1  332.81   14.44   0
   1   1   4  644.76    8.67   0
   1   3   8  385.41   11.62   0
   1   5  -3   51.31    6.51   0
   1   5   5   91.41    9.25   0
   2   3  -2  480.88   10.66   0
   2   4  -1  257.97    9.99   0
   2   4   0    4.63    4.48   0
   2   4   1   22.40    5.08   0
   0   6  -3   11.82    6.13   0
   1   4   8   -1.32    3.52   0
   1   5  -4    8.49    4.80   0
   1   5   6   36.29    7.32   0
   2   2  -1 1113.98   13.23   0
   2   2   0  674.04   10.56   0
   2   2   1  303.19    7.35   0
   2   2   2    8.58    2.12   0
   2   3  -3   32.31    3.28   0
   2   4  -2   33.87    4.91   0
  -1   3  14    3.77    4.32   0
   0   1   9   79.71    3.71   0
   0   2  11  507.87   11.45   0
   0   5  10   -1.92    6.10   0
   1   1   5  276.35    6.01   0
   1   2   8    1.61    2.09   0
   1   4   9    9.09    5.47   0
   1   5   7   74.93    8.67   0
   2   2   3 2160.43   20.72   0
   2   3  -4   90.85    4.95   0
   2   3   5   22.28    3.66   0
   2   4  -3  255.86    9.31   0
   2   4   4  263.86   10.86   0
  -1   1  12  285.87    7.24   0
  -1   4  14  132.31    9.14   0
   0   3  12   56.82    5.55   0
   0   4  12   25.56    6.09   0
   0   5  11   47.48    9.44   0
   1   1  -3   54.84    1.75   0
   1   2  -6    8.63    1.38   0
   1   3  -7    0.03    1.81   0
   1   5  -5  169.18    8.65   0
   1   5   8    5.08    6.79   0
   1   6  -1   40.14    7.91   0
   1   6   0    2.30    6.87   0
   1   6   1   -6.65    6.98   0
   1   6   2   44.71    8.86   0
   2   2  -2   94.74    3.86   0
   2   3   6    1.41    3.62   0
   2   4  -4  455.17   11.93   0
   2   4   5    3.33    3.53   0
   2   5   0  178.94   10.34   0
   2   5   1   83.52    8.26   0
   2   5   2    1.11    5.57   0
   1   1   6    1.55    1.42   0
   1   2   9  711.91   13.45   0
   1   3  10    3.14    3.87   0
   1   4  10  309.33   13.05   0
   1   6  -2   13.90    6.84   0
   2   2  -3  761.00   10.18   0
   2   4   6  590.74   16.11   0
   2   5  -2   16.60    4.53   0
   2   5   3   54.85    6.64   0
   2   5   4   10.60    6.21   0
  -1   4  15    0.32    5.60   0
   0   3  13   17.36    5.16   0
   0   4  13    7.22    6.03   0
   1   5   9   71.62    8.74   0
   1   6  -3   92.70    8.49   0
   2   3  -5    0.93    1.77   0
   2   3   7   73.26    5.68   0
   2   4   7   10.27    4.19   0
   2   5  -3  176.88    9.14   0
   2   5   5    8.88    5.04   0
  -1   0   9   -0.71    0.75   0
   1   3  11   20.00    5.10   0
   1   4  11   76.42    7.92   0
   1   5  10    9.54    7.36   0
   2   4   8   -1.20    5.31   0
   2   5  -4   53.46    5.66   0
   2   5   6   31.74    6.13   0
   3   3   0  117.91    6.27   0
   3   4  -1    3.37    4.08   0
   3   4   0   -0.12    3.06   0
   3   4   1    8.46    3.50   0
   3   4   2  499.31   14.38   0
   1   1   7 1257.60   13.33   0
   2   2  -4   43.39    2.45   0
   2   3  -6   63.12    4.01   0
   2   5  -5   97.49    7.63   0
   2   5   7   13.50    6.60   0
   2   6  -1   45.02    8.26   0
   2   6   0   -0.17    6.63   0
   2   6   1    6.80    5.86   0
   3   3  -2  581.97   12.03   0
   3   3  -1    0.62    2.18   0
   3   4  -2   47.06    4.90   0
   3   4   3   22.00    4.59   0
   3   4   4    9.57    5.04   0
   0   3  14   74.59    7.23   0
   0   4  14   -1.01    4.32   0
   1   4  12   59.99    7.41   0
   2   2   7  457.67   10.41   0
   2   3   9   38.65    5.59   0
   2   4   9    1.00    4.12   0
   2   5   8    3.22    6.11   0
   2   6  -2   -1.17    6.21   0
   3   3   4  626.88   13.97   0
   3   4  -3    0.99    2.82   0
   3   4   5  103.57    7.37   0
   3   5  -1   75.27    7.51   0
   3   5   0    4.06    3.92   0
   3   5   1  131.17    8.98   0
   3   5   2   -0.72    4.32   0
   3   5   3   -1.26    5.91   0
   0   0   5    0.16    0.45   0
   1   3  12  171.80    8.53   0
   2   4  10   85.55    8.11   0
   2   6  -3   53.20    6.88   0
   3   3   5   41.96    4.53   0
   3   4  -4  412.07   11.70   0
   3   4   6  120.45    7.84   0
   3   5  -3   24.46    5.57   0
   3   5  -2   47.53    5.93   0
   3   5   4    7.10    4.69   0
   3   5   5   37.48    7.54   0
   0   1  11  454.04    8.52   0
   1   1   8  398.28    7.87   0
   1   2  -7  129.04    3.18   0
   1   4  13    0.43    5.08   0
   2   2   8   33.72    3.59   0
   2   3  10  253.40   10.45   0
   3   3  -4   14.22    3.06   0
   3   3   6  137.95    7.24   0
   3   4   7   14.24    5.12   0
   3   5   6    0.43    6.33   0
   1   1  -4  276.20    3.28   0
   1   3  13    0.44    4.46   0
   2   2  -5  962.99   10.26   0
   2   4  11   -0.67    5.97   0
   3   2  -1   17.02    2.41   0
   3   2   0  228.53    6.39   0
   3   2   3 1214.13   15.81   0
   3   3   7   54.24    5.50   0
   3   4  -5   18.44    3.44   0
   3   4   8    5.32    5.13   0
   3   5  -4   27.15    4.82   0
   3   5   7   41.99    8.70   0
   3   6  -1   32.18    7.79   0
   3   6   0   80.08    9.83   0
   4   4   0  458.19   13.38   0
   4   4   1   22.91    4.88   0
   2   1   1 4596.87   21.34   0
   2   1   2  112.13    3.63   0
   2   1   3 2629.71   17.52   0
   2   3  11   59.91    6.11   0
   3   3  -5  135.75    5.62   0
   3   5  -5  157.25    8.86   0
   3   5   8    8.14    7.54   0
   3   6  -2   25.26    6.22   0
   4   4  -2  313.46   10.87   0
   4   4  -1   35.30    4.73   0
   4   4   2  168.44    8.57   0
   4   4   3   18.11    4.29   0
   4   5   0   -1.36    5.07   0
   4   5   2   34.09    7.19   0
   1   4  14    0.31    4.35   0
   2   1   0 5055.87   21.37   0
   2   1   4  383.92    6.97   0
   2   4  12   83.78    8.84   0
   3   2  -2    2.97    1.24   0
   3   3   8   72.78    5.99   0
   3   4   9  115.63    8.19   0
   3   6  -3    5.94    5.19   0
   4   3   3   11.22    4.01   0
   4   4  -3   28.96    5.09   0
   4   4   4   28.43    4.96   0
   4   5  -2   11.68    5.92   0
   4   5  -1   46.97    6.03   0
   4   5   3   34.65    6.12   0
   4   5   4   23.69    7.26   0
   2   1   5  291.08    6.37   0
   3   2  -3   24.99    2.50   0
   3   2   6   23.39    3.50   0
   3   3   9    6.28    4.37   0
   3   6  -4   11.33    4.96   0
   4   3  -2   47.59    4.29   0
   4   3   4  312.23   10.13   0
   4   4   6   18.28    5.69   0
   4   5  -3   11.15    5.14   0
   4   5   5    3.36    4.35   0
   2   1  -1  325.65    5.21   0
   2   3  12    0.53    3.21   0
   2   4  13   14.91    6.09   0
   3   3  -6  570.97   10.60   0
   3   4  10  124.98    8.68   0
   4   3  -3  153.20    6.55   0
   4   4  -4    2.42    2.69   0
   4   5  -4    3.44    4.85   0
   4   5   6   -0.37    4.90   0
   2   1   6  159.14    4.84   0
   2   2  -6   18.60    1.77   0
   3   2   7  169.79    6.72   0
   3   3  10   65.56    6.70   0
   3   4  11   39.01    7.02   0
   4   3   6   80.84    5.88   0
   4   4  -5    7.19    3.90   0
   4   5  -5   89.08    7.24   0
   4   5   7  109.78    9.78   0
   4   6  -2   45.34    7.49   0
   2   3  13    8.30    5.00   0
   4   3  -4  233.43    7.38   0
   4   3   7    0.47    4.07   0
   4   4   8   66.39    7.20   0
   4   6  -3    4.69    5.25   0
   5   4  -1  504.98   14.06   0
   5   4   0    1.27    3.26   0
   5   4   1   54.31    5.75   0
   5   4   2   42.80    5.29   0
   5   4   3   -1.30    4.66   0
   5   5  -1    1.26    5.68   0
   5   5   0   12.31    5.94   0
   5   5   1   28.20    5.93   0
   5   5   2   -3.70    5.74   0
   5   5   3  226.34   12.14   0
   0   0   7   -0.37    0.57   0
   2   1  -2 3067.87   14.84   0
   2   1   7   11.83    1.66   0
   3   3  11   37.16    5.84   0
   3   4  12   71.38    8.42   0
   4   2   2   33.77    3.59   0
   4   4  -6   62.26    5.47   0
   4   4   9   39.94    7.02   0
   4   5  -6   13.49    4.79   0
   4   6  -4   81.26    7.74   0
   5   4   4    1.92    3.37   0
   5   4   5    2.12    4.39   0
   5   5  -2   -2.47    4.04   0
   5   5   4   23.43    5.76   0
   5   5   5    8.64    6.34   0
   3   3  -7   13.11    2.60   0
   4   2   0 1199.47   15.15   0
   4   2   4    3.35    2.68   0
   4   3  -5   22.54    3.31   0
   4   3   8   33.27    4.71   0
   5   3   0  118.53    6.52   0
   5   3   3   14.91    4.05   0
   5   4  -3   25.81    4.35   0
   5   4   6   94.60    8.30   0
   5   5  -3  142.03    8.79   0
   5   5   6   15.25    8.02   0
   1   1  11   54.78    3.46   0
   2   2  12    6.27    2.77   0
   3   4  13   44.84    7.81   0
   4   2  -1 2579.76   21.44   0
   4   2   5  264.10    8.33   0
   4   3   9    2.15    4.88   0
   4   4  10   31.42    6.05   0
   5   3   4  459.11   12.45   0
   5   4  -4  168.19    7.93   0
   5   4   7   38.05    6.59   0
   5   5  -4   11.84    4.16   0
   3   2  -5 1650.03   14.28   0
   3   2  10   48.64    4.75   0
   3   3  12   38.06    4.80   0
   4   2  -2  869.50   12.29   0
   4   4  11   53.65    7.52   0
   5   4  -5   14.51    4.08   0
   5   5  -5   10.55    4.73   0
   5   6  -4    2.44    6.23   0
   6   5   0    1.23    5.70   0
   6   5   1   -0.27    6.24   0
   6   5   2   66.99    8.80   0
   4   3  -6  402.89    8.94   0
   4   3  10  306.85   11.55   0
   5   3   6  473.12   12.94   0
   5   4   8  171.26    9.74   0
   6   4  -1   -1.94    4.35   0
   6   4   0    7.09    3.63   0
   6   4   1  142.70    8.20   0
   6   4   2  106.83    7.37   0
   6   4   3   10.15    5.09   0
   6   5  -2   -2.38    5.80   0
   6   5   3  175.17   10.70   0
   6   5   4    5.60    6.66   0
   2   1  -3  580.24    6.06   0
   2   2  -7  590.29    6.92   0
   3   1   1 1371.60   12.56   0
   3   1   2   22.11    1.87   0
   3   1   4  220.24    5.70   0
   4   2  -3   18.73    2.14   0
   4   4  12   54.17    8.37   0
   5   3   7   26.20    4.44   0
   5   4  -6    0.37    3.72   0
   5   4   9    6.17    4.79   0
   5   5  -6    4.95    3.51   0
   6   4  -2   69.08    5.76   0
   6   4   4  105.25    7.53   0
   3   1   5 1092.14   12.79   0
   3   2  11    0.47    3.07   0
   4   3  11   16.81    4.68   0
   5   3   8   18.85    5.30   0
   5   4  10   -0.20    5.79   0
   6   4   6    0.21    5.90   0
   6   5  -4   95.70    7.83   0
   2   1  10  147.69    5.42   0
   3   1   0 4860.39   22.67   0
   3   1   6  223.56    6.04   0
   3   2  -6    9.54    1.65   0
   4   2  -4    5.46    1.86   0
   4   3  -7   30.22    3.37   0
   5   2   3   72.45    4.80   0
   5   3  -5   24.24    3.44   0
   6   3  -1  332.32   10.39   0
   6   3   0    1.30    2.68   0
   6   3   1   -0.08    2.60   0
   6   3   2  234.23    9.07   0
   6   3   3   21.34    3.90   0
   6   4  -4   65.66    5.63   0
   6   4   7   -2.04    5.80   0
   6   5  -5   41.47    6.52   0
   3   2  12    0.34    3.16   0
   4   2   9  349.86   10.13   0
   4   3  12   25.85    5.01   0
   5   3   9    0.10    3.37   0
   5   4  -7    8.57    2.85   0
   5   4  11    5.53    7.10   0
   6   3  -2 1559.33   20.91   0
   6   3   4    2.83    2.86   0
   6   4   8  152.36   10.39   0
   7   5  -2    5.26    5.41   0
   7   5  -1   65.83    8.43   0
   7   5   0    4.44    5.48   0
   7   5   1    2.57    4.70   0
   7   5   2   12.45    5.18   0
   0   0   9    0.24    0.84   0
   3   1  -1 3803.33   19.42   0
   5   2  -1 4031.37   27.99   0
   5   3  10   19.83    4.85   0
   6   3  -3  330.04   10.01   0
   6   3   6  307.84   11.30   0
   6   5  -6   13.62    4.03   0
   7   4  -1   81.88    6.41   0
   7   4   1  101.37    7.26   0
   7   4   2  113.59    7.83   0
   7   4   3    4.73    3.83   0
   7   5  -3  108.16    9.38   0
   2   1  11   82.52    4.29   0
   4   2  10    5.88    3.44   0
   5   2  -2    0.46    1.69   0
   5   3  -6  375.57    9.11   0
   6   3   7   24.37    5.34   0
   6   4  -6  203.92    8.90   0
   6   4   9   59.24    7.31   0
   7   4  -3    0.29    4.46   0
   7   4  -2   58.22    5.66   0
   7   5  -4   -1.73    4.71   0
   3   1   8   13.24    2.09   0
   4   2  -5   30.22    2.28   0
   4   3  -8   70.37    4.01   0
   5   2   7   26.69    3.50   0
   5   3  11    0.72    4.23   0
   6   4  10    5.52    6.92   0
   7   4  -4    7.15    4.20   0
   7   4   6   71.29    7.29   0
   7   5  -5   48.04    6.48   0
   2   1  -4  273.72    3.86   0
   3   1  -2 1041.35    9.72   0
   4   2  11   62.21    5.55   0
   5   2  -3   51.89    3.46   0
   5   2   8   46.86    4.80   0
   6   3   8    2.17    3.39   0
   6   4  -7   -2.13    3.32   0
   7   3   2  295.45   10.35   0
   7   3   3   13.51    4.67   0
   7   4   7   41.69    6.38   0
   8   5   0    1.76    5.53   0
   3   1   9   15.32    2.40   0
   5   3  -7  131.53    5.37   0
   7   3   4   20.38    3.95   0
   7   4  -5   15.13    3.90   0
   7   5  -6   16.69    4.33   0
   8   5  -2    1.33    4.26   0
 -16  -1   4   -1.81    5.20   0
 -15  -1   2    1.42    2.88   0
 -13   0   7    2.33    3.61   0
 -13   0   8  143.65    7.13   0
 -13   0   9   -2.14    2.64   0
 -13   0  10  139.18    7.48   0
 -12   0   4   34.73    3.69   0
 -12   0  12   80.42    5.48   0
 -11   0   2   50.96    3.87   0
 -11   0  13    0.38    2.31   0
 -10   0  14  516.31   11.88   0
  -9   0  14  199.37    7.35   0
  -6   0  13    1.61    1.85   0
 -13   0   5   -2.62    3.68   0
 -13   0   6    5.61    2.90   0
 -13   0  11    0.35    2.78   0
 -13   0  12   83.23    6.41   0
 -12   0   3   -2.73    3.04   0
 -12   0  13    1.03    2.54   0
 -11   0  14   13.38    3.86   0
  -9   0  -1    0.17    1.93   0
  -6   0  -3    0.70    1.15   0
 -14   0   7    3.75    4.32   0
 -14   0   8  209.03    8.97   0
 -14   0   9   -0.82    3.02   0
 -14   0  10   53.82    5.16   0
 -14   0  11    3.30    3.85   0
 -13   0   4  260.97    9.49   0
 -13   0  13    0.77    3.06   0
 -12   0   2  904.60   15.43   0
 -12   0  14   35.04    4.26   0
 -11   0   1   -0.64    2.13   0
 -11   0  15    0.66    3.29   0
 -10   0  15   -0.38    3.35   0
  -9   0  15   -0.11    3.10   0
  -8   0  -2    0.51    1.25   0
  -5   0  13   -0.06    1.72   0
 -14   0   6    9.45    3.38   0
 -14   0  12    1.36    3.22   0
 -14   0  13   -2.29    4.84   0
 -13   0   3    1.76    3.35   0
 -13   0  14  148.86    8.02   0
 -12   0  15    0.74    3.89   0
  -8   0  15   -1.09    1.96   0
  -7   0  -3    0.15    1.30   0
  -6   0  14   73.93    4.01   0
 -15   0   8  220.95   10.33   0
 -15   0   9    1.20    3.42   0
 -15   0  10   63.07    6.20   0
 -15   0  11   -0.25    3.63   0
 -15   0  12   56.80    6.67   0
 -14   0   5   -2.71    2.92   0
 -14   0  14  219.99   10.34   0
 -13   0  15    0.86    3.29   0
 -12   0   1    1.66    3.07   0
 -11   0  16   65.08    5.77   0
 -10   0  16  584.81   13.01   0
  -9   0  -2   28.38    2.84   0
  -9   0  16    3.07    2.97   0
  -2   0  10   75.81    2.32   0
  -1   0   8  128.72    2.29   0
 -15   0   6   16.46    5.30   0
 -15   0   7   -1.17    3.40   0
 -15   0  13   -1.07    4.17   0
 -14   0  15    4.18    3.82   0
 -13   0   2   19.14    3.92   0
 -13   0  16  271.62   11.41   0
 -12   0  16   30.02    4.32   0
  -8   0  -3    0.64    1.77   0
  -8   0  16   82.70    5.02   0
  -4   0  13   -1.15    1.37   0
 -15   0   5    0.39    4.28   0
 -14   0   3   -0.33    3.65   0
 -14   0  16   50.13    6.40   0
 -12   0   0  392.20   10.33   0
 -12   0  17    0.71    4.05   0
 -11   0  -1    0.19    2.72   0
 -11   0  17    2.58    3.43   0
 -10   0  17   -2.12    3.41   0
  -5   0  -4  923.23    7.92   0
  -4   0  -4  603.53    5.57   0
 -16   0   7   -1.99    4.21   0
 -15   0   4   62.49    6.81   0
 -13   0   1    0.37    2.42   0
 -13   0  17   -1.16    3.56   0
  -9   0  17   -0.89    2.64   0
  -6   0  -4  182.49    4.10   0
 -13   0  18   22.57    5.70   0
 -12   0  18  110.68    7.20   0
 -11   0  18   -2.72    3.82   0
  -9   0  -3   -0.95    1.63   0
  -7   0  -4 1023.19   10.49   0
 -16   0   5   -0.81    4.01   0
 -15   0   3   -0.48    2.97   0
 -14   0   1   -0.79    3.30   0
 -13   0   0  259.36    8.91   0
 -10   1   7    1.20    2.53   0
 -10   1   8  346.82    9.66   0
  -9   1   8  275.22    8.28   0
  -3   0  -4    5.22    0.62   0
  -2   0  11   -0.27    0.88   0
 -16   0   4   11.83    4.39   0
 -15   0   2  273.12   10.78   0
 -11   1   7    4.30    3.13   0
 -11   1   8   65.78    4.81   0
 -11   1   9  539.40   12.48   0
 -11   1  10    4.31    3.62   0
 -10   1   6   68.00    4.51   0
 -10   1   9  106.22    5.49   0
 -10   1  10    2.10    2.27   0
  -9   1   9   36.12    3.55   0
  -9   1  10  290.23    8.56   0
  -7   1   8    0.14    1.91   0
  -1   0   9   -0.19    0.51   0
 -16   0   3    1.74    5.01   0
 -12   1   7   43.68    4.88   0
 -12   1   8   12.63    3.10   0
 -12   1  10    2.82    2.82   0
 -12   1  11    1.64    3.84   0
 -11   1   5  260.58    8.70   0
 -11   1   6   28.91    3.51   0
 -11   1  11  144.04    6.85   0
 -11   1  12   20.58    3.97   0
 -10   1  11   72.81    4.97   0
  -9   1  11   62.36    4.29   0
  -8   1   3   79.67    4.23   0
  -8   1  10   45.60    3.65   0
  -7   1   9    0.63    1.60   0
 -13   1   7   32.32    5.00   0
 -13   1   9   29.35    4.38   0
 -13   1  10    0.65    3.23   0
 -13   1  11   98.75    6.61   0
 -13   1  12   11.47    4.48   0
 -12   1   5  303.61   10.07   0
 -12   1   6    1.51    2.71   0
 -12   1  12  312.91   10.56   0
 -11   1   4   85.04    5.59   0
 -11   1  13    0.69    3.52   0
 -10   1   3   50.40    4.38   0
  -9   1  12  319.53    9.10   0
  -8   1  11  956.95   14.36   0
  -6   1   3 1152.30   12.61   0
  -6   1   4    6.17    1.30   0
 -14   1   8    2.60    5.06   0
 -14   1  10   49.61    5.47   0
 -14   1  11   31.74    4.83   0
 -14   1  12   37.30    6.07   0
 -13   1   6  196.62    8.51   0
 -13   1  13   26.02    5.44   0
 -12   1   4   -0.91    3.45   0
 -12   1  14   13.14    4.58   0
 -11   1   3  163.89    7.18   0
 -11   1  14  290.04   10.30   0
 -10   1  13  347.53    9.97   0
  -9   1  13   35.92    4.43   0
  -8   1  12    8.36    2.51   0
  -6   0  -5    0.19    1.00   0
  -6   1   9   94.77    4.14   0
  -5   1   4 1236.03   12.31   0
  -5   1   6   80.77    3.42   0
  -5   1   7 1086.91   12.15   0
 -15   1   9  125.72    9.12   0
 -15   1  11   74.90    7.28   0
 -15   1  12   12.08    5.75   0
 -14   1   6    8.36    4.54   0
 -14   1   7   99.00    6.68   0
 -14   1  13   61.54    6.18   0
 -14   1  14   -0.83    5.26   0
 -13   1   5   60.78    5.20   0
 -13   1  14   43.58    5.27   0
 -10   1   2  192.32    7.07   0
 -10   1  14   45.87    4.60   0
  -8   1  13   34.25    3.76   0
  -6   1   2  108.83    3.89   0
  -6   1  10  355.10    7.76   0
  -5   0  -5   -0.51    0.84   0
  -5   1   3  872.49   10.19   0
 -15   1   7    5.69    5.53   0
 -15   1   8   15.81    4.77   0
 -14   1   5    4.69    4.83   0
 -14   1  15   25.54    6.32   0
 -13   1   4   15.79    3.77   0
 -13   1  15    4.01    3.97   0
 -12   1   3  141.61    6.79   0
 -11   1   2  282.86    8.81   0
 -11   1  15  137.90    7.32   0
 -10   1  15   28.23    4.39   0
  -9   1  14   11.01    2.87   0
  -7   1   1  197.75    5.63   0
  -6   1  11   53.16    3.70   0
 -15   1   6  202.32   10.43   0
 -14   1   4  112.64    7.73   0
 -13   1   3  743.66   15.89   0
 -12   1   2   83.87    6.04   0
 -12   1  16   -0.35    3.63   0
 -11   1  16  164.77    8.29   0
 -10   1   1  187.49    6.76   0
  -9   1  15  117.66    6.48   0
  -8   1  14   46.65    4.42   0
  -5   1   2  114.56    3.76   0
  -4   1   5  480.94    7.28   0
  -4   1   6  851.26    9.85   0
 -15   1   5   99.52    7.90   0
 -13   1  17    3.72    5.27   0
 -12   1  17   -0.25    4.06   0
 -11   1   1   22.74    3.17   0
 -10   1  16    8.75    3.94   0
  -8   1   0  657.76   10.69   0
  -7   1   0   57.72    3.44   0
  -6   1  12  512.66    9.82   0
  -4   0  -5    0.03    0.55   0
  -4   1   7  738.99    9.38   0
 -15   1   4    3.25    5.11   0
 -14   1   3    8.35    3.46   0
 -13   1   2   11.56    3.57   0
 -12   1   1  126.74    6.85   0
 -11   1  17    9.82    4.18   0
 -10   1   0    2.92    2.26   0
  -9   1  16   11.26    3.50   0
  -8   1  15   40.67    4.39   0
  -7   1  14   56.00    4.27   0
  -6   1   0 1037.51   11.73   0
  -5   1   1   40.56    2.31   0
  -4   1   8 1458.09   13.29   0
 -16   1   5    3.54    4.60   0
 -14   1   2  411.65   12.59   0
 -13   1  18   52.01    6.15   0
 -12   1  18   24.69    5.41   0
 -11   1   0   41.66    4.23   0
 -10   1  17   33.70    4.62   0
  -6   1  13  365.74    8.52   0
  -5   1  11  190.98    5.54   0
  -4   1   2 1365.57   11.63   0
  -4   1   9  585.55    8.64   0
 -16   1   4   -1.83    5.82   0
 -15   1   3    8.38    3.90   0
 -13   1   1   49.87    4.73   0
 -12   1   0   83.55    5.82   0
 -11   1  18   71.93    6.29   0
  -8   1  -1   19.26    2.38   0
  -8   1  16   -0.28    2.82   0
  -7   1  -1    0.05    1.72   0
  -5   1   0   42.68    2.56   0
 -15   1   2    0.64    4.15   0
 -14   1   1    2.92    3.76   0
  -7   1  15   11.88    2.47   0
  -6   1  -1   22.96    2.20   0
  -5   1  12  248.18    6.47   0
  -4   1   1   12.18    1.64   0
 -13   1   0    5.47    3.57   0
 -11   1  -1  157.78    6.51   0
  -3   1   4 2228.51   14.26   0
  -3   1   5  219.22    4.61   0
  -3   1   6    2.27    0.88   0
 -12   2   9    6.52    4.42   0
 -12   2  10  103.80    7.35   0
 -11   2   8   -0.46    3.51   0
 -11   2   9  174.88    8.37   0
 -11   2  10    6.35    3.71   0
  -9   1  -2    1.41    2.17   0
  -8   1  -2   45.59    3.15   0
  -5   1  -1 1074.20   10.95   0
  -5   1  13   30.91    3.34   0
  -3   1   3 2099.61   13.61   0
  -3   1   7  177.98    4.31   0
 -14   2   9    2.46    5.35   0
 -14   2  10    0.71    3.62   0
 -14   2  11   96.23    7.53   0
 -13   2   7  207.87   10.24   0
 -13   2   8   12.12    4.18   0
 -13   2   9   -1.67    3.45   0
 -13   2  10   10.26    4.21   0
 -13   2  11  167.11    9.02   0
 -13   2  12   14.71    5.08   0
 -13   2  13   56.59    7.24   0
 -12   2   8   11.22    3.44   0
 -12   2  12   13.40    4.26   0
 -11   2   6  329.86   10.79   0
 -11   2   7  369.39   11.16   0
 -11   2  11  108.61    6.74   0
 -10   2   6   13.32    3.93   0
 -10   2   7  107.62    6.14   0
 -10   2   8  153.89    7.21   0
 -10   2   9   61.91    5.10   0
 -10   2  10    0.49    2.65   0
 -10   2  11   29.36    4.66   0
  -4   1   0  113.93    3.41   0
  -3   1   2 1052.39    9.61   0
  -3   1   8   43.04    2.40   0
 -15   2   8    1.52    5.84   0
 -14   2   7   42.29    6.98   0
 -14   2   8   19.56    4.86   0
 -14   2  13  166.12    9.72   0
 -13   2   6    9.56    4.84   0
 -12   2   5   -1.41    3.85   0
 -12   2   6   22.91    3.83   0
 -12   2  13    8.92    4.01   0
 -12   2  14   -1.00    5.10   0
 -11   2   5    7.61    3.73   0
 -11   2  13   99.29    7.15   0
 -10   2   5    9.93    4.03   0
 -10   2  12  102.89    6.88   0
  -9   2   6    0.61    2.96   0
  -9   2   7   65.85    4.79   0
  -9   2   8   38.68    3.90   0
  -9   2   9   15.12    3.12   0
  -9   2  10    4.46    2.62   0
  -6   1  -2  260.73    5.84   0
 -15   2   7   39.12    7.42   0
 -14   2   6   65.77    6.48   0
 -13   2   5   23.48    5.42   0
 -13   2  15   13.61    4.87   0
 -12   2  15   -2.04    5.08   0
 -11   2   4   52.39    5.61   0
 -11   2  14    3.60    3.27   0
 -10   2   4   27.67    4.46   0
 -10   2  13  375.74   11.38   0
  -9   2   5   96.88    5.48   0
  -9   2  11    5.66    2.70   0
  -9   2  12    9.89    4.19   0
  -8   2   6   51.04    4.41   0
  -8   2   7  196.10    7.21   0
  -8   2   9  535.13   12.03   0
  -4   1  12   55.13    3.21   0
  -3   1   9  445.57    6.98   0
 -15   2   6   37.66    6.06   0
 -14   2   5  156.12    9.14   0
 -13   2   4    0.31    4.42   0
 -13   2  16    1.02    4.80   0
 -12   2   4   20.00    4.01   0
 -12   2  16    8.06    5.23   0
 -11   2   3   42.36    5.09   0
 -11   2  15    2.05    4.33   0
 -10   2   3  687.72   14.29   0
 -10   2  14   12.88    4.37   0
  -9   1  -3  305.45    7.83   0
  -9   2   4   90.25    5.26   0
  -9   2  13  206.73    8.72   0
  -8   1  -3  154.25    5.31   0
  -8   2  10    1.92    2.25   0
  -7   1  -3   32.98    2.88   0
  -4   1  -1 1116.35   10.37   0
  -3   1   1 3739.25   17.88   0
 -15   2   5  192.07   10.70   0
 -14   2   4   48.59    6.46   0
 -11   2  16    0.46    4.06   0
 -10   2  15    0.94    4.20   0
  -8   2   4   23.20    3.07   0
  -8   2  12   40.53    4.86   0
  -3   1  10  508.54    7.71   0
 -15   2   4    6.40    6.17   0
 -13   2   3   54.82    5.65   0
 -12   2   2   18.40    4.45   0
 -12   2  17   88.10    7.31   0
 -11   2   2   59.71    5.56   0
  -9   2   2    0.07    3.15   0
  -9   2  14   18.93    3.70   0
  -8   2  13  113.92    6.53   0
  -7   2  10   14.23    2.67   0
  -4   1  13  157.46    5.05   0
 -14   2   3   26.83    4.93   0
 -13   2   2    2.03    4.58   0
 -12   2  18    1.80    5.40   0
 -10   2  16   -0.81    3.02   0
  -9   2  15   53.72    5.36   0
  -7   2  11  232.05    7.86   0
  -6   2   7  370.48    9.07   0
  -3   1   0 5058.18   20.55   0
  -2   1   4  267.48    4.66   0
  -2   1   5  234.06    4.40   0
  -2   1   6 1979.42   12.95   0
 -15   2   3   47.35    6.31   0
 -14   2   2    8.87    5.26   0
 -12   2   1  236.51    9.61   0
 -11   2   1   95.11    6.06   0
 -10   2   1  164.20    7.21   0
  -9   2   1    3.40    3.33   0
  -8   1  -4   99.41    4.70   0
  -8   2  14   16.01    3.28   0
  -7   2  12    2.81    2.47   0
  -2   1   3  570.71    6.67   0
  -2   1   7   56.09    2.49   0
 -13   2   1  285.60   11.11   0
 -10   2  17   15.29    3.66   0
  -9   2  16   86.86    6.02   0
  -8   2  15  160.61    7.56   0
  -7   1  -4  113.13    4.46   0
  -7   2  13    3.78    3.53   0
  -5   1  -3 1295.87   12.02   0
  -4   0  -6   25.36    1.09   0
  -4   1  -2  109.40    3.30   0
 -15   2   2    0.80    4.12   0
 -14   2   1   14.10    5.15   0
 -11   2   0   32.37    4.91   0
  -9   2   0    5.37    3.09   0
  -2   1   2 3124.45   15.28   0
  -2   1   8  246.98    4.87   0
 -13   2   0   35.81    5.16   0
 -12   2   0    6.49    3.25   0
  -8   2  16   22.30    4.14   0
  -7   2  14    0.39    2.50   0
  -6   1  -4   85.41    3.60   0
  -6   2   2  142.70    5.55   0
  -5   2   8   38.24    3.13   0
  -3   1  -1 1413.21   10.88   0
 -13   3   8  103.68    9.11   0
 -13   3   9   68.87    6.76   0
 -13   3  10   28.25    5.70   0
 -13   3  11   33.88    6.43   0
 -12   3   8  136.74    9.07   0
 -12   3   9   43.38    6.88   0
 -12   3  10   12.63    5.59   0
 -12   3  11    1.52    5.79   0
 -12   3  12    4.22    6.29   0
  -5   2   9   65.92    4.03   0
  -2   1   9  162.64    4.14   0
 -12   3   7    1.62    3.83   0
 -12   3  13    2.63    4.07   0
 -11   2  -1  287.74    9.65   0
 -11   3   7   11.33    5.35   0
 -11   3   8   38.73    5.19   0
 -11   3   9   14.51    4.36   0
 -11   3  10   18.48    4.57   0
 -11   3  11    1.35    4.06   0
 -11   3  12   68.31    7.69   0
 -10   2  -1   10.25    3.13   0
  -9   2  -1  106.64    5.97   0
  -7   2  15  183.23    7.44   0
  -6   2   1   10.36    2.24   0
  -6   2  13   43.62    3.89   0
  -5   2  10   38.04    3.38   0
  -2   1   1  329.69    5.02   0
 -13   3   6    2.50    4.09   0
 -12   3   5   76.94    7.66   0
 -12   3   6  267.23   11.49   0
 -11   3   6  156.53    8.57   0
 -11   3  13    0.19    4.07   0
 -10   3   7    1.46    3.91   0
 -10   3   9   85.21    6.36   0
 -10   3  10    1.03    3.09   0
 -10   3  11   11.73    4.95   0
  -5   2   2    0.59    2.12   0
  -4   1  -3   48.66    2.40   0
 -14   3   5   12.26    5.66   0
 -13   3   5    2.64    4.68   0
 -11   3   5  157.21    8.60   0
 -11   3  14   45.31    6.27   0
 -10   2  -2    5.84    3.55   0
 -10   3   5    6.21    4.16   0
 -10   3   6   -0.45    3.08   0
 -10   3  12   83.58    6.72   0
 -10   3  13    1.37    5.20   0
  -9   3   7   14.63    4.77   0
  -9   3   9    0.67    3.95   0
  -9   3  10  138.52    8.17   0
  -7   2  -1  381.89    9.36   0
  -6   2   0  302.25    7.98   0
  -6   2  14   54.57    4.30   0
  -4   2   5   28.12    2.77   0
 -14   3   4    0.00    6.70   0
 -13   3   4    7.17    4.77   0
 -12   3   4    1.83    3.80   0
 -11   3   4  246.78   10.22   0
 -11   3  15   14.47    5.16   0
 -10   3   4  130.09    7.83   0
 -10   3  14   66.15    7.38   0
  -9   2  -2   21.47    3.24   0
  -9   3   5   45.90    5.45   0
  -9   3  11    9.79    3.71   0
  -9   3  12    7.61    4.95   0
  -3   1  -2   20.83    1.47   0
  -2   1   0 5172.11   19.50   0
 -13   3   3    9.36    5.91   0
 -12   3   3   29.11    5.13   0
 -11   3   3   -1.32    4.26   0
 -11   3  16    0.23    4.70   0
 -10   3  15   11.83    5.76   0
  -9   3  13    5.59    4.54   0
  -8   3   6  133.79    7.58   0
  -8   3   7    4.77    3.00   0
  -8   3   8   47.56    4.88   0
  -8   3  10  243.85   10.03   0
  -4   2   3   18.50    2.13   0
  -4   2   9  399.12    8.75   0
 -14   3   3    3.65    4.94   0
 -12   3   2  129.07    8.61   0
 -10   3   3    1.53    3.30   0
  -9   3  14   53.46    6.46   0
  -8   3   5   13.11    3.18   0
  -8   3  11   35.88    4.63   0
  -8   3  12  120.25    7.53   0
  -7   2  -2    4.56    2.56   0
  -6   1  -5    1.51    1.48   0
  -6   2  -1  106.49    4.84   0
  -5   2   0  695.91   11.29   0
  -4   2  10    8.61    2.20   0
 -13   3   2  199.54   10.45   0
 -11   3   2  208.20    9.44   0
 -10   3   2  192.88    9.21   0
 -10   3  16   84.16    7.18   0
  -9   2  -3  194.17    7.62   0
  -9   3   3    8.98    3.40   0
  -9   3  15    0.07    4.25   0
  -8   3   4  266.08    9.53   0
  -8   3  13    3.57    3.94   0
  -7   3   6   57.63    5.24   0
  -7   3   7   33.57    4.63   0
  -7   3   8  113.01    6.86   0
  -7   3   9    7.76    3.94   0
  -4   2  11 1422.60   16.78   0
 -12   3   1   27.46    5.50   0
 -11   3   1   17.95    4.88   0
 -10   3  17    3.77    5.21   0
  -9   3   2   11.84    3.66   0
  -8   3   3  103.03    6.32   0
  -7   3   5   43.92    4.35   0
  -7   3  10  109.38    6.43   0
  -7   3  11   35.27    5.04   0
  -4   2   1 2544.62   20.48   0
  -1   1   4  276.18    4.48   0
  -1   1   5  686.82    7.07   0
  -1   1   6  170.45    3.65   0
 -13   3   1   35.33    5.75   0
 -10   3   1   68.18    5.85   0
  -9   3  16   21.44    4.51   0
  -8   3   2 1224.31   19.83   0
  -8   3  14   46.22    5.08   0
  -7   3  12   13.45    4.89   0
  -6   2  -2  198.64    6.48   0
  -5   2  -1  230.53    6.55   0
  -4   2  12  240.02    7.56   0
  -3   2   5 1667.69   16.29   0
  -3   2   6    7.05    2.24   0
  -2   1  -1 4624.55   18.39   0
  -1   1   3   50.75    2.03   0
 -12   3   0    0.09    4.42   0
 -11   3   0  150.58    8.60   0
  -9   3   1    4.69    3.10   0
  -8   3  15   -1.69    3.98   0
  -7   2  -3    9.20    2.82   0
  -7   3   3   59.41    4.78   0
  -7   3  13   46.72    5.45   0
  -6   3   6  188.76    8.09   0
  -6   3   7  146.51    6.87   0
  -6   3   8  426.57   11.56   0
  -6   3   9   -1.31    3.59   0
  -5   1  -5   70.14    3.01   0
  -3   1  -3   31.38    1.76   0
  -3   2   4  578.67    9.64   0
 -10   3   0   28.28    4.45   0
  -8   3   1  149.10    7.28   0
  -7   3   2   15.51    4.09   0
  -6   3   4  362.25   10.61   0
  -6   3   5    0.45    2.43   0
  -6   3  10  253.16    9.16   0
  -4   2   0 1178.90   14.01   0
  -4   2  13    8.60    2.93   0
  -3   2   3   24.79    2.25   0
  -3   2   9   14.38    2.56   0
 -11   4   8   -0.73    5.56   0
 -11   4   9   48.09    6.52   0
 -11   4  10  106.66    8.95   0
 -11   4  11   -1.85    6.60   0
  -9   3   0  117.82    6.98   0
  -7   3  14  246.83    9.65   0
  -6   2  -3   19.78    2.91   0
  -6   3  11   67.33    5.36   0
  -5   2  -2   10.73    2.56   0
  -3   2   2    3.16    1.24   0
  -3   2  10  269.10    7.14   0
 -12   4   5    8.53    6.71   0
 -11   3  -1  114.69    7.34   0
 -11   4   6  185.09   11.48   0
 -11   4   7   -2.27    4.46   0
 -10   3  -1   54.15    6.13   0
 -10   4   8    5.33    5.99   0
 -10   4   9  132.35   10.16   0
 -10   4  10    6.21    5.60   0
 -10   4  11   -0.67    6.03   0
  -8   3   0   12.86    3.42   0
  -7   3   1   98.62    5.87   0
  -7   3  15   37.65    5.29   0
  -6   3  12    7.95    3.24   0
  -5   3   7  148.33    6.99   0
 -12   4   4   23.40    7.05   0
 -11   4   5   -3.17    6.40   0
 -10   4   6   28.92    6.05   0
 -10   4   7    1.77    4.19   0
 -10   4  12  142.29    9.94   0
 -10   4  13   29.17    7.15   0
  -9   3  -1   -0.78    3.87   0
  -7   2  -4   24.39    3.45   0
  -6   3   2 1530.19   20.64   0
  -6   3  13   86.54    6.39   0
  -5   3   5   25.58    3.37   0
  -5   3   6  379.86   10.31   0
  -5   3   8    5.14    2.47   0
  -5   3   9  102.15    6.20   0
  -3   2   1   16.03    2.12   0
  -3   2  11    2.66    2.43   0
  -2   1  -2  106.89    2.93   0
  -1   1   1 7944.87   23.02   0
 -11   4   4   36.03    7.43   0
 -10   4   5    6.07    4.52   0
  -9   4   6   86.75    7.80   0
  -9   4   7   67.48    6.81   0
  -9   4   8    0.38    3.89   0
  -9   4   9   -0.31    4.13   0
  -9   4  10   39.73    5.80   0
  -9   4  11    3.36    5.38   0
  -8   3  -1    5.04    4.15   0
  -7   3   0  783.17   15.29   0
  -6   3   1  347.30   10.42   0
 -12   4   3   14.77    6.04   0
 -11   4   3    0.11    5.90   0
 -10   3  -2  244.72    9.77   0
 -10   4   4  142.73    9.28   0
  -9   4   5  166.17    9.73   0
  -9   4  12   18.13    5.41   0
  -9   4  13    8.29    6.68   0
  -6   3  14  150.03    7.48   0
  -5   2  -3   81.12    4.14   0
  -5   3  11    0.74    2.71   0
  -4   1  -5  127.90    3.66   0
  -2   2   5  935.83   12.01   0
  -2   2   6   15.22    2.18   0
 -12   4   2    8.34    7.38   0
 -10   4   3   -1.79    4.20   0
  -9   3  -2  182.86    8.26   0
  -9   4   4   95.77    7.60   0
  -9   4  14    5.40    6.18   0
  -8   4   6  114.94    8.26   0
  -8   4   7   56.62    5.97   0
  -8   4   8   18.04    4.50   0
  -8   4   9   54.36    6.18   0
  -8   4  10  115.48    8.18   0
  -8   4  11    4.13    5.51   0
  -7   3  -1   12.16    3.33   0
  -6   2  -4   69.52    3.96   0
  -6   3   0   -0.63    3.01   0
  -5   3  12  290.67    9.79   0
  -4   2  -2   30.18    2.67   0
  -3   1  -4  223.06    4.40   0
  -3   2  12   35.41    3.13   0
  -2   2   4   46.59    2.85   0
  -2   2   7  568.94    9.42   0
 -11   4   2   60.39    7.02   0
 -10   4   2   98.60    8.80   0
  -9   4   3  179.42   10.42   0
  -9   4  15    4.06    6.40   0
  -8   3  -2   56.32    4.98   0
  -8   4   5   16.94    4.23   0
  -8   4  12  111.93    8.25   0
  -5   1  -6  141.48    3.96   0
  -4   3   8   72.94    5.31   0
  -2   2   3  730.31   10.44   0
  -1   1   0  191.18    3.66   0
  -1   1  10   39.08    2.00   0
 -12   4   1   42.68    7.91   0
 -11   4   1   -0.59    6.02   0
  -9   3  -3   14.06    4.30   0
  -9   4   2  388.37   14.26   0
  -8   4   4   21.12    4.36   0
  -8   4  13   31.12    5.54   0
  -7   4   6  125.08    8.70   0
  -7   4   7    6.27    3.64   0
  -7   4  10   11.79    5.04   0
  -6   3  -1    1.34    3.40   0
  -5   3  13   10.62    3.31   0
  -4   3   9   24.25    3.43   0
  -3   2  -1  417.56    8.12   0
  -2   2   2   98.81    3.94   0
 -10   4   1   16.13    4.89   0
  -8   4   3   84.42    6.70   0
  -8   4  14   14.94    4.90   0
  -7   3  -2  273.63    9.18   0
  -7   4   5   20.66    4.21   0
  -7   4  11   23.54    4.85   0
  -5   2  -4    9.21    2.40   0
  -4   2  -3  205.72    5.98   0
  -4   3  10    3.63    2.43   0
 -11   4   0   89.55    9.12   0
  -9   4   1    4.58    3.97   0
  -8   3  -3   24.62    3.91   0
  -8   4   2    0.87    3.50   0
  -8   4  15   28.01    6.00   0
  -7   4   3    2.70    4.10   0
  -7   4   4    0.21    3.51   0
  -7   4  12    7.36    4.26   0
  -6   2  -5  396.13    9.05   0
  -4   3  11   18.59    3.49   0
  -2   1  -3 2762.01   14.43   0
  -2   2   1 1098.50   12.72   0
  -2   2  10  576.43    9.81   0
 -10   4   0   61.55    6.58   0
  -8   4   1  243.15   11.21   0
  -7   3  -3   10.32    3.77   0
  -7   4  13    3.78    3.76   0
  -6   3  -2  228.26    8.30   0
  -6   4   5  106.80    7.87   0
  -6   4   6  200.89    9.24   0
  -6   4   7    3.92    3.17   0
  -6   4   8  248.90   10.33   0
  -6   4   9    9.87    4.05   0
  -6   4  10   28.32    5.58   0
  -4   3  12   -0.09    3.57   0
  -3   2  -2  776.04   11.15   0
 -11   4  -1    2.43    5.60   0
  -9   4   0    3.99    4.14   0
  -7   4   2   55.99    5.72   0
  -7   4  14    0.16    4.03   0
  -6   4   4   65.82    5.80   0
  -6   4  11   -0.78    4.44   0
  -2   2   0  677.19   10.05   0
  -2   2  11   29.90    2.99   0
  -1   1  -1    5.95    0.86   0
 -10   4  -1   10.61    4.62   0
  -8   3  -4   87.10    6.20   0
  -8   4   0  197.50    9.70   0
  -7   4   1   77.82    7.10   0
  -6   4   3  163.74    8.39   0
  -6   4  12    2.45    3.55   0
  -4   3  13    1.71    3.22   0
  -9   4  -1   32.70    5.46   0
  -6   3  -3   19.37    3.42   0
  -6   4   2   64.57    5.78   0
  -6   4  13    2.12    4.70   0
  -5   2  -5   61.21    3.92   0
  -5   4   5   12.44    4.86   0
  -5   4   6    1.96    3.17   0
  -5   4   7    7.11    3.52   0
  -5   4   8    4.19    3.40   0
  -5   4   9   -0.69    4.54   0
  -4   1  -6  614.92    7.41   0
  -4   2  -4    3.03    1.44   0
  -3   1  -5 1084.54    9.37   0
  -1   2   5   65.78    3.48   0
 -10   4  -2    6.04    5.28   0
  -8   4  -1  111.76    7.67   0
  -7   4   0  111.97    7.28   0
  -6   4   1   -1.91    4.29   0
  -6   4  14   25.21    5.26   0
  -5   4  10   24.27    4.61   0
  -3   2  -3 1217.31   13.78   0
  -2   2  -1  306.25    6.84   0
  -1   2   3  731.83   10.26   0
  -1   2   4    1.02    1.16   0
  -1   2   6    5.31    1.37   0
  -1   2   7  122.62    4.55   0
   0   1   4   61.28    2.17   0
  -9   4  -2   12.59    5.18   0
  -8   5   6   82.50    8.91   0
  -8   5   7   95.21    8.81   0
  -8   5   8    6.93    5.92   0
  -5   4   3   21.49    4.13   0
  -5   4  11   -1.36    3.44   0
  -1   2   2   17.07    2.18   0
   0   1   3 1187.34    8.74   0
  -8   4  -2   95.89    7.74   0
  -8   5   5   38.27    6.65   0
  -7   4  -1   91.05    6.67   0
  -6   3  -4    0.19    2.55   0
  -6   4   0    4.05    3.44   0
  -5   4   2  717.81   16.35   0
  -5   4  12  618.61   15.80   0
  -3   3   0  111.31    5.75   0
  -3   3  12   25.86    4.33   0
  -9   4  -3   -0.69    4.36   0
  -8   5   3   12.84    6.79   0
  -8   5   4    2.53    4.63   0
  -7   3  -5    0.23    3.63   0
  -7   5   6   16.40    6.58   0
  -7   5   7   49.27    8.28   0
  -7   5   8   23.63    5.59   0
  -7   5   9   -1.77    5.89   0
  -7   5  10   -4.06    6.69   0
  -5   4   1  508.98   13.74   0
  -5   4  13   11.25    4.69   0
  -4   2  -5  257.41    6.78   0
  -4   4   4    3.15    4.19   0
  -4   4   5    5.14    3.32   0
  -4   4   6   53.42    5.16   0
  -4   4   7   50.61    5.22   0
  -4   4   8  195.28    8.91   0
  -4   4   9   -2.41    4.64   0
  -2   1  -4  395.52    5.49   0
  -2   2  -2   10.12    1.63   0
  -2   3   4   89.36    4.96   0
  -2   3   5   -0.76    2.05   0
  -2   3   6   64.35    4.36   0
  -1   1  -2  821.39    7.55   0
   0   1   2 2723.62   13.23   0
   0   1   7  698.30    6.81   0
  -7   4  -2  111.42    7.42   0
  -7   5   4   -0.42    5.86   0
  -7   5   5   46.10    6.35   0
  -7   5  11  102.10    8.90   0
  -6   4  -1  134.48    7.73   0
  -5   2  -6  316.26    7.79   0
  -5   4   0   -1.10    3.95   0
  -4   4   3   30.93    4.42   0
  -4   4  10  182.18    9.22   0
  -3   2  -4    4.43    1.91   0
  -3   3  -1  152.40    6.55   0
  -8   4  -3    2.35    3.67   0
  -8   5   2   -2.89    5.56   0
  -7   5   3  109.81    9.84   0
  -6   3  -5   61.11    5.14   0
  -6   5   8    3.46    6.24   0
  -4   4   2  309.81   10.70   0
  -4   4  11  438.08   13.26   0
  -1   2  10   54.64    3.46   0
  -8   5   1  288.23   13.38   0
  -7   4  -3    0.37    4.32   0
  -7   5   2   -0.12    6.25   0
  -6   4  -2  104.62    7.11   0
  -6   5   5   35.81    5.80   0
  -6   5   6    8.17    4.95   0
  -6   5   9   -2.17    4.42   0
  -6   5  10   43.49    7.67   0
  -5   4  -1   59.91    6.31   0
  -4   4   1   39.26    5.37   0
  -4   4  12   29.57    5.63   0
  -3   3  -2  127.20    6.15   0
   0   1   8   72.92    2.27   0
  -8   5   0    3.90    6.35   0
  -7   5   1   60.41    8.15   0
  -6   5   3   91.32    9.06   0
  -6   5   4   83.72    7.64   0
  -6   5  11   21.12    5.70   0
  -6   5  12   12.61    6.58   0
  -4   4   0  448.13   12.93   0
  -3   4   4  414.05   12.40   0
  -3   4   5   15.48    3.67   0
  -3   4   6   -1.74    2.94   0
  -3   4   7  244.74    9.67   0
  -3   4   8  390.07   12.42   0
  -6   4  -3    5.17    4.41   0
  -6   5   2    2.25    6.28   0
  -5   4  -2   47.53    5.79   0
  -5   5   6   -0.69    5.93   0
  -5   5   7   92.87    9.07   0
  -5   5   8    3.78    5.39   0
  -3   4   3    0.24    2.81   0
  -3   4   9   61.21    5.63   0
  -1   2  -1   58.60    3.09   0
  -8   5  -1   29.13    7.28   0
  -7   4  -4  119.47    7.44   0
  -7   5   0    5.37    5.15   0
  -5   5   4   16.44    5.84   0
  -5   5   5    7.85    4.65   0
  -5   5   9    8.54    5.18   0
  -5   5  10   39.91    7.55   0
  -4   2  -6    1.00    1.95   0
  -4   4  -1   27.94    4.75   0
  -3   3  -3   34.33    4.02   0
  -3   4   2   50.59    4.88   0
  -3   4  10    8.68    3.54   0
  -2   3  -1  162.47    6.66   0
  -1   3   6  473.09   10.85   0
  -7   5  -1    3.43    6.34   0
  -5   4  -3    2.16    4.02   0
  -5   5   3  140.57    9.07   0
  -5   5  11    8.13    6.02   0
  -3   1  -6  222.97    4.17   0
  -3   4   1    2.78    2.91   0
  -3   4  11   27.87    4.32   0
  -1   1  -3   94.06    2.65   0
  -1   3   7   -0.49    2.02   0
   0   1   0   -0.29    0.65   0
   0   2   3   98.60    3.98   0
   0   2   4  408.32    7.63   0
   0   2   5  125.45    4.29   0
   0   2   6   56.29    3.08   0
  -8   5  -2    6.18    6.51   0
  -6   4  -4  110.48    7.13   0
  -6   5   0   -1.22    4.34   0
  -5   5   2    1.35    4.08   0
  -5   5  12   30.27    5.83   0
  -4   4  -2  172.68    8.28   0
  -4   5   6   10.83    5.98   0
  -4   5   7   -1.81    5.40   0
  -3   4   0    1.16    2.96   0
  -3   4  12    0.35    4.24   0
  -2   2  -4  147.42    4.79   0
  -2   3  -2  121.16    6.05   0
  -2   4   5   65.70    6.10   0
  -2   4   6   40.05    5.39   0
  -1   3   8  315.98    8.73   0
   0   2   2   53.69    3.07   0
   0   2   7  340.06    7.06   0
  -7   5  -2   10.39    6.89   0
  -6   5  -1   -3.98    6.14   0
  -5   5   1    0.76    4.21   0
  -4   5   4   -0.38    3.89   0
  -4   5   5   94.87    7.83   0
  -4   5   8   11.89    4.82   0
  -4   5   9  262.98   12.53   0
  -3   4  -1    6.56    4.05   0
  -2   1  -5  285.97    4.65   0
  -2   4   4  444.23   12.37   0
  -2   4   7   70.30    5.73   0
  -2   4   8   51.28    6.07   0
  -1   3   9   19.63    2.96   0
  -8   5  -3   59.05    8.43   0
  -5   4  -4    0.02    3.20   0
  -5   5   0   11.01    4.75   0
  -4   4  -3   14.11    4.93   0
  -4   5   2   11.40    5.77   0
  -4   5   3    6.40    4.24   0
  -4   5  10    6.47    4.71   0
  -2   4   2   35.06    4.36   0
  -2   4   9   30.19    4.31   0
  -1   3  10  936.23   15.34   0
  -7   5  -3  112.79    9.40   0
  -6   4  -5  150.09    7.97   0
  -5   5  -1   30.12    6.45   0
  -4   5   1   52.74    7.45   0
  -4   5  11   63.55    6.88   0
  -3   2  -6   24.35    2.65   0
  -2   3  -3   14.06    2.72   0
  -2   4   1  255.29    9.59   0
  -2   4  10   50.19    5.37   0
   0   1  -1  113.99    2.92   0
  -4   2  -7    3.23    2.05   0
  -4   5   0    4.36    4.99   0
  -4   5  12    0.91    4.50   0
  -3   5   4   31.23    6.34   0
  -3   5   5  147.84    9.16   0
  -3   5   6    0.83    3.97   0
  -3   5   7   -1.55    5.17   0
  -3   5   8   62.48    7.72   0
  -2   2  -5  297.65    6.83   0
  -2   4   0    2.37    2.92   0
  -2   4  11   31.49    4.83   0
  -6   5  -3  168.30   10.81   0
  -5   4  -5    3.75    3.23   0
  -5   5  -2    2.56    5.46   0
  -4   4  -4   36.23    4.75   0
  -3   4  -3   26.80    5.13   0
  -3   5   9  143.19    9.74   0
  -2   4  -1   14.85    4.64   0
  -1   4   4  112.50    7.12   0
  -1   4   5    1.06    3.82   0
  -1   4   6   60.10    5.60   0
   0   3   3    1.54    2.59   0
   0   3   4  722.54   12.82   0
   0   3   5  133.21    5.98   0
  -7   5  -4    3.77    4.57   0
  -4   5  -1   70.55    6.99   0
  -3   5   1   71.28    7.74   0
  -3   5  10    0.67    3.83   0
  -2   3  -4   78.33    4.79   0
  -1   1  -4  653.84    6.82   0
  -1   3  -2   77.80    4.73   0
  -1   4   2   11.90    4.37   0
  -1   4   3  171.83    7.91   0
  -1   4   7   41.13    4.68   0
   0   2  -1  389.20    7.47   0
   0   3   6    0.46    2.08   0
  -6   5  -4   13.83    6.14   0
  -5   5  -3  228.44   11.29   0
  -4   4  -5  137.33    8.17   0
  -4   5  -2   38.96    6.76   0
  -3   5   0    2.29    5.18   0
  -3   5  11    3.12    4.11   0
  -2   4  -2  159.06    7.69   0
  -1   2  -4  743.12   10.49   0
  -1   4   1   27.32    4.63   0
  -1   4   8   14.15    3.68   0
   0   3   8  256.03    8.00   0
  -5   4  -6   98.77    6.58   0
  -3   4  -4   12.25    3.65   0
  -2   5   3  162.52    9.92   0
  -2   5   5   95.63    7.31   0
  -2   5   6   17.39    4.56   0
  -2   5   7   18.11    5.69   0
  -2   5   8   12.58    5.56   0
  -1   3  -3  186.89    6.77   0
  -1   4   0  665.66   14.98   0
  -1   4   9    0.41    2.82   0
   0   2  -2   51.46    3.12   0
  -5   5  -4   18.02    5.76   0
  -4   5  -3   38.94    7.28   0
  -3   2  -7  155.42    5.11   0
  -3   5  -1  133.70    8.53   0
  -2   3  -5   26.86    3.21   0
  -2   4  -3   64.36    5.30   0
  -2   5   2   18.76    4.75   0
  -2   5   9   71.39    7.84   0
  -1   4  -1  100.82    6.78   0
  -1   4  10   34.85    4.40   0
   0   1  -2 2765.61   13.77   0
   0   3   9   60.71    4.59   0
  -6   5  -5   12.85    4.85   0
  -2   2  -6 1209.89   13.40   0
  -2   5   1  318.08   12.21   0
   4   4   6   18.40    4.09   0
   5   3   4  455.86   11.04   0
   5   4   5   -0.77    4.08   0
   6   4   4  107.05    7.38   0
   8   1  -5    6.02    2.40   0
   8   5   2    3.16    4.84   0
   9   1  -7  274.55    7.74   0
   9   3  -1    4.70    3.77   0
  10   2  -5   13.06    3.90   0
  11   4  -3   -1.73    5.10   0
  12   2 -10  113.56    6.86   0
   2   2   5  300.43    6.46   0
   3   4   7   11.19    3.82   0
   6   0  -7    0.23    0.94   0
   6   3   3   19.89    3.22   0
   7   1  -3  387.76    8.24   0
   7   3   2  299.34    9.86   0
   7   4   3    0.03    3.12   0
   8   4   2  100.17    7.83   0
   9   2  -3 1505.93   20.11   0
  10   4  -1   17.79    4.49   0
  11   2  -7  388.90   11.04   0
  11   3  -4  253.03   10.84   0
  12   3  -6  268.96   11.52   0
   5   0  -5    0.71    0.70   0
   5   5   6   15.43    5.05   0
   6   5   5    9.49    4.83   0
   7   0  -9   -0.13    1.08   0
   7   5   4    1.69    5.69   0
   8   2  -1   46.83    4.46   0
   8   3   1    3.69    2.90   0
   9   4   1   36.75    6.35   0
  10   3  -2  190.52    8.87   0
  11   4  -2   45.78    6.50   0
  12   2  -9    2.20    3.82   0
  13   3  -8  106.73    8.69   0
   1   2   6   13.87    1.77   0
   2   3   7   71.97    4.31   0
   3   1   2   21.16    1.82   0
   4   1   1 1108.57   11.50   0
   5   1   0   44.01    2.71   0
   8   1  -4  306.78    7.87   0
  10   2  -4   27.11    3.74   0
  10   4   0   71.15    7.55   0
  11   2  -6  321.95   10.17   0
  12   3  -5   87.06    7.57   0
  14   3 -11    1.81    4.77   0
   4   2   4    1.92    2.30   0
   5   2   3   78.22    4.17   0
   5   4   6   88.19    6.20   0
   6   1  -1  471.02    8.57   0
   6   4   5  138.83    7.89   0
   7   4   4  115.20    7.71   0
   9   2  -2    0.43    2.30   0
  10   3  -1   72.85    6.35   0
  11   3  -3    0.99    3.57   0
  12   2  -8   10.97    3.49   0
  13   2 -11  184.07    8.74   0
  13   3  -7    5.63    5.64   0
  14   3 -10   12.36    5.17   0
   2   1   3 2685.28   15.37   0
   4   4   7   37.92    4.86   0
   5   3   5   10.24    2.71   0
   6   0  -6   12.15    1.47   0
   6   3   4    1.24    2.42   0
   7   0  -8  521.78    7.10   0
   7   1  -2   13.79    2.07   0
   7   2   1  385.07    9.67   0
   8   2   0  169.18    7.17   0
   8   3   2   48.78    5.12   0
   8   4   3   -2.07    3.55   0
   9   4   2   17.27    5.66   0
  10   2  -3  688.93   14.40   0
  11   2  -5    9.22    3.61   0
  11   4  -1   -3.37    4.62   0
  12   2  -7  466.71   12.75   0
  13   2 -10   14.60    4.33   0
  14   3  -9   14.08    6.40   0
   3   0  -2   86.98    2.10   0
   4   0  -3   -0.29    0.72   0
   4   3   6   69.39    4.48   0
   6   5   6    3.76    3.60   0
   7   5   5   17.61    5.04   0
   9   3   1   -3.34    3.96   0
  10   4   1   16.01    5.87   0
  11   1 -10    9.45    2.41   0
  11   3  -2  209.91   10.02   0
  12   3  -4    5.57    3.69   0
  13   3  -6   -0.39    4.24   0
   5   0  -4  202.22    4.02   0
   8   1  -3   77.72    4.09   0
   9   2  -1    3.48    2.49   0
  10   3   0   32.58    5.36   0
  11   1  -9  535.33   11.43   0
  11   2  -4   61.38    5.44   0
  11   4   0   98.35    8.63   0
  12   2  -6   22.77    4.55   0
  13   2  -9    1.76    2.90   0
  14   3  -8   43.78    5.90   0
   6   4   6   -1.17    3.62   0
   7   0  -7    0.68    1.14   0
   7   2   2    4.67    2.78   0
   7   4   5  139.14    7.58   0
   8   4   4  153.92    9.03   0
   9   4   3    0.17    4.93   0
  10   2  -2  228.18    8.81   0
  12   3  -3   31.63    5.03   0
  13   2  -8    9.65    4.34   0
  13   3  -5    2.35    4.49   0
  14   3  -7    3.45    5.91   0
   2   0  -1    0.19    0.37   0
   2   3   8  459.54    9.56   0
   4   1   2  106.77    3.76   0
   5   3   6  453.15   11.10   0
   5   4   7   32.22    4.19   0
   6   0  -5    0.10    1.05   0
   6   3   5   68.40    4.96   0
   7   3   4   19.57    3.63   0
   8   2   1 1076.26   16.63   0
   8   3   3   24.25    3.86   0
   9   3   2  183.92    8.84   0
  10   4   2    2.81    5.76   0
  11   1  -8   72.81    4.59   0
  11   3  -1   21.79    4.64   0
  12   2  -5   -2.84    3.74   0
   3   1   3   34.16    2.23   0
   4   2   5  260.76    6.92   0
   4   4   8   72.35    5.53   0
   8   0  -9   -0.58    1.03   0
   8   1  -2  269.22    7.36   0
   9   2   0    3.00    2.58   0
  10   1  -5  473.55   10.61   0
  10   3   1   51.32    6.43   0
  11   2  -3   41.49    4.48   0
  13   2  -7  202.61    9.26   0
  13   3  -4    3.99    4.70   0
  14   2 -10    0.77    3.75   0
   4   3   7    0.61    2.11   0
   7   0  -6 3639.60   19.82   0
   8   4   5   -1.22    4.38   0
  10   2  -1  171.89    7.49   0
  11   1  -7    5.23    2.35   0
  12   1 -10    1.94    2.31   0
  14   2  -9    2.37    4.36   0
  -2   2   8    1.35    0.74   0
   3   2   6   25.07    2.41   0
   6   4   7   -0.12    4.11   0
   7   2   3   10.43    3.38   0
   7   3   5    0.51    3.39   0
   7   4   6   65.51    5.60   0
   8   0  -8  283.84    5.73   0
   8   2   2    3.40    3.01   0
   8   3   4   80.95    6.47   0
   9   4   4   10.79    4.44   0
  10   4   3   25.46    6.22   0
  11   2  -2   53.22    5.69   0
  12   1  -9   87.40    5.52   0
  12   2  -4   24.10    3.94   0
  13   2  -6   10.97    3.68   0
  13   3  -3   13.22    4.91   0
   2   1   4  397.11    6.18   0
   4   0  -2 1361.16    9.64   0
   5   0  -3   -0.74    0.68   0
   5   1   2  335.25    7.08   0
   5   4   8  156.00    7.89   0
   6   0  -4  126.56    3.70   0
   6   2   4   70.63    4.42   0
   6   3   6  299.63    9.62   0
   9   2   1  112.18    6.12   0
   9   3   3   16.33    3.80   0
  10   3   2  251.72   10.59   0
  14   2  -8   24.39    4.47   0
  -1   2   8    5.95    1.19   0
   4   1   3   50.06    3.00   0
   5   3   7   20.71    3.78   0
   8   0  -7   -0.63    1.60   0
  10   2   0  187.11    7.84   0
  11   3   1  113.12    7.56   0
  12   1  -8   11.73    2.85   0
  12   2  -3  229.51    9.37   0
  13   2  -5   24.50    4.34   0
  14   2  -7   48.17    6.25   0
  15   2 -10   25.93    5.51   0
   2   3   9   36.55    3.55   0
   4   2   6    0.88    2.16   0
   7   0  -5    0.89    0.88   0
   7   4   7   46.25    5.57   0
   8   4   6    2.34    4.64   0
   9   0  -9   -0.74    1.68   0
   9   4   5   -1.65    3.91   0
  10   1  -3   51.33    4.25   0
  11   2  -1   92.95    6.16   0
  12   1  -7   52.71    5.10   0
  12   3   0    0.30    3.44   0
  13   1 -10   -0.25    3.33   0
   3   1   4  222.67    5.17   0
   4   3   8   36.52    3.53   0
   7   2   4   20.55    3.58   0
   7   3   6   26.27    4.58   0
   8   0  -6 1027.15   11.59   0
   8   2   3  187.92    7.40   0
   8   3   5   10.53    3.28   0
   9   2   2   17.28    3.88   0
   9   3   4   77.97    6.26   0
  10   3   3   18.14    5.05   0
  12   2  -2   17.90    4.66   0
  13   1  -9   35.75    4.48   0
  13   2  -4    0.33    3.55   0
  14   2  -6   69.56    6.19   0
  15   2  -9   24.86    4.67   0
   3   2   7  155.77    5.38   0
   5   0  -2 2181.39   14.10   0
   6   0  -3   -0.62    1.17   0
   6   2   5  398.22    9.67   0
   6   3   7   14.14    3.98   0
   9   0  -8    6.58    1.70   0
  10   2   1   11.48    3.19   0
  11   1  -4   86.13    5.60   0
  11   2   0   34.66    4.88   0
  11   3   2  269.04   11.34   0
  12   1  -6   -1.87    2.50   0
  15   2  -8    2.90    3.82   0
   3   3   9    6.34    2.73   0
   5   1   3 1292.42   14.18   0
   7   0  -4  206.52    5.07   0
   8   4   7   -1.54    4.56   0
   9   4   6   75.38    8.16   0
  10   1  -2  192.63    7.12   0
  12   3   1    0.90    3.61   0
  13   1  -8   85.35    5.49   0
  14   2  -5  165.49    8.97   0
  15   2  -7   41.73    6.75   0
   4   0  -1   -0.21    0.70   0
   4   1   4  991.76   11.81   0
   5   3   8   18.62    3.13   0
   7   4   8    1.85    4.21   0
   8   0  -5    0.92    0.98   0
   8   2   4  144.10    7.02   0
   9   0  -7   -0.79    1.38   0
   9   2   3  194.19    8.40   0
   9   3   5   54.10    5.96   0
  10   3   4   42.23    6.45   0
  11   1  -3  171.69    7.47   0
  11   3   3   19.90    6.07   0
  12   1  -5  308.71    9.56   0
  12   2  -1  235.91    9.48   0
  13   1  -7   25.05    4.63   0
  14   2  -4   40.08    6.18   0
   2   0   0  711.01    5.38   0
   7   3   7    6.98    4.07   0
   9   0  -6   16.38    2.39   0
   9   1   0  164.26    6.46   0
  10   0  -9   -0.45    1.92   0
  10   2   2    5.53    3.04   0
  11   2   1  277.18   10.59   0
  12   3   2   27.72    6.27   0
  13   2  -2    3.92    3.65   0
  15   2  -6   36.04    5.43   0
   2   2   8   29.75    2.44   0
   4   3   9    5.84    2.34   0
   6   0  -2 2224.55   16.04   0
   6   2   6  154.50    6.40   0
   6   3   8    3.04    3.72   0
   7   0  -3    0.28    0.95   0
   8   0  -4  115.23    4.47   0
  10   0  -8   36.26    3.21   0
  10   1  -1  196.70    7.34   0
  12   1  -4    2.02    2.67   0
  12   2   0    2.67    3.29   0
  13   1  -6  187.37    8.02   0
  14   1  -9  265.98    9.31   0
  14   2  -3   29.56    5.89   0
   3   0   0 5889.51   19.25   0
   3   1   5 1043.43   11.43   0
   5   0  -1   -0.13    0.76   0
   9   0  -5    0.10    1.89   0
   9   2   4   50.09    5.17   0
   9   3   6   26.93    5.31   0
  10   0  -7   -0.58    2.06   0
  10   2   3  227.56    9.48   0
  10   3   5   73.27    7.35   0
  11   1  -2  287.42    9.21   0
  11   3   4   45.13    6.57   0
  13   2  -1  289.01   11.74   0
  14   1  -8    7.17    3.04   0
   3   2   8    0.23    1.63   0
   5   2   7   18.00    2.85   0
   5   3   9    3.67    3.18   0
   8   1   2   40.60    3.72   0
   8   2   5   19.85    3.40   0
   8   3   7    6.78    4.08   0
   9   1   1  134.41    6.22   0
  10   1   0    8.11    3.49   0
  11   2   2    3.50    3.27   0
  12   1  -3  133.45    6.81   0
  12   2   1  109.74    7.75   0
  13   1  -5   57.93    5.23   0
  14   1  -7   90.11    6.32   0
  14   2  -2    8.78    5.75   0
   4   0   0   25.75    1.72   0
   6   0  -1    0.22    1.35   0
   7   0  -2  324.97    6.80   0
   7   2   6    1.65    2.61   0
   7   3   8    1.07    3.61   0
   8   0  -3   -0.63    1.36   0
  10   0  -6 1243.75   15.18   0
  11   0  -9    0.18    1.75   0
  11   1  -1   21.33    3.49   0
  13   1  -4   19.12    4.56   0
  13   2   0   38.56    6.22   0
  14   1  -6    5.99    3.89   0
   6   2   7  141.35    6.61   0
   6   3   9    2.15    3.43   0
   9   0  -4   -0.86    1.62   0
  10   2   4   11.67    4.19   0
  10   3   6   54.11    6.89   0
  12   1  -2   88.10    5.84   0
  14   2  -1   10.62    5.84   0
  15   1  -8    7.13    4.18   0
  -1   2   9    3.28    0.99   0
   1   1   6    0.37    0.92   0
   5   0   0   54.38    2.61   0
   8   0  -2 1177.94   14.10   0
   8   1   3  154.90    6.67   0
   8   2   6    9.04    4.11   0
   9   1   2    0.15    2.26   0
   9   2   5    3.85    3.14   0
   9   3   7   12.98    4.43   0
  10   1   1  186.56    7.49   0
  11   1   0   36.89    4.83   0
  11   2   3  285.64   10.77   0
  12   2   2   33.71    4.69   0
  14   1  -5   10.65    4.33   0
   2   2   9    7.43    2.19   0
   3   0   1    0.28    0.98   0
   5   2   8   41.23    4.16   0
   7   0  -1   -0.15    1.03   0
   7   1   4  121.02    5.51   0
   7   2   7  129.87    6.79   0
   8   3   8   61.57    5.51   0
   9   0  -3    1.71    1.70   0
  12   1  -1  125.12    7.31   0
  13   2   1   10.66    4.36   0
  15   1  -7   14.80    3.73   0
   2   0   1    0.45    0.50   0
   3   2   9  306.93    7.77   0
   4   0   1   -0.93    1.07   0
   5   3  10   17.04    3.13   0
   6   0   0  674.85    9.54   0
   7   3   9    9.74    3.47   0
  10   2   5   72.75    6.66   0
  11   2   4   26.43    5.87   0
  12   0  -8   30.19    3.80   0
  12   2   3  133.41    8.55   0
  13   1  -2   14.24    4.52   0
  14   1  -4  103.50    7.05   0
   5   0   1    0.06    1.24   0
   6   2   8    4.80    3.27   0
   8   0  -1    0.10    1.59   0
   8   1   4   99.47    5.87   0
   9   1   3  328.29    9.69   0
   9   2   6   60.75    5.24   0
   9   3   8  392.00   13.65   0
  10   1   2  299.88    9.59   0
  10   3   7   13.94    5.03   0
  11   0  -5   -0.02    2.01   0
  11   1   1  179.39    7.89   0
  12   0  -7    0.50    2.91   0
  12   1   0   83.84    6.78   0
  13   2   2    8.31    4.29   0
  15   1  -5   89.51    7.67   0
  16   1  -8    4.68    4.51   0
   7   0   0  260.81    6.64   0
   7   1   5   55.73    4.39   0
   8   3   9   50.47    6.33   0
  12   0  -6  107.11    6.00   0
  13   1  -1   51.38    6.09   0
  16   1  -7   85.82    7.60   0
   1   0   1    0.13    0.35   0
   5   2   9  206.78    7.58   0
   6   0   1    0.52    1.04   0
   7   2   8   16.33    4.00   0
  10   0  -2  767.44   13.36   0
  10   1   3   54.59    5.57   0
  10   2   6    0.10    4.51   0
  11   1   2   19.16    4.15   0
  11   2   5    2.12    4.57   0
  12   1   1  223.37    9.56   0
  12   2   4    3.91    5.04   0
  13   0  -8  148.15    6.77   0
  15   1  -4    5.84    3.93   0
  16   1  -6  128.59    8.96   0
   2   1   7   10.07    1.67   0
   3   0   2 3560.79   17.36   0
   4   0   2 1432.33   12.42   0
   6   1   6  385.33    9.43   0
   9   1   4    9.47    2.96   0
   9   2   7  351.88   12.10   0
  11   0  -3   -1.30    2.80   0
  12   0  -5   -0.79    2.30   0
  13   0  -7    3.14    3.25   0
  13   1   0   12.25    4.83   0
  15   1  -3    8.17    5.24   0
   2   2  10  100.32    4.28   0
   4   1   7  445.75    9.02   0
   5   0   2   25.89    2.18   0
   6   2   9  157.23    7.21   0
   8   2   8   73.66    6.50   0
   9   0   0  446.22   10.25   0
   9   3   9  132.37    8.44   0
  10   0  -1    1.22    2.67   0
  12   0  -4   26.51    4.13   0
  13   0  -6    2.25    3.57   0
  14   1  -1    2.08    4.29   0
  16   1  -5    8.20    4.39   0
   2   0   2  141.83    3.00   0
   4   2  10   11.18    3.15   0
   7   1   6  240.63    8.07   0
   8   3  10   39.20    5.16   0
   9   1   5   88.99    6.04   0
  10   1   4  193.19    8.37   0
  10   2   7  533.26   15.47   0
  11   0  -2   48.63    4.15   0
  11   1   3    8.46    3.27   0
  11   2   6   19.88    5.09   0
  12   1   2   24.32    4.35   0
  13   0  -5    0.60    3.64   0
  13   1   1   84.59    7.26   0
  15   1  -2    4.61    5.35   0
   7   2   9   34.19    4.22   0
   9   2   8   90.91    7.50   0
  12   0  -3    1.01    2.46   0
  14   0  -7   -0.34    3.09   0
   4   0   3   -0.38    1.49   0
   5   0   3   -0.56    1.47   0
   5   2  10    7.00    2.67   0
   6   1   7  354.75    9.23   0
   8   1   6   -0.64    2.46   0
   9   0   1   -1.46    2.15   0
  10   0   0   21.22    3.20   0
  11   0  -1   -0.07    2.26   0
  11   1   4    2.26    4.13   0
  12   0  -2  923.97   16.85   0
  12   1   3    1.91    4.43   0
  13   0  -4  258.62    9.39   0
  13   1   2   38.29    6.43   0
  14   0  -6    2.53    2.90   0
   3   0   3   -0.47    0.77   0
   3   1   8   12.68    2.35   0
   6   2  10    0.60    2.57   0
   7   1   7  134.18    6.70   0
   8   2   9   10.40    3.76   0
   9   1   6  120.08    7.02   0
  10   1   5  209.84    8.93   0
  10   2   8   71.18    7.34   0
  11   2   7   28.62    5.43   0
  13   0  -3    0.65    3.66   0
  14   0  -5   -0.48    3.66   0
  14   1   1   38.14    6.03   0
   4   1   8   25.06    2.65   0
   5   1   8   15.99    3.50   0
   7   2  10  153.47    7.90   0
   9   0   2   32.65    3.96   0
   9   2   9   45.78    6.26   0
  10   0   1    0.69    2.28   0
  12   0  -1    1.51    2.67   0
  12   1   4  144.20    8.85   0
  13   1   3    6.26    4.70   0
  14   0  -4 1193.73   20.80   0
  15   0  -7   -1.51    2.66   0
   1   0   2  123.22    2.26   0
   1   1   8  408.93    6.79   0
   2   0   3   -0.41    0.66   0
   4   2  11   66.88    4.38   0
   5   0   4  947.64   12.49   0
   6   1   8   34.54    4.35   0
   8   0   3    1.74    2.45   0
   8   1   7   20.69    3.44   0
  10   1   6   -0.51    4.78   0
  11   1   5  285.35   10.99   0
  13   0  -2   20.83    4.00   0
  14   0  -3   -0.47    4.13   0
  15   0  -6   16.78    3.71   0
   4   0   4  588.89    8.94   0
   5   2  11   34.74    3.97   0
   7   1   8  146.69    7.22   0
   8   2  10    3.14    4.15   0
   9   0   3    1.87    2.86   0
   9   1   7   -2.82    4.32   0
  10   0   2   10.31    2.95   0
  10   2   9    0.33    5.45   0
  11   0   1   -2.99    2.66   0
  13   0  -1   -0.19    3.91   0
  15   0  -5   -2.25    3.15   0
   6   2  11  116.92    6.49   0
  11   1   6   32.15    6.13   0
  12   0   1    0.14    3.58   0
  12   1   5   35.68    5.68   0
  14   0  -2   47.05    5.49   0
  15   0  -4   70.48    6.15   0
  16   0  -6  134.71    8.68   0
   3   1   9   14.16    2.26   0
   5   1   9   38.40    4.17   0
   7   2  11  282.71   10.43   0
   8   0   4  311.82    9.14   0
   8   1   8  183.84    8.20   0
   9   2  10   26.13    5.01   0
  10   0   3    1.04    2.64   0
  10   1   7    5.07    4.90   0
  11   0   2  154.61    7.58   0
  13   0   0  253.78   10.57   0
  14   0  -1    3.53    4.48   0
  15   0  -3    1.15    3.95   0
  16   0  -5   -1.50    5.04   0
   2   0   4  550.06    7.01   0
   2   1   9  772.70   10.87   0
   4   0   5    0.80    1.35   0
   6   1   9    1.54    2.61   0
   7   0   5    0.30    2.90   0
   8   2  11  163.25    9.20   0
   9   0   4  359.85   10.38   0
   9   1   8   76.23    6.69   0
  12   0   2  219.49    9.95   0
  13   0   1   -1.15    4.46   0
  15   0  -2  264.58   12.00   0
   1   0   3   -0.38    0.51   0
   3   0   5    1.02    1.33   0
   7   1   9  645.63   14.16   0
   8   0   5    2.36    2.90   0
  10   0   4   25.87    4.68   0
  11   0   3    0.86    2.87   0
  11   1   7   20.28    5.11   0
  14   0   0   45.04    5.81   0
   6   2  12    9.31    3.23   0
   8  -1  -6   18.56    2.06   0
   8  -1  -5    4.97    1.57   0
   8   1   9  214.58    9.09   0
   9  -1  -7  279.23    6.27   0
   9  -1  -6   70.34    3.53   0
   9  -1  -5  371.06    7.66   0
   9  -1  -4   47.43    3.57   0
   9   0   5   -0.88    3.14   0
  10  -1  -7    0.71    2.27   0
  10  -1  -6   75.03    4.13   0
  10   1   8    0.63    3.51   0
  12   0   3    2.40    4.72   0
  13   0   2  269.24   11.73   0
  15   0  -1    1.75    4.29   0
   3   1  10  727.59   12.47   0
   4   1  10    2.61    2.12   0
   5   0   6  303.52    7.84   0
   5   1  10  603.43   12.46   0
   7  -1  -5   45.45    2.49   0
   7  -1  -4 1452.27   13.22   0
   7   0   6   30.44    3.47   0
   7   2  12   16.05    3.83   0
   8  -1  -7  518.83    7.67   0
   8  -1  -3   74.35    3.71   0
   9  -1  -3   87.07    4.59   0
   9   1   9   42.86    5.92   0
  10   0   5    2.07    3.55   0
  11  -1  -7    4.59    2.17   0
  11   0   4   96.27    6.67   0
  11   1   8   72.58    8.14   0
  14   0   1    0.45    4.47   0
   2   0   5    0.23    0.81   0
   2   1  10  134.59    5.20   0
   7  -1  -2   16.48    2.15   0
   7   1  10   27.04    3.99   0
   8  -1  -2  267.20    6.95   0
   8   0   6   80.66    5.33   0
   8   2  12   10.17    4.32   0
  10   1   9  108.65    8.53   0
  11  -1  -4   85.86    5.01   0
  11  -1  -3  172.49    7.16   0
  12  -1  -7   41.23    3.75   0
  12  -1  -6    3.01    2.23   0
  12   0   4  305.40   12.17   0
  13   0   3   -0.51    5.33   0
  14   0   2   88.60    8.77   0
   1   0   4 2242.40   12.19   0
   3   0   6  429.37    7.82   0
   6  -1  -4    5.02    1.32   0
   6  -1  -3 1126.82   11.02   0
   6   0   7    0.24    3.09   0
   7  -1  -7  346.04    5.22   0
   7  -1  -1  187.80    5.73   0
   8  -1  -1  294.62    7.58   0
   9   0   6   43.63    4.63   0
  11  -1  -2  270.04    9.18   0
  11   0   5    2.95    3.58   0
  12  -1  -4    5.09    2.69   0
  -1   1   8  233.58    3.66   0
   4   0   7    1.80    2.26   0
   4   1  11  110.26    5.95   0
   5   1  11   16.70    4.15   0
   6  -1  -5  346.24    5.42   0
   6  -1  -2  107.10    3.67   0
   6   1  11    1.25    3.40   0
   7  -1   0   50.97    3.51   0
   7   0   7    0.15    2.41   0
   8   0   7   -1.72    3.22   0
   9  -1   0  171.09    6.91   0
   9   1  10   13.59    4.61   0
  10  -1  -1  192.54    7.29   0
  10   0   6  522.48   14.14   0
  11  -1  -1   22.05    4.19   0
  12  -1  -3  137.68    6.72   0
  12  -1  -2   83.64    6.11   0
  12   0   5   -3.33    4.97   0
  13  -1  -5   56.08    4.78   0
  13  -1  -4   17.32    4.29   0
  13   0   4   29.59    6.54   0
   1   1  10  513.57    8.39   0
   7   1  11   25.89    4.81   0
   9   0   7    2.19    2.87   0
  10  -1   0    2.15    2.42   0
  11   0   6   61.20    5.98   0
  13  -1  -3  738.59   15.57   0
  14  -1  -6    6.72    2.95   0
  14  -1  -5    9.85    3.95   0
   5   0   8 2866.62   25.97   0
   6  -1  -6   66.08    2.23   0
   6   0   8  213.60    8.06   0
   7  -1  -8   -0.02    0.88   0
   7  -1   1    1.92    1.80   0
   8   1  11    1.07    3.44   0
   9  -1   1  135.63    6.21   0
  10  -1   1  202.50    8.20   0
  10   0   7    1.21    3.31   0
  11  -1   0   35.66    4.37   0
  12   0   6  219.50   11.29   0
  13  -1  -2   15.63    3.79   0
  14  -1  -4  119.65    7.08   0
  14  -1  -3   12.26    4.70   0
   1   0   5    0.73    0.69   0
   2   1  11   74.57    4.06   0
   5  -1  -3  867.76    8.54   0
   5  -1  -2  116.63    3.44   0
   5  -1  -1   43.59    2.54   0
   6  -1   1   23.56    2.40   0
   8  -1   2   48.98    3.94   0
   8   0   8  480.66   12.97   0
   9  -1   2   -0.67    2.92   0
   9   0   8   70.32    6.87   0
   9   1  11    1.98    4.25   0
  11  -1   1  159.95    7.80   0
  11   0   7   -0.59    5.34   0
  12  -1   0   89.56    6.27   0
  13  -1  -1   47.37    5.24   0
  14  -1  -2  435.96   14.07   0
  15  -1  -5   88.37    6.49   0
  15  -1  -4    1.92    4.81   0
   4   1  12   22.40    4.14   0
   5  -1  -4 1251.16    9.48   0
   5  -1   0   43.71    2.55   0
   5   1  12   -0.19    2.56   0
   6  -1   2  268.64    7.24   0
   6   1  12   20.32    3.88   0
   7   1  12   21.44    5.35   0
   8  -1   3  167.33    7.19   0
  10  -1   2  297.79    9.92   0
  10   0   8   19.60    6.01   0
  11  -1   2   18.03    4.59   0
  12  -1   1  209.82    9.15   0
  13  -1   0    7.22    3.89   0
  14  -1  -1    3.77    5.37   0
  15  -1  -3    5.45    5.20   0
   1   1  11   53.51    3.55   0
   2   0   7    0.61    0.98   0
   3   0   8    4.11    1.84   0
   3   1  12   -0.67    2.52   0
   5  -1   1 1096.92   12.45   0
   5   0   9   -2.72    3.18   0
   6  -1  -7  228.67    3.54   0
   6   0   9    0.91    2.39   0
   7   0   9    0.30    2.95   0
   8   0   9    2.77    4.34   0
   8   1  12    0.36    4.03   0
   9  -1   3  323.13    9.86   0
  10  -1   3   66.16    5.77   0
  11   0   8    1.05    5.61   0
  12  -1   2   29.19    6.00   0
  15  -1  -2    0.19    4.34   0
  16  -1  -4    1.99    5.25   0
   1   0   6 2621.01   15.87   0
   5  -1  -5   76.07    2.21   0
   7  -1   4  116.81    5.97   0
   9  -1   4    8.18    4.18   0
   9   0   9   -0.09    3.47   0
  11  -1   3    8.71    3.36   0
  13  -1   2   43.43    6.77   0
  15  -1  -1   27.96    5.50   0
  -1   1   9  439.05    5.54   0
   2   1  12   14.65    2.52   0
   5   1  13   69.57    6.08   0
   6   1  13  181.66    8.92   0
   7   0  10   13.44    4.64   0
   7   1  13   93.61    7.34   0
  10  -1   4  205.15    8.95   0
  10   0   9   -2.64    4.56   0
  11  -1   4   -2.36    4.92   0
  12  -1   3    6.43    3.81   0
  14  -1   1   31.10    5.78   0
   3   0   9   -0.87    1.75   0
   4  -1  -2 1379.43   10.33   0
   4  -1  -1   14.09    1.33   0
   4  -1   0  112.75    3.52   0
   4  -1   1 1143.66   11.70   0
   4   1  13   17.40    3.31   0
   5   0  10  220.03    8.40   0
   6   0  10  512.55   12.75   0
   7  -1   5   57.68    4.99   0
   8  -1   5  327.45   10.25   0
   8   0  10  176.06    9.06   0
   9  -1   5   86.13    5.99   0
   9   0  10   99.15    8.64   0
  13  -1   3    3.66    5.03   0
   1   0   7    0.18    1.24   0
   3   1  13   82.55    5.33   0
   4   0  10  931.37   15.50   0
  10   0  10   18.01    6.33   0
  11  -1   5  280.20   11.25   0
  13  -1   4  104.61    9.30   0
   1   1  12    2.69    1.82   0
   4  -1  -3  641.49    6.54   0
   4  -1   3   46.31    3.10   0
   6   0  11   -1.20    3.94   0
   7  -1   6  240.52    8.66   0
   7   0  11    1.99    4.05   0
   8  -1   6    0.79    2.82   0
   8   0  11   -1.88    5.18   0
  10  -1   6   -0.65    4.45   0
   2   0   9    1.10    1.54   0
   4  -1   4  975.34   12.89   0
   5   0  11    1.42    2.69   0
   6  -1   6  396.29   10.31   0
   8  -1   7   15.60    4.19   0
   9  -1   7    4.77    4.03   0
   9   0  11    0.40    4.30   0
  11  -1   6   27.18    5.04   0
  -1   1  10   41.87    2.15   0
   0   0   5    1.24    0.74   0
   1   0   8   36.06    2.54   0
   4   0  11   -0.39    2.36   0
   5  -1  -6   82.35    1.96   0
   7  -1   7  134.53    6.95   0
  10  -1   7    7.80    4.07   0
  11  -1   7   20.50    6.13   0
  12  -1   6   27.28    5.88   0
   6  -1   7  350.27   10.07   0
   6   0  12   33.09    5.36   0
   7   0  12  203.55    9.75   0
   8   0  12   22.42    5.33   0
   9  -1   8   74.58    7.21   0
   2   0  10  145.99    5.53   0
   3  -1   0 5077.51   20.98   0
   3  -1   1 1418.40   11.98   0
   3  -1   2   21.66    1.80   0
   3  -1   3   34.62    2.51   0
   5  -1   7   76.66    4.89   0
   6  -1  -8  765.73    5.17   0
   6  -1   8   30.12    4.48   0
  10  -1   8   -0.76    4.70   0
   0   0   6 1344.76   10.29   0
   3  -1   4  211.85    5.76   0
   4   0  12  524.95   12.44   0
   7   0  13   -0.24    5.00   0
   8  -1   9  214.38   10.79   0
   8   0  13   -4.07    5.70   0
   9  -1   9   48.86    7.38   0
  10  -2  -3  660.06   13.29   0
  10  -2  -1  168.46    7.92   0
  11  -2  -4   55.87    4.84   0
  11  -2  -3   39.46    4.19   0
  11  -2  -1   92.88    6.05   0
  11  -2   0   27.72    5.49   0
  12  -2  -5    2.50    3.64   0
  12  -2  -4   23.71    3.76   0
  12  -2  -3  222.31    8.86   0
  12  -2  -2   21.75    3.87   0
  12  -2  -1  223.42    9.52   0
  12  -2   0    4.22    4.46   0
  13  -2  -4    0.55    2.78   0
  13  -2  -3   63.29    5.71   0
  13  -2  -2    1.51    4.22   0
  14  -2  -4   46.99    6.29   0
  14  -2  -3   29.72    5.79   0
   2   0  11   -1.18    2.34   0
   3  -1  -1 3734.02   16.49   0
   3  -1   5 1049.29   13.25   0
   5  -1   8   14.12    3.19   0
   5   0  13   -3.95    3.80   0
   6  -1   9    3.31    3.83   0
   6   0  13   -2.03    3.35   0
   7  -1   9  631.65   15.38   0
   9  -2  -1    3.34    3.46   0
   9  -2   0    4.10    3.63   0
  10  -2   0  174.25    7.89   0
  10  -2   1   13.10    4.25   0
  10  -1   9  103.32    8.68   0
  11  -2  -5    6.72    2.61   0
  11  -2   1  300.65   11.00   0
  12  -2   1  116.96    8.22   0
  13  -2   0   35.57    5.78   0
  14  -2  -2    7.23    4.13   0
  14  -2  -1   13.60    5.97   0
  15  -2  -2    1.23    5.73   0
  -1   1  11  263.74    5.20   0
   0   0   7    0.31    0.79   0
   3   0  12  485.96   11.53   0
   8  -1  10  156.38    9.88   0
   9  -2   1  111.32    6.32   0
   9  -2   2   18.75    4.47   0
   9  -1  10   23.03    6.55   0
  10  -2   2    7.12    3.38   0
  11  -2   2    0.70    3.41   0
  12  -2   2   29.03    5.30   0
  13  -2   1    9.08    5.07   0
  13  -2   2    6.61    6.03   0
  14  -2   0   -1.69    4.61   0
   1   0  10  574.19    9.91   0
   4   0  13    1.33    2.69   0
   5  -1   9   38.03    4.13   0
   6  -1  10   -1.26    3.97   0
   7  -1  10   27.16    4.74   0
   7   0  14  144.09   10.03   0
   8  -2  -2  230.67    7.44   0
   8  -2   0  175.70    6.88   0
   8  -2   1 1079.01   17.14   0
   8  -2   2    3.11    3.63   0
   9  -2  -4   83.72    4.54   0
  10  -2  -6   12.24    3.07   0
  10  -2   3  215.68    9.56   0
  11  -2   3  293.51   12.01   0
  12  -2   3  141.25    9.26   0
   0   0   8  345.62    6.31   0
   3  -1  -2 1060.93    8.08   0
   3   0  13   -2.38    3.21   0
   5   0  14    1.61    4.60   0
   8  -2  -3    2.92    2.11   0
   8  -2   3  190.04    8.02   0
   8  -1  11    4.21    5.53   0
   9  -2  -5   99.51    5.01   0
   9  -2   4   40.05    4.89   0
   9  -1  11    0.13    6.04   0
  10  -2   4    6.64    3.61   0
  11  -2   4   17.92    4.91   0
   1   0  11    1.27    2.18   0
   4  -1   9  847.70   15.27   0
   4   0  14   68.11    6.19   0
   5  -1  10  613.79   14.33   0
   6  -1  11    1.24    4.35   0
   7  -2  -1   68.32    4.45   0
   7  -2   2    3.34    2.51   0
   7  -2   3    7.75    3.69   0
   7  -1  11   20.11    4.60   0
   8  -2  -4   27.38    3.04   0
   9  -2   5    4.96    3.59   0
  10  -2   5   80.71    6.97   0
  11  -2   5    3.51    5.10   0
   0   0   9    1.30    1.64   0
   2  -1   3 2611.00   17.26   0
   2  -1   4  389.10    7.15   0
   2  -1   5  286.77    6.72   0
   3  -1   8   13.53    2.54   0
   4  -1  10    0.71    3.47   0
   6   0  15    1.81    5.15   0
   7  -2  -2  758.48   12.05   0
   7  -2   4   21.48    3.54   0
   8  -2   5   21.89    4.08   0
   8  -1  12    3.03    5.73   0
   9  -2  -6    0.15    2.38   0
   9  -2   6   63.07    6.84   0
  10  -2   6    2.69    3.97   0
  11  -2   6   24.00    6.24   0
   2  -1   2  107.63    3.45   0
   2  -1   6  167.33    5.46   0
   2   0  13   -0.82    2.83   0
   3   0  14    2.78    3.75   0
   4  -1  -5  492.80    4.40   0
   5  -1  11   14.76    3.85   0
   5   0  15   -2.14    3.85   0
   6  -1  12   24.49    5.45   0
   7  -2  -3    0.50    2.10   0
   7  -2   5  575.47   13.94   0
   7  -1  12   17.89    4.82   0
   8  -2  -5  124.49    4.94   0
   8  -2   6   13.11    3.78   0
   9  -2   7  353.39   14.03   0
  10  -2   7  502.89   16.84   0
   1   0  12   65.32    4.61   0
   2  -1   1 4569.69   19.91   0
   4  -1  11  108.36    7.25   0
   6  -2  -1    6.84    2.53   0
   6  -2   0  289.18    7.92   0
   6  -2   4   71.06    5.07   0
   6  -2   5  390.66   11.28   0
   7  -2   6    2.55    2.99   0
   8  -2   7   57.92    5.76   0
  10  -2   8   73.65    8.38   0
   3  -1  10  783.28   14.53   0
   5  -1  12    3.40    3.31   0
   6  -2   6  157.15    8.13   0
   7  -2  -4   21.17    2.75   0
   7  -2   7  131.09    7.62   0
   7  -1  13   97.34    9.05   0
   8  -2   8   76.28    7.57   0
   2   0  14    5.19    3.48   0
   3  -1  -3 2092.00   10.20   0
   4  -1  12   21.92    5.12   0
   6  -2  -2  147.65    5.22   0
   6  -2   7  143.93    8.10   0
   6  -1  13  175.32    9.72   0
   7  -2   8   19.36    5.03   0
   8  -2  -6   44.67    3.25   0
   9  -2   9   49.95    8.07   0
   0   0  11    0.49    2.14   0
   2  -1   0 5053.95   19.42   0
   2  -1   9  787.23   13.34   0
   3  -1  11  447.61   11.70   0
   5  -2   1  223.21    6.89   0
   5  -2   5   62.38    4.87   0
   5  -1  13   58.65    5.96   0
   6  -2   8    5.92    4.25   0
   7  -2   9   40.43    6.43   0
   8  -2   9   12.57    4.66   0
  -2   1  10   27.25    1.46   0
   4  -1  13   21.18    4.94   0
   5  -2   0  705.40   11.55   0
   5  -2   7   25.76    4.78   0
   6  -2  -3  419.77    8.19   0
   6  -1  14   37.44    6.24   0
   8  -2  10    6.47    6.62   0
   0   0  12   76.43    4.52   0
   3  -1  12    0.17    2.83   0
   5  -2  -1 3983.14   26.10   0
   5  -2   8   43.16    5.66   0
   5  -1  14   33.87    6.17   0
   6  -2   9  147.87    8.35   0
   7  -2  10  149.18    9.45   0
  12  -3  -1   20.09    6.06   0
  12  -3   0   -0.75    6.02   0
  12  -3   1    0.70    5.98   0
  12  -3   2   25.65    7.31   0
  13  -3  -1   39.76    6.73   0
  13  -3   0    1.99    5.88   0
   1  -1   4  656.05    8.86   0
   1  -1   5  283.27    6.20   0
   1  -1   6    0.21    1.18   0
   1  -1   7 1297.47   15.05   0
   2  -1  11   78.42    5.64   0
   4  -2   6   -0.23    3.54   0
   5  -2   9  191.97    9.63   0
   6  -2  10    2.52    3.70   0
   8  -2  11  164.56   11.09   0
  10  -3   1   59.09    6.76   0
  11  -3  -2  203.95    9.72   0
  11  -3  -1   15.80    5.16   0
  11  -3   1  124.40    8.38   0
  11  -3   2  259.33   12.10   0
  12  -3  -3   31.00    5.76   0
  12  -3  -2  132.87    8.21   0
  -1   0   8  139.31    3.83   0
   3  -1  13   88.79    6.33   0
   4  -2   2   29.62    2.97   0
   4  -2   7    3.60    2.53   0
   4  -1  14  121.69    7.75   0
   5  -1  15   33.77    6.98   0
   6  -2  -4    0.63    1.65   0
   6  -2  11  118.02    9.17   0
  10  -3  -1   68.00    6.68   0
  10  -3   0   26.57    4.69   0
  10  -3   2  257.56   11.27   0
  10  -3   3    9.13    4.81   0
  10  -3   4   59.92    8.34   0
  11  -3  -3    2.22    3.86   0
  -1   0   9   -0.39    1.35   0
   0   0  13    0.40    2.04   0
   1  -1   3   99.62    3.38   0
   1  -1   9   35.51    3.24   0
   2  -1  12   13.64    3.30   0
   4  -2   8   -0.42    2.81   0
   5  -2  -2   -1.06    1.24   0
   5  -2  10    4.75    3.44   0
   7  -2  12   17.25    6.19   0
   9  -3   0  110.46    7.86   0
   9  -3   1    0.49    3.46   0
   9  -3   2  184.43    9.30   0
   9  -3   3   17.60    4.68   0
   9  -3   4   91.40    8.67   0
   9  -3   5   64.97    7.81   0
  10  -3  -2  193.07    8.60   0
  10  -3   5   63.01    7.59   0
  10  -3   6   57.95    9.41   0
  -1   0  10  418.24    7.59   0
   1  -1  10  512.17   11.03   0
   3  -1  14   29.96    4.66   0
   4  -2   9  360.09   11.50   0
   4  -1  15   79.07    7.10   0
   5  -2  11   31.91    5.11   0
   6  -2  12    4.81    4.79   0
   7  -2  -6    0.51    1.59   0
   8  -3   2   59.69    6.55   0
   8  -3   3   25.98    5.60   0
   8  -3   4   80.36    7.61   0
   9  -3  -1    7.56    3.37   0
   9  -3   6   27.13    7.58   0
  10  -3  -3   -0.00    3.76   0
   2  -1  13   30.51    4.40   0
   4  -2   0 1205.90   14.33   0
   4  -2  10    9.67    3.42   0
   8  -3   1    7.42    3.53   0
   8  -3   5   12.80    4.29   0
   9  -3  -2   15.09    3.67   0
   9  -3   7   17.37    6.39   0
 -14   3   6  179.77   10.17   0
 -12   3   5   78.75    7.12   0
  -8   3   5    9.73    3.10   0
  -6   1  -2  263.32    5.60   0
  -6   2   1    9.62    2.15   0
  -5   3   8    0.89    3.38   0
  -5   3  15   10.69    3.39   0
 -13   3   5    1.02    3.62   0
 -10   3   4  125.33    7.56   0
  -6   3   6  204.89    8.07   0
  -5   3   7  149.13    7.00   0
  -2   2   5  932.85   11.86   0
 -14   3   5   11.87    5.35   0
 -12   3   4    1.94    4.95   0
 -11   3   4  245.67   10.05   0
 -10   2   0  178.42    7.20   0
  -9   3   4   51.98    4.91   0
  -8   2   0  176.30    6.82   0
  -5   2   1 4002.58   26.54   0
  -4   3   9   21.55    4.00   0
  -4   3  10    4.03    2.69   0
  -4   3  11   22.09    3.54   0
  -4   3  12    3.26    2.80   0
  -4   3  13    2.39    3.47   0
  -4   3  14  109.87    6.81   0
  -1   2   9    4.86    1.53   0
  -1   2  10   53.34    3.39   0
  -1   2  11  587.83   10.20   0
 -13   3   4    2.88    5.30   0
 -11   4  10   99.37    9.60   0
 -10   4  11   -2.42    4.20   0
  -9   4  12   26.64    6.95   0
  -9   4  13    9.12    6.34   0
  -9   4  14    4.51    5.00   0
  -7   2   0    5.05    2.01   0
  -6   3   5    1.30    2.24   0
  -5   1  -2  322.47    5.69   0
  -5   3   6  393.36   10.64   0
  -4   3   8   77.75    5.39   0
  -2   1   0 4998.67   19.09   0
  -2   2   4   46.67    3.13   0
   1   1   8  405.64    5.23   0
   1   1   9   38.85    1.85   0
 -11   3   3   -1.58    4.56   0
 -11   4   9   51.60    8.36   0
 -10   3   3   -1.58    3.99   0
 -10   4  10    4.29    4.44   0
  -9   3   3   10.40    3.93   0
  -9   4  10   39.05    6.99   0
  -9   4  11    5.61    4.38   0
  -8   4  12  108.59    9.02   0
  -8   4  13   32.02    6.86   0
  -8   4  14    9.91    6.47   0
  -8   4  15   34.61    7.31   0
  -3   1  -1 1401.91   10.57   0
   0   1   3 1228.47    8.72   0
   1   1   7 1291.17    9.13   0
 -12   3   3   21.33    5.28   0
 -11   4   8    0.59    5.57   0
 -10   4   9  142.63    9.17   0
  -9   4   9   -0.43    5.01   0
  -8   3   3   96.57    5.96   0
  -8   4  10  119.12    8.58   0
  -8   4  11    1.24    4.21   0
  -7   3   3   54.63    5.06   0
  -5   3   5   24.59    3.40   0
  -4   2   1 2662.89   20.85   0
  -3   3  11  320.70    9.82   0
  -1   1   1 7709.61   22.69   0
  -1   2   6    6.94    1.49   0
 -13   3   3   10.73    4.93   0
 -10   4   8    5.91    4.44   0
  -9   4   8   -3.51    5.38   0
  -8   4   9   62.68    6.94   0
  -7   4  11   25.01    6.43   0
  -7   4  12   13.22    5.33   0
  -7   4  13    3.47    4.06   0
  -7   4  14    5.41    5.49   0
  -7   4  15    8.83    6.12   0
  -3   3   9   25.93    3.54   0
  -3   3  12   33.49    3.84   0
  -3   3  13    0.38    3.17   0
 -12   4   7   40.44    6.69   0
 -11   3   2  212.84    9.87   0
 -11   4   7    0.77    5.16   0
 -10   3   2  199.16    8.69   0
 -10   4   7    4.01    4.33   0
  -9   3   2   15.04    3.51   0
  -9   4   7   73.62    7.44   0
  -8   2  -1 1096.66   15.24   0
  -8   4   8   20.50    5.48   0
  -7   4   9  157.99    9.15   0
  -7   4  10   11.69    4.20   0
  -7   4  16  110.30    8.68   0
  -6   3   3  328.36    9.79   0
  -1   2   5   66.97    3.26   0
   1   1   6    0.58    0.70   0
 -12   3   2  133.03    7.86   0
 -12   4   6    5.86    6.28   0
 -11   4   6  200.01   11.59   0
 -10   4   6   22.82    6.34   0
  -8   4   7   55.06    6.88   0
  -7   1  -3   30.24    2.16   0
  -7   3   2   10.93    3.92   0
  -7   4   8  171.16    9.26   0
  -6   4  11   -1.57    4.76   0
  -6   4  12    3.61    4.97   0
  -6   4  13    5.50    5.15   0
  -6   4  14   28.47    6.64   0
  -9   4   6   86.89    7.30   0
  -6   1  -3  732.80    8.90   0
  -6   2  -1  106.12    4.86   0
  -6   4   9   14.95    5.12   0
  -6   4  10   32.96    4.88   0
  -6   4  15   -0.60    3.99   0
  -6   4  16   18.81    6.40   0
  -4   2   0 1229.06   14.13   0
  -3   2   1   16.39    2.10   0
  -1   2   4    1.02    1.50   0
 -12   4   5   10.82    6.00   0
 -11   3   1   15.27    4.56   0
 -11   4   5    6.32    5.36   0
 -10   3   1   64.23    5.99   0
 -10   4   5   10.77    6.08   0
  -9   3   1    3.51    3.73   0
  -8   3   1  163.06    7.58   0
  -8   4   6  108.22    7.35   0
  -7   4   7    3.58    3.43   0
  -6   4   8  269.74   10.87   0
  -5   4  12  639.55   16.48   0
  -2   2   2   98.28    3.89   0
  -2   3  11  113.92    6.14   0
  -2   3  12  918.28   15.57   0
   0   2  10    2.24    1.78   0
  -9   4   5  155.96    8.93   0
  -8   4   5   19.99    5.31   0
  -7   4   6  133.41    7.83   0
  -5   2  -1  217.48    6.38   0
  -5   4   9    7.11    4.27   0
  -5   4  10   29.47    4.64   0
  -5   4  11   -1.37    3.47   0
  -5   4  13    6.63    3.87   0
  -5   4  14   14.01    4.93   0
  -5   4  15   46.03    6.15   0
   0   1   2 2718.29   12.79   0
   0   2   7  348.35    7.01   0
 -12   4   4   24.50    6.71   0
 -11   4   4   40.67    7.19   0
  -9   4   4   91.44    7.57   0
  -8   2  -2    1.48    3.04   0
  -7   4   5   16.27    4.79   0
  -6   4   6  211.89    9.65   0
  -5   1  -3 1270.02   11.23   0
  -5   4   8    0.54    4.21   0
  -2   1  -1 4542.94   18.01   0
  -1   2   3  715.16    9.95   0
 -10   3   0   30.73    4.71   0
  -8   4   4   21.48    5.47   0
  -7   2  -2    4.66    2.35   0
  -6   3   1  340.08    9.65   0
  -5   4   7   10.27    4.53   0
  -4   4  12   29.75    5.40   0
  -3   1  -2   23.10    1.59   0
  -1   1   0  192.36    3.68   0
   0   2   6   57.79    2.93   0
 -11   4   3    2.40    5.22   0
 -10   4   3   -1.45    5.00   0
  -8   3   0   15.01    3.29   0
  -7   4   4    1.51    4.68   0
  -6   2  -2  213.14    6.46   0
  -6   4   5  105.41    6.95   0
  -5   4   6    5.94    3.90   0
  -4   2  -1   41.98    3.05   0
  -4   4   9    2.12    4.69   0
  -4   4  10  177.51    8.61   0
  -4   4  13   12.92    3.91   0
  -4   4  14   19.45    5.33   0
  -2   2   1 1088.95   12.43   0
 -12   4   3   20.20    5.49   0
  -9   4   3  190.16    9.57   0
  -8   4   3   85.06    7.54   0
  -4   4   8  209.70    9.08   0
  -2   3   5    0.10    1.96   0
   0   2   5  128.51    4.23   0
  -7   4   3    1.30    4.42   0
  -6   3   0    3.44    3.12   0
  -6   4   4   57.10    5.70   0
  -5   4   5   14.59    3.61   0
  -4   4   7   55.06    5.21   0
  -1   2   2   19.71    1.97   0
 -10   4   2  104.67    7.72   0
  -5   2  -2   11.81    2.01   0
  -4   4   6   62.17    5.49   0
  -2   3   4   89.63    4.82   0
  -1   3   7    1.55    2.01   0
 -15  -2   8    4.68    4.88   0
 -14  -2   6   72.32    6.37   0
 -14  -1  10   51.37    6.41   0
 -13  -1   8   83.12    5.98   0
 -12  -2   3  222.18    8.35   0
 -12  -1   6    3.60    3.78   0
 -12   0  13   -0.60    3.53   0
 -12   0  14   30.74    4.52   0
 -12   0  19    2.43    4.13   0
 -11   0  10  221.32    8.39   0
 -10  -1   3   45.48    4.34   0
 -10   0   8   40.21    3.81   0
  -6   1  13  373.41    8.39   0
  -5   0   2 2156.31   14.77   0
  -5   1  11  194.72    5.40   0
  -3   1   9  433.21    6.28   0
 -15  -1  12   10.42    5.96   0
 -13  -2   4    0.74    3.36   0
 -12   0  12   79.93    5.97   0
 -11  -1   4   86.87    5.56   0
 -11   0   9    0.09    3.42   0
  -6  -1  -1   21.59    1.71   0
  -6   1  11   48.69    3.50   0
 -15  -2   7   36.85    6.46   0
 -14  -1   9  284.84   10.93   0
 -13  -1   7   23.89    4.16   0
 -13   0  15    0.99    3.53   0
 -13   0  16  290.98   11.63   0
 -13   0  17   -1.13    4.12   0
 -13   0  18   24.52    5.59   0
 -12   0  11   -0.73    2.81   0
 -10   0   7   -0.32    2.13   0
  -7   1  14   57.88    3.99   0
  -7   1  15    9.85    3.12   0
  -6   1  10  356.51    7.92   0
  -3   1   8   42.61    2.04   0
 -15  -1  11   71.94    7.05   0
 -14  -2   5  165.57    8.82   0
 -13   0  13   -2.76    3.43   0
 -12  -2   2   16.18    3.68   0
 -12  -1   5  308.16    9.74   0
 -11  -2   1   92.78    5.14   0
 -11   0   8   31.38    3.82   0
  -8   0   4  113.35    4.77   0
  -8   1  14   40.52    4.47   0
  -8   1  15   36.21    4.11   0
  -7   0   3    0.54    1.07   0
  -4   0   1   -0.06    0.72   0
 -14  -1   8    6.95    3.74   0
 -14   0  15    0.68    4.85   0
 -14   0  16   56.27    7.30   0
 -13  -1   6  199.32    8.93   0
 -13   0  12   88.14    6.60   0
 -12   0   9    0.71    3.45   0
  -9  -1   1  789.63   12.64   0
  -8  -1   0  666.62   10.39   0
  -8   1  12    7.90    2.83   0
  -8   1  13   37.31    3.62   0
  -8   1  16    0.48    2.27   0
  -7   1  10    0.47    2.28   0
  -6   0   2 2279.18   16.87   0
  -5  -1  -2  320.59    5.11   0
  -5   1   8    2.20    1.14   0
  -3  -1  -3   31.81    1.20   0
  -3   1   7  181.34    4.07   0
 -15  -2   6   37.89    5.38   0
 -15  -1   9  125.71    9.33   0
 -14   0  14  206.92   10.29   0
 -13  -2   3   57.47    5.05   0
 -13   0  11   -1.60    3.23   0
 -12  -1   4    5.68    3.47   0
 -11  -1   3  164.14    6.90   0
 -11   0   7    1.21    2.27   0
  -9   1  13   43.20    4.73   0
  -9   1  14    8.55    3.59   0
  -9   1  15  122.80    6.29   0
  -9   1  16    8.79    3.54   0
  -9   1  17   71.63    5.42   0
  -8   1  11  947.90   14.48   0
  -7   1   9   -0.53    1.99   0
  -4   1   7  751.46    9.07   0
 -14  -2   4   54.06    5.09   0
 -14  -1   7   91.45    6.66   0
 -14   0  13   -0.60    3.39   0
 -13   0  10  134.86    7.49   0
 -12   0   8   27.10    4.46   0
  -9   1  12  295.69    8.81   0
  -8   0   3   -0.99    1.94   0
  -7  -1  -1    0.03    0.89   0
  -5   0   1    0.77    1.21   0
  -5   1   7 1055.37   11.76   0
  -2   0   0  724.28    5.11   0
 -15  -2   5  193.55    9.93   0
 -15  -1   8    9.69    5.33   0
 -14   0  12    0.15    3.35   0
 -13  -1   5   50.18    4.94   0
 -13   0   9    0.57    3.49   0
 -11   0   6  343.75   10.13   0
 -10   0   5   -0.28    1.96   0
 -10   1  13  351.73   10.69   0
 -10   1  14   50.40    4.73   0
 -10   1  15   26.57    3.89   0
 -10   1  16    5.93    3.01   0
 -10   1  17   30.64    4.01   0
  -9   1  11   70.05    4.67   0
  -7   0   2  332.58    7.11   0
  -7   1   8   -0.96    1.97   0
 -15   0  13   -0.08    4.97   0
 -14  -1   6    4.74    3.63   0
 -14   0  11   -0.39    3.47   0
 -12   0   7   -0.14    3.17   0
 -11  -1   2  288.54    8.89   0
 -11   1  15  133.17    7.75   0
 -11   1  16  156.25    8.37   0
 -11   1  17    7.70    4.10   0
 -10   1  12  173.30    7.36   0
  -4   1   6  825.40    9.34   0
  -3   0   0 5926.45   18.09   0
  -3   1   6    1.21    0.73   0
 -15  -1   7   11.87    5.50   0
 -15   0  12   57.16    6.68   0
 -14   0  10   54.30    5.73   0
 -13  -1   4   15.78    4.08   0
 -12  -1   3  147.88    6.69   0
 -11   1  13   -0.71    3.35   0
 -11   1  14  282.96    9.96   0
 -11   1  18   79.63    6.04   0
 -10   1  11   84.44    5.24   0
  -9  -1   0  153.40    5.40   0
  -9   1   9   41.11    4.13   0
  -6  -1  -2  251.85    5.13   0
  -6   0   1   -0.04    1.26   0
  -5   1   6   82.74    3.38   0
 -14  -1   5   10.80    4.36   0
 -14   0   9    2.39    4.22   0
 -12   0   6  109.64    6.70   0
 -12   1  14   19.03    4.66   0
 -12   1  16    9.84    4.57   0
 -12   1  17    1.80    4.36   0
 -12   1  18   24.59    5.31   0
 -11   0   5   -0.55    2.14   0
 -11   1  12   21.10    3.62   0
 -10   1  10    0.92    2.26   0
  -8  -1  -1   18.88    2.40   0
  -8   0   2 1161.53   14.10   0
  -6   1   6   64.63    3.37   0
  -4  -1  -3   45.97    1.71   0
 -16  -1   8    9.28    4.79   0
 -15  -1   6  203.46   10.06   0
 -15   0  11   -3.63    3.64   0
 -13   0   7   -0.50    3.93   0
 -11   1  11  145.90    7.03   0
 -10   1   9  106.17    6.11   0
  -9   1   8  274.25    8.07   0
  -4   0   0   25.94    1.55   0
 -15   0  10   55.06    6.07   0
 -14   0   8  229.47   10.48   0
 -13  -1   3  720.28   15.18   0
 -13   1  14   32.49    5.70   0
 -13   1  15    6.47    4.70   0
 -13   1  17    2.14    4.07   0
 -13   1  18   50.15    6.29   0
 -12  -1   2   94.42    6.12   0
 -12   1  12  325.49   10.99   0
 -11  -1   1   19.49    3.64   0
 -11   1  10    6.21    2.70   0
  -7   0   1    0.74    1.71   0
  -5   1   5   75.78    3.28   0
  -4   1   5  475.99    6.95   0
  -3   1   5  214.37    4.16   0
 -16  -1   7   91.26    7.51   0
 -15   0   9    1.31    5.16   0
 -14  -1   4  114.91    7.53   0
 -13   0   6    3.16    3.87   0
 -13   1  13   20.01    5.34   0
 -12   0   5   -0.33    2.34   0
 -12   1  11    4.55    2.72   0
 -11   1   9  522.57   12.75   0
 -10   0   3   -0.10    2.04   0
 -10   1   8  344.80    9.45   0
  -9   1   7  272.15    8.02   0
  -7  -1  -2  447.57    7.48   0
  -6   1   5  347.47    7.22   0
  -5   0   0   56.61    2.51   0
 -15  -1   5   92.07    7.43   0
 -14   0   7    1.01    4.69   0
 -14   1  15   29.53    6.14   0
 -14   1  16   15.40    5.22   0
 -13   1  12   11.96    4.83   0
  -9  -1  -1  135.84    5.20   0
  -2   1   5  226.41    3.69   0
 -16  -1   6  135.50    9.22   0
 -15   0   8  229.62   11.20   0
 -14   1  13   67.12    7.49   0
 -14   1  14   -2.52    4.35   0
 -13   1  11  101.03    7.06   0
 -11   1   8   73.06    5.58   0
 -10   1   7   -0.58    2.22   0
  -8   0   1    0.75    1.67   0
  -6   0   0  690.00    9.18   0
  -5  -1  -3 1290.72    9.77   0
 -14  -1   3   10.58    4.57   0
 -14   0   6    2.12    4.56   0
 -14   1  12   37.62    6.70   0
 -13  -1   2   19.05    4.03   0
 -13   0   5    0.28    2.84   0
 -13   1  10    1.11    4.51   0
 -12  -1   1  133.51    6.83   0
 -12   0   4   36.30    4.03   0
 -12   1   9   85.90    5.90   0
 -11   0   3   -0.34    2.30   0
 -10   0   2  792.35   13.92   0
  -5   1   4 1266.35   12.51   0
  -4   1   4  191.96    4.48   0
 -15  -1   4    4.66    3.47   0
 -11  -1   0   38.21    3.78   0
 -11   1   7    5.43    2.71   0
  -3   1   4 2231.31   13.55   0
  -6  -3  12    9.31    4.91   0
  -6  -3  13  101.69    7.47   0
  -6  -2  12   52.04    5.69   0
  -6  -2  13   38.75    4.89   0
  -6  -1  16    2.38    4.63   0
  -6  -1  17  158.97    9.59   0
  -5  -2   8   37.31    3.98   0
  -5   0  14  284.05   10.02   0
  -5   0  15   -0.08    3.05   0
  -5   0  16   -1.03    3.42   0
  -5   0  17   -1.89    3.57   0
  -5   0  18   66.45    7.82   0
  -6  -4  14   31.18    6.94   0
  -6  -4  15   -0.48    5.11   0
  -6  -1  14   27.41    4.40   0
  -6  -1  18   78.93    7.85   0
  -6  -1  19   -2.71    6.54   0
  -5  -4   9    2.47    4.07   0
  -5   0  13    0.46    2.58   0
  -5   0  19    0.48    4.25   0
  -5   0  20   -3.06    6.01   0
  -4  -3   5   17.71    2.97   0
  -4  -1   6  858.21   12.01   0
  -3  -3   3  135.37    4.59   0
  -3  -2   3   28.72    2.09   0
  -6  -4  13    5.28    4.45   0
  -6  -3  11   66.45    6.18   0
  -6  -2  11    0.54    2.75   0
  -6  -1  13  381.93   11.78   0
  -6  -1  20   -1.14    5.87   0
  -5   0  21    0.98    6.74   0
  -4   0   8   41.38    3.23   0
  -4   1  14   -0.99    3.74   0
  -4   1  15  143.61    7.41   0
  -4   1  17    2.71    4.00   0
  -4   1  18   11.90    4.79   0
  -3   1   9  428.64    8.45   0
  -2  -3   1   23.77    1.97   0
  -2  -2   1 1091.49    9.16   0
  -7  -3  15   46.53    7.24   0
  -7  -3  17   10.27    6.20   0
  -7  -2  16   50.19    7.14   0
  -7  -2  17   33.50    5.79   0
  -7  -2  18  143.43    9.90   0
  -6  -4  12    2.57    4.02   0
  -6  -2  10   53.64    5.51   0
  -5  -4   8    2.61    4.12   0
  -5  -2   7    7.70    3.09   0
  -5   0  11   -0.39    2.76   0
  -7  -3  14  244.21   12.05   0
  -7  -2  14    0.83    4.39   0
  -7  -2  15  192.71   10.00   0
  -6  -4  11    0.93    3.62   0
  -4   1  12   51.66    4.46   0
  -2   1   6 1909.90   13.49   0
  -7  -4  15    9.91    7.25   0
  -7  -3  13   50.17    6.02   0
  -7  -2  13    6.81    4.35   0
  -7  -1  16  108.95    8.51   0
  -7  -1  17   89.84    7.68   0
  -7  -1  18   36.80    6.19   0
  -7  -1  19   34.29    7.88   0
  -7  -1  20   10.08    7.68   0
  -6  -4  10   35.28    5.32   0
  -6  -3   9    3.10    3.88   0
  -6   0  15   -3.67    3.97   0
  -6   0  16  101.68    7.13   0
  -6   0  17    0.43    3.58   0
  -6   0  18   46.41    6.10   0
  -6   0  19    2.58    4.50   0
  -6   0  20    4.41    6.69   0
  -3   0   5   -0.48    0.97   0
  -7  -4  14    3.33    5.20   0
  -7  -3  12   13.10    4.94   0
  -7  -2  12   -0.45    4.09   0
  -7  -1  14   54.64    6.02   0
  -7  -1  15   11.68    4.00   0
  -6   0  14   74.86    5.64   0
  -6   0  21    2.12    5.27   0
  -5  -4   7    6.72    3.65   0
  -4  -3   4  239.17    6.86   0
  -4   1  11  141.67    5.70   0
  -2   0   3    0.57    0.68   0
   0   2   6   54.68    1.66   0
  -8  -3  17   79.99    9.96   0
  -8  -2  17   39.85    6.92   0
  -8  -2  18    4.34    6.39   0
  -7  -4  13    3.23    4.20   0
  -6   0  13    1.05    2.73   0
  -5  -3   6  376.34    9.40   0
  -5  -2   6  170.49    6.11   0
  -5  -1   7 1108.48   14.72   0
  -5   1  15   42.14    5.00   0
  -5   1  16  182.12    8.72   0
  -5   1  17   38.95    4.84   0
  -5   1  18    1.59    3.47   0
  -5   1  19  112.93    8.32   0
  -4  -2   4    5.62    1.47   0
  -3  -1   3 2068.69   14.33   0
  -2   2  11   24.14    2.40   0
  -1   2   8    6.04    1.34   0
  -8  -3  15    3.06    6.26   0
  -8  -2  15  175.67   10.19   0
  -8  -2  16   17.99    5.18   0
  -7  -4  12   12.05    5.19   0
  -7  -3  11   42.45    5.01   0
  -7  -1  13  658.33   15.38   0
  -6  -4   9    6.41    3.51   0
  -6  -3   8  426.53   11.23   0
  -5   1  14   70.80    5.63   0
  -8  -3  14   41.90    6.91   0
  -8  -2  14   12.50    4.96   0
  -8  -1  18   23.04    7.18   0
  -8  -1  19   90.26    9.36   0
  -7  -1  12  560.93   13.69   0
  -7   0  17    2.30    5.08   0
  -7   0  18  292.26   12.38   0
  -7   0  19    0.93    5.35   0
  -7   0  20    5.43    6.80   0
  -3  -2   2    4.21    1.32   0
  -8  -4  15   35.76    6.62   0
  -8  -3  13   -1.17    5.09   0
  -8  -1  16    0.86    4.43   0
  -8  -1  17   79.08    7.14   0
  -7  -4  11   30.58    4.97   0
  -7  -3  10  102.55    6.48   0
  -7  -2  10   16.85    3.40   0
  -7   0  15   -2.46    4.01   0
  -7   0  16  137.68    8.03   0
  -7   0  21   -0.58    5.17   0
  -6  -4   8  276.13   10.07   0
  -3   1   7  175.25    4.72   0
  -9  -2  18   -1.22    5.76   0
  -8  -4  14   11.87    5.50   0
  -8  -2  13  117.51    7.38   0
  -8  -1  15   40.10    5.10   0
  -7  -1  11  204.14    8.10   0
  -7   0  14   29.35    4.97   0
  -6   1  18   87.65    7.34   0
  -6   1  19   -0.37    4.20   0
  -5  -3   5   23.89    3.16   0
  -5  -1   6   78.84    3.99   0
  -5   0   8 1139.95   14.60   0
  -5   1  12  246.58    7.85   0
  -4   0   6   68.20    3.17   0
  -9  -3  16   27.43    7.24   0
  -9  -2  17   -1.78    4.61   0
  -8  -4  13   36.18    5.56   0
  -8  -2  12   44.87    5.57   0
  -8  -1  14   40.86    4.96   0
  -7  -4  10    7.92    3.42   0
  -7  -3   9    5.89    3.04   0
  -7  -2   9 1160.21   18.14   0
  -6  -2   7  384.27    9.46   0
  -6   0  10    5.64    2.81   0
  -6   1  16    2.38    3.92   0
  -5  -2   5  645.07   10.69   0
  -3   2  12   40.25    3.55   0
  -2   1   5  227.48    4.20   0
  -9  -3  15    4.42    5.50   0
  -9  -2  15   49.55    6.95   0
  -9  -2  16   96.14    7.94   0
  -9  -1  19   13.21    6.98   0
  -8  -4  12  120.96    8.30   0
  -8  -1  13   29.89    5.25   0
  -8   0  18   97.27    8.35   0
  -8   0  19    3.13    5.87   0
  -8   0  20  147.15   10.65   0
  -7   0  13    0.49    2.62   0
  -6  -4   7    1.94    3.83   0
  -6   1  15   22.90    3.75   0
  -5   1  11  202.69    6.87   0
  -4  -1   4  194.70    4.98   0
  -3   0   4  189.11    4.23   0
  -9  -3  14   56.95    7.40   0
  -9  -1  17   76.57    7.83   0
  -9  -1  18   60.49    7.46   0
  -8  -3  11   32.11    4.65   0
  -8  -2  11   30.33    4.68   0
  -8   0  17    0.94    3.44   0
  -7  -4   9  156.99    8.12   0
  -7   0  12  246.98    8.88   0
  -6   1  14   22.29    3.51   0
  -4  -2   3   19.92    1.87   0
  -2  -1   1  337.25    4.25   0
  -9  -3  13    7.76    4.77   0
  -9  -2  14   19.60    4.53   0
  -9  -1  16   11.59    4.02   0
  -8  -4  11   -1.25    4.93   0
  -8  -1  12    7.18    3.25   0
  -8   0  15   -0.87    3.76   0
  -8   0  16   80.33    6.44   0
  -7  -3   8  118.03    6.35   0
  -7   1  19   25.70    5.47   0
  -6  -3   6  207.82    7.05   0
  -5   0   7   -0.67    1.50   0
  -4   1   8 1407.98   14.28   0
  -3   2  11    3.48    1.51   0
 -10  -2  17    9.32    6.27   0
 -10  -2  18    5.01    5.70   0
  -9  -4  14    5.22    4.92   0
  -9  -2  13  205.57    9.84   0
  -9  -1  15  126.66    7.84   0
  -8  -3  10  243.62    9.54   0
  -8  -2  10    0.06    3.88   0
  -7   1  17   83.00    7.02   0
  -7   1  18   37.50    5.01   0
  -7   1  20   10.82    4.18   0
  -6  -2   6   35.79    3.25   0
  -6  -1   7  223.46    6.80   0
  -5  -3   4  342.17    8.11   0
  -5   1  10   11.78    2.19   0
  -2  -3   0  418.02    5.28   0
 -10  -3  16   91.36    8.70   0
  -8  -1  11  978.32   17.41   0
  -8   0  14   40.65    4.51   0
  -7   1  16  115.99    6.90   0
  -4   0   5    0.52    0.96   0
  -4   2  13    7.72    2.54   0
  -3   1   6    1.20    0.88   0
  -1   4  13   18.07    5.35   0
   0   3   6    0.99    3.44   0
   0   4  11    7.44    4.98   0
   1   3   5  120.37    7.23   0
   1   4  10  308.05   14.04   0
   2   3   4   83.07    5.62   0
   3   4   8    6.27    5.68   0
   4   4   7   40.39    7.16   0
   6   4   6    4.21    6.45   0
   8   3   1    0.86    5.28   0
   9   2  -2   -0.20    3.47   0
  10   4   6   20.79    9.91   0
  11   2  -2   58.89    6.19   0
  11   3   1  118.27   10.45   0
  11   4   6   49.80    9.70   0
  11   4   7    0.69    9.21   0
  12   3   1    0.46    5.03   0
  -2   3   9   14.95    4.15   0
  -1   4  14  126.92   10.21   0
   0   4  12   12.29    6.46   0
   2   4   9    7.06    4.72   0
   4   2   0 1199.11   15.88   0
   5   4   7   39.52    7.56   0
   8   4   6   -0.12    5.33   0
   9   4   6   81.55    9.96   0
  10   2  -2  227.11    9.01   0
  10   3   1   54.63    6.42   0
  10   4   7  126.28   13.58   0
  13   3   2    9.95    6.57   0
  14   3   3    6.81    7.80   0
  -3   3  11  301.64   10.70   0
  -1   4  15   -2.89    5.17   0
  -1   4  16   42.42    8.54   0
   0   4  13    9.44    6.39   0
   1   4  11   86.42    8.31   0
   2   4  10   87.09    8.96   0
   3   4   9  118.76    9.90   0
   4   3   3    9.06    3.46   0
   4   4   8   70.08    7.89   0
   6   3   2  232.57    9.99   0
   6   4   7    2.20    5.04   0
   7   1  -3  368.28    7.86   0
   7   4   7   50.68    9.00   0
   8   4   7   -0.06    7.26   0
   9   4   7   -0.46    6.78   0
  10   4   8   16.40   10.70   0
  12   3   2   19.00    6.26   0
  13   3   3    3.36    7.62   0
  14   3   4   38.41    9.72   0
  -3   2   7 1344.10   14.77   0
  -1   3   8  326.82   10.40   0
   0   4  14    3.62    6.32   0
   1   4  12   69.80    8.07   0
   2   4  11   -0.68    5.98   0
   3   2   1  408.27    9.26   0
   3   3   4  623.23   14.94   0
   3   4  10  127.84   10.79   0
   4   4   9   39.16    8.06   0
   5   3   3   12.04    4.79   0
   5   4   8  158.19   11.03   0
   6   4   8  150.73   12.21   0
   7   2  -1   74.36    4.96   0
   7   4   8   -2.64    7.11   0
   8   4   8    2.53    8.36   0
   9   3   2  172.53   10.84   0
  10   4   9   -2.34   10.73   0
  11   3   2  278.68   13.45   0
  14   3   5    0.39    8.38   0
  -2   3  10   75.59    6.51   0
   0   4  15    0.21    5.39   0
   0   4  16    2.12    7.70   0
   0   4  17    2.12    7.59   0
   1   3   6   15.22    3.66   0
   1   4  13   -1.25    5.49   0
   4   4  10   33.16    8.08   0
   5   2   0  696.02   12.86   0
   5   4   9    6.45    5.63   0
   6   4   9   55.28   10.23   0
   7   4   9   34.18    9.50   0
   8   4   9   59.44   10.93   0
   9   4   9   -2.15    7.95   0
   9   4  10   18.31   10.47   0
  11   2  -1   85.16    7.53   0
  12   3   3   17.49    6.50   0
  -3   3  12   35.06    4.74   0
  -2   2   6   16.80    2.56   0
   1   4  14   -2.49    5.72   0
   1   4  15   28.78    9.10   0
   1   4  16   20.01    8.88   0
   1   4  17   11.06    8.64   0
   1   4  18   10.71    8.73   0
   2   2   2   10.14    2.29   0
   2   4  13   18.50    8.24   0
   3   4  12   64.85    9.58   0
   4   4  11   44.11    9.31   0
   5   4  10    1.18    5.40   0
   6   4  10   -3.04    8.33   0
   7   4  10  129.34   13.18   0
   8   4  10   22.60    8.58   0
   8   4  11   -0.93    9.72   0
   9   2  -1    3.30    3.00   0
  10   2  -1  148.71    7.81   0
  10   3   3   11.68    6.93   0
  11   3   3   15.28    6.22   0
  12   3   4   10.79    9.16   0
  13   3   5   -3.30    8.46   0
  -1   3   9   16.40    3.80   0
   0   3   8  254.81   10.36   0
   1   2   3  415.64    9.13   0
   2   3   6    2.22    4.23   0
   2   4  14   77.66    9.66   0
   2   4  15   39.40    9.98   0
   2   4  16  120.88   12.97   0
   2   4  17    2.47    8.78   0
   3   3   5   41.79    4.95   0
   3   4  13   45.95    9.57   0
   4   2   1   35.48    4.04   0
   4   4  12   54.94    9.34   0
   5   4  11   10.11    7.16   0
   5   4  12    0.12    8.27   0
   6   4  11   13.48    7.80   0
   6   4  12   18.14    9.53   0
   7   4  11    6.13    7.79   0
   7   4  12   39.15   12.00   0
   9   1  -3   84.97    5.06   0
   9   3   3   15.36    5.17   0
  11   3   4   49.93    9.30   0
  -3   3  13   -0.24    3.80   0
  -2   3  11  104.74    6.84   0
   1   3   7   46.21    4.95   0
   3   4  14    5.25    6.88   0
   3   4  15   14.23    8.63   0
   3   4  16    6.18    7.65   0
   4   3   5  207.47   10.10   0
   4   4  13   10.25    7.66   0
   4   4  14    8.14    9.23   0
   4   4  15   19.23    9.73   0
   5   4  13    0.68    7.98   0
   5   4  14   12.30   10.16   0
   6   4  13   19.75    9.73   0
   6   4  14   12.33   11.19   0
   7   2   0    2.80    3.65   0
  10   3   4   52.02    8.21   0
  12   3   5    2.23    6.70   0
  13   3   7   17.92   10.03   0
  -3   2   8   10.49    3.03   0
  -3   3  14   14.66    5.89   0
   3   3   6  137.01    8.38   0
   6   1  -2  104.65    4.50   0
   8   2   0  169.70    8.41   0
   8   3   4   75.89    7.62   0
   9   2   0    3.51    4.09   0
   9   3   4   80.03    8.00   0
  10   2   0  184.24    9.59   0
  11   2   0   30.60    5.14   0
  11   3   5   23.54    7.13   0
  12   3   6    0.02    7.12   0
  12   3   7   15.18    9.54   0
  13   2   1    7.36    4.80   0
  -2   3  12  923.11   18.90   0
   0   3   9   61.64    5.63   0
   2   3   7   68.61    6.10   0
   3   2   2  768.50   13.36   0
   5   3   5    6.80    3.94   0
   9   3   5   61.94    9.07   0
  10   3   5   75.98    8.69   0
  12   2   1  115.10    9.63   0
  -4   2  10   11.19    2.78   0
  -2   2   7  586.17   11.10   0
  -2   3  13    9.14    5.25   0
   2   2   3 2257.70   22.13   0
   4   3   6   74.28    6.60   0
   7   3   5    0.28    4.46   0
   8   3   5   12.13    5.02   0
  11   3   7   59.61    9.96   0
  13   2   2    4.74    6.27   0
  -1   2   6    9.14    2.79   0
  -1   3  12  121.82    8.56   0
   0   3  10  234.90   10.23   0
   1   3   9   97.98    7.87   0
   3   3   7   47.08    5.61   0
   4   2   2   34.06    4.06   0
   8   3   6  325.51   15.53   0
   9   3   6   24.11    6.37   0
  10   2   1    8.15    5.43   0
  11   3   8    5.67    7.86   0
  11   3   9   -6.88    9.70   0
  11   3  10    4.61   10.98   0
  12   2   2   34.65    6.99   0
  -2   3  15   26.39    6.83   0
   0   2   5  128.20    5.54   0
   0   3  11    0.94    4.88   0
   4   3   7   -1.96    4.09   0
   8   1  -2  259.00    8.34   0
   9   3   7   18.86    6.32   0
  10   1  -2  186.16    7.89   0
  10   3   8    5.15    6.95   0
  10   3   9   -3.50    9.50   0
  13   2   3   68.03    8.12   0
  14   2   5  187.33   15.42   0
  -3   2   9   13.47    3.33   0
  -2   3  16   18.65    5.36   0
   1   3  10    1.50    3.68   0
   2   3   9   35.90    5.50   0
   3   2   3 1227.34   17.36   0
   3   3   8   73.80    6.72   0
   5   2   2    8.00    3.61   0
   6   3   7   22.57    5.49   0
   7   3   7    2.98    5.24   0
   8   3   7    9.66    5.46   0
   9   1  -2  307.65    8.89   0
   9   3   8  404.72   18.09   0
  10   3  10    9.86    8.44   0
  10   3  11   -1.87   10.95   0
  12   2   3  128.39   10.72   0
  13   2   4    6.89    7.51   0
  14   2   6   10.26    8.75   0
  -1   3  14    0.77    4.45   0
  -1   3  15   20.47    7.02   0
   5   3   8   15.73    6.13   0
   6   2   2  208.39    8.94   0
   6   3   8   -1.19    7.07   0
   7   3   8    1.60    6.29   0
   8   3   8   50.91    8.14   0
   8   3   9   51.55    9.90   0
   9   3  11    7.25   10.04   0
  13   2   5    0.98    8.45   0
  -2   2   8    2.68    2.26   0
  -1   3  17   12.01    5.58   0
  -1   3  18  109.03   10.31   0
   0   3  13   10.16    5.11   0
   0   3  14   82.73    8.66   0
   0   3  19    7.99    8.13   0
   1   3  20    6.68    8.84   0
   2   3  11   59.92    7.73   0
   3   3  10   56.21    7.99   0
   4   3   9    3.31    4.35   0
   5   3   9   -4.12    6.71   0
   6   3   9    8.80    7.41   0
   7   2   2    2.15    3.13   0
   8   2   2    3.70    3.55   0
   8   3  10   42.03    8.61   0
   8   3  11   -2.50    8.89   0
   8   3  12   64.74   12.28   0
   9   2   2   21.38    4.52   0
  12   2   4    0.67    5.33   0
  13   2   6    0.56    9.03   0
  -1   2   7  127.96    5.71   0
   0   2   6   62.40    4.60   0
   0   3  15   17.81    6.10   0
   0   3  16    1.52    6.64   0
   0   3  18   60.63    9.40   0
   1   3  13    4.52    6.07   0
   1   3  18   20.71    9.15   0
   1   3  19   -2.75    8.59   0
   2   3  12    1.36    5.74   0
   3   3  11   46.51    8.29   0
   5   3  10   18.65    7.04   0
   6   1  -1  470.15    9.36   0
   6   3  10  103.28    9.66   0
   7   3  10   25.64    6.99   0
   7   3  11    0.53    7.55   0
   7   3  12   31.50   10.11   0
   7   3  13    1.46    9.12   0
   7   3  14   -2.22    9.91   0
  12   2   5    2.78    7.89   0
  13   2   7   48.22    9.10   0
  13   2   8   76.80   12.34   0
  -4   2  12  252.97    8.70   0
  -3   2  10  266.04    8.36   0
   1   3  14  140.26   10.27   0
   1   3  16   -0.47    5.72   0
   1   3  17    6.84    6.94   0
   2   3  13    5.76    5.25   0
   2   3  14  175.89   12.89   0
   2   3  15   16.63    7.98   0
   2   3  17    1.60    8.59   0
   3   3  12   37.94    7.57   0
   3   3  13    7.94    7.18   0
   3   3  17    5.41   10.30   0
   3   3  18   -0.70    7.85   0
   4   3  11    9.85    5.49   0
   4   3  12   18.66    8.32   0
   4   3  16   27.42   11.10   0
   4   3  17    6.86    9.98   0
   5   2   3   80.37    5.54   0
   5   3  11    2.21    5.53   0
   5   3  13   49.20    9.66   0
   5   3  14  106.54   12.37   0
   5   3  15   -2.73    9.56   0
   6   3  11    3.74    5.71   0
   6   3  12  102.32   10.21   0
   6   3  13   18.27    9.53   0
   6   3  14   -2.13    8.90   0
   6   3  15    2.99    8.73   0
  12   1   0   84.02    7.46   0
  12   2   6    1.48    7.88   0
  -2   2   9    2.08    3.16   0
   3   3  14   10.35    6.31   0
   3   3  15   -0.47    5.95   0
   3   3  16   -6.91    7.31   0
   4   3  13    4.25    5.87   0
   4   3  14   15.29    6.41   0
   4   3  15    0.20    7.62   0
   6   2   3   14.43    3.75   0
   7   1  -1  199.39    6.75   0
   8   1  -1  297.30    8.89   0
  10   2   4    8.95    5.18   0
  11   2   5    1.16    5.52   0
  12   2   7   15.56    7.72   0
  12   2   8    2.31    9.22   0
   4   2   4    5.37    2.93   0
  11   2   6   29.47    7.29   0
  12   2  10    6.66    8.45   0
   4   1   3   47.96    3.10   0
   8   1   6   -0.46    2.98   0
   9  -1  -2  320.82    9.13   0
   9   0   1    2.08    2.48   0
   9   1  10   18.84    5.10   0
   9   1  11   -0.07    4.72   0
  11   0   4  100.98    7.48   0
  12  -1   1  230.23   10.31   0
  13  -2   0   42.84    7.11   0
  13  -1   4  104.00    9.53   0
  14  -3   0   92.42    9.26   0
  14  -2   2    0.32    5.34   0
  15  -3   3    7.28    7.34   0
   6  -1  -3 1125.02   11.76   0
   6   1   4   96.34    4.90   0
   7   0   0  261.90    7.36   0
   7   1   5   55.46    4.41   0
   8   1  14    1.50    5.67   0
   8   1  15   11.74    5.14   0
  10  -2  -3  670.68   13.46   0
  10  -1  -1  202.84    7.95   0
  11   0   5   -2.64    3.67   0
  11   0   6   54.89    7.42   0
  12  -2  -1  222.08   10.39   0
  12  -1   2   31.44    6.18   0
  13  -1   5   14.37    6.86   0
  13  -1   6   70.88    9.07   0
  14  -3   1   25.80    6.89   0
  14  -2   3   44.42    7.48   0
   7   1   6  247.36    8.90   0
   8  -2  -4   26.68    2.68   0
   8   0   1   -1.19    1.97   0
   8   1   9  213.91   10.35   0
   8   1  10  152.92    9.09   0
   8   1  11    1.42    4.81   0
   8   1  12    0.03    5.56   0
   8   1  13   18.26    5.08   0
   9   0   2   33.18    3.89   0
  11  -2  -2   55.11    4.91   0
  11   0   7    1.69    4.14   0
  11   0   8    1.34    5.39   0
  11   0   9   -0.21    6.06   0
  11   0  10  253.24   14.04   0
  11   0  11   -0.98    7.24   0
  11   0  12   -2.12    5.67   0
  12  -1   3    8.52    4.96   0
  13  -3  -1   32.15    5.24   0
  13  -2   1    8.15    4.75   0
  13  -1   7   59.57    8.21   0
  13  -1   8  158.74   11.64   0
  13  -1   9    6.76    6.30   0
  14  -2   5  178.47   12.80   0
  14  -2   6    7.44    8.04   0
   5   1   4  157.05    5.54   0
   6   0   0  652.21   10.19   0
   6   1   5    1.09    2.09   0
   7   1   7  139.26    7.21   0
  10  -1   0    4.76    3.26   0
  10   0   5   -2.91    4.22   0
  10   0  14   72.19    9.62   0
  12  -2   0    1.75    4.92   0
  12  -1   4  152.36    9.84   0
  13  -3   0   -1.51    5.19   0
  13  -2   2    6.43    5.30   0
  14  -3   2   17.37    5.67   0
   4   1   4  992.41   12.21   0
   7  -2  -4   18.03    2.15   0
   7   1   8  150.96    8.03   0
   7   1  14    3.07    5.86   0
   9  -2  -3 1476.39   18.02   0
   9  -1  -1  808.55   14.01   0
   9   0   3   -1.54    2.57   0
  10   0   6  504.50   15.25   0
  10   0  13   -1.30    7.62   0
  11  -2  -1   96.07    6.75   0
  11  -1   2   12.94    4.97   0
  14  -3   3    3.67    5.42   0
  14  -3   4   41.29    8.03   0
   5   0   0   57.19    2.89   0
   5   1   5   72.90    4.30   0
   6   1   6  382.42    9.76   0
   7  -1  -2   13.54    1.99   0
   7   1  10   29.02    5.44   0
   7   1  11   23.87    5.39   0
   7   1  12   17.52    5.29   0
   7   1  13   98.43    7.43   0
   8   0   2   -1.75    2.18   0
   9   0   4  355.60   11.46   0
  10  -2  -2  222.98    7.93   0
  10   0   7    3.95    3.61   0
  10   0   8   24.15    6.06   0
  10   0   9   -3.58    4.78   0
  10   0  10   13.18    5.86   0
  10   0  11   -0.83    6.69   0
  10   0  12   45.56    7.17   0
  12  -3  -1   20.63    5.25   0
  12  -2   1  106.75    8.03   0
  12  -1   6   31.60    5.86   0
  12  -1   7   12.67    6.68   0
  12  -1   8   41.33    7.90   0
  12  -1   9    5.12    7.12   0
  12  -1  10   13.06    7.96   0
  13  -3   1   -3.53    5.02   0
  13  -2   4    2.66    6.04   0
  14  -3   5   -1.77    5.83   0
   6   1   7  352.12    9.94   0
   8  -1  -1  279.23    7.94   0
   9  -1   0  154.73    6.80   0
   9   0  15    1.01    6.59   0
  10  -1   1  184.99    7.99   0
  11  -3  -2  203.86    9.06   0
  11  -1   3    5.00    3.57   0
  12  -2   2   40.56    5.99   0
  13  -3   2   15.24    6.61   0
  13  -2   5   14.12    5.94   0
  13  -2   6    7.21    5.97   0
  13  -2   7   54.24    9.33   0
  13  -2   8   79.80   11.29   0
   4   1   5  129.27    4.92   0
   6   0   1   -0.55    1.52   0
   6   1   8   31.61    4.25   0
   6   1  14   47.35    6.69   0
   7   0   2 3089.91   25.53   0
   8  -2  -3    5.83    2.73   0
   8   0   3    0.16    2.27   0
   9   0   6   42.89    5.43   0
   9   0  13    1.11    6.30   0
   9   0  14   43.30    7.33   0
  11  -1   4    3.41    3.50   0
  12  -3   0   -0.84    4.47   0
  13  -3   3    0.20    6.37   0
   6  -1  -2  109.35    3.96   0
   6   1   9    4.22    2.99   0
   6   1  12   28.12    5.12   0
   6   1  13  173.90    8.86   0
   8   0   4  317.34   10.00   0
   8   0  16    0.06    6.98   0
   9  -2  -2    0.78    2.62   0
   9   0   7   -2.34    4.01   0
   9   0   8   74.44    6.91   0
   9   0  11    0.52    5.13   0
   9   0  12   51.22    7.82   0
  10  -2  -1  173.86    7.37   0
  11  -2   1  301.88   11.13   0
  11  -1   5  295.59   11.85   0
  11  -1   6   23.49    5.91   0
  11  -1   7   22.77    6.09   0
  11  -1  10   35.84    8.12   0
  11  -1  11   70.86    9.66   0
  11  -1  12   20.25    7.30   0
  12  -2   3  134.33    8.47   0
  12  -2   4    5.50    5.10   0
  13  -3   4   90.02    9.50   0
  13  -3   5    2.28    6.68   0
   5   1   7   75.65    4.49   0
   8   0  15   -0.46    7.00   0
   9  -1   1  143.70    6.60   0
   9   0   9   -1.71    3.48   0
  11  -1   8   88.87    8.05   0
  11  -1   9   14.69    5.68   0
  12  -3   1    0.47    3.69   0
  12  -2   5   -0.80    5.24   0
  12  -2   6   -0.88    5.90   0
  13  -4   3   30.34    6.15   0
  13  -4   4    8.16    6.55   0
  13  -3   6   40.04    7.48   0
   3   1   5 1042.47   11.58   0
   5   0   1    0.16    1.09   0
   5   1   8   16.48    2.99   0
   5   1  14   38.54    5.94   0
   6   0   2 1099.09   14.03   0
   7  -1  -1  189.96    5.88   0
   7   0   3   -1.17    1.99   0
   7   0  17    2.33    5.95   0
   8  -1   0  646.92   11.96   0
   8   0   5    0.48    2.57   0
   8   0  14   12.40    6.30   0
  10  -3  -2  188.73    7.76   0
  10  -2   0  180.00    8.31   0
  10  -1   4  209.33    9.58   0
  10  -1  13    9.31    7.49   0
  11  -2   2    1.80    4.08   0
  12  -3   2   24.20    4.93   0
  12  -2   7    9.89    5.65   0
  12  -2   8    0.72    5.41   0
  12  -2   9   92.56    9.25   0
   5   1   9   31.46    3.84   0
   5   1  11   15.42    4.19   0
   5   1  13   56.82    5.30   0
   7  -2  -3    1.35    1.67   0
   7   0  16   20.32    6.66   0
   8   0   6   81.32    5.83   0
   8   0  12   21.30    6.09   0
   8   0  13    0.69    4.26   0
   9  -2  -1    8.04    3.16   0
   9  -1   2    1.03    2.41   0
  10  -1   5  200.28    9.55   0
  10  -1  12   53.96    9.03   0
  11  -3   0  138.48    7.66   0
  12  -3   3   17.25    5.06   0
   4   1   7  432.75    9.26   0
   7   0   4  991.04   15.67   0
   8   0   8  471.88   13.39   0
   8   0   9    1.03    3.17   0
   8   0  10  197.55    9.59   0
   8   0  11   -2.14    3.52   0
   9  -1   3  319.73   10.46   0
  10  -3  -1   72.50    5.83   0
  10  -2   1   13.85    4.44   0
  10  -1   6    2.44    3.66   0
  10  -1   7    8.18    4.09   0
  10  -1   8   -0.10    5.20   0
  10  -1  10    6.98    5.19   0
  10  -1  11   94.40    8.88   0
  11  -3   1  110.13    7.87   0
  11  -2   4   19.70    5.27   0
  12  -4   3    2.37    6.05   0
  12  -3   4   16.08    5.72   0
  12  -3   5    0.85    6.22   0
   3   1   6  222.90    5.89   0
   4   1   8   24.52    3.19   0
   6   0   3   -0.09    1.90   0
   7  -1   0   57.20    3.92   0
   7   0   5    0.85    2.88   0
   7   0  14  155.08   10.29   0
   7   0  15    0.65    4.67   0
   9  -1  14    1.51    7.03   0
  11  -2   5    3.69    4.10   0
  11  -2   6   26.83    6.64   0
  11  -2   7   31.10    6.57   0
  11  -2   9   66.55    8.63   0
  11  -2  10   11.68    7.33   0
  11  -2  11    4.22    5.98   0
  12  -4   4    4.05    7.26   0
  12  -3   6   -0.17    5.73   0
  12  -3   7   14.53    6.69   0
  12  -3   8  287.24   14.76   0
   4   1   9  855.53   14.04   0
   4   1  10    0.40    3.14   0
   4   1  11  121.30    6.47   0
   4   1  12   17.19    4.20   0
   6   0  17    2.14    4.75   0
   7   0   6   24.77    4.11   0
   7   0  13    0.92    5.45   0
   9  -3  -2    9.86    2.88   0
   9  -2   0    4.21    2.51   0
   9  -1  13   11.58    7.31   0
  11  -3   2  254.10   10.94   0
  12  -4   5   26.22    6.44   0
  12  -4   6    2.43    6.60   0
   3   1   7  344.02    7.51   0
   6   0  16  108.90    9.26   0
   7   0   7    0.15    2.75   0
   7   0  10   17.55    4.59   0
   7   0  11    0.52    4.70   0
   7   0  12  199.64   10.18   0
   8  -2  -1   56.08    4.32   0
   8  -1   2   42.33    3.84   0
   8  -1  16   -1.21    5.84   0
   9  -1   6  127.64    8.18   0
   9  -1  11    1.26    5.79   0
   9  -1  12   27.13    6.14   0
  10  -2   3  229.03    9.52   0
  11  -4   2   -0.77    4.56   0
  11  -3   3   24.97    5.07   0
   3   1   8   10.02    2.52   0
   6   0  15   -0.93    5.56   0
   7  -1   1    0.70    2.28   0
   8  -1   3  161.24    7.32   0
   8  -1  15    9.38    5.75   0
   9  -3  -1    2.85    3.06   0
   9  -2   1  116.19    6.55   0
   9  -1   7    2.06    3.81   0
   9  -1   9   43.88    5.80   0
   9  -1  10   20.94    5.00   0
  10  -2   4   10.10    3.74   0
  10  -2  11   14.14    7.31   0
  10  -2  12    0.58    5.84   0
  11  -3   4   38.63    5.69   0
  11  -3   5   28.54    7.01   0
  11  -3   6  170.60   11.81   0
  11  -3   9   -0.90    7.10   0
  11  -3  10    1.35    7.89   0
   3   1   9   16.16    3.06   0
   3   1  13   89.57    6.20   0
   3   1  14   37.71    4.44   0
   5  -1  -1   43.30    2.65   0
   5   0   3   -0.97    1.57   0
   5   0  17   -3.45    5.52   0
   6   0   5    1.44    1.99   0
   6   0  14   49.86    6.85   0
   7  -1  17   34.39    7.85   0
   8  -1  14   -2.93    5.58   0
  10  -2   5   68.14    6.48   0
  10  -2   6    3.24    4.89   0
  10  -2   7  542.35   17.06   0
  10  -2   8   71.92    8.46   0
  10  -2   9    0.88    5.91   0
  10  -2  10   14.13    5.75   0
  11  -4   3   27.59    5.71   0
  11  -4   4   91.39    8.95   0
  11  -3   7   64.68    8.06   0
  11  -3   8   13.17    6.35   0
   3   1  10  756.82   12.75   0
   3   1  12    0.39    2.53   0
   5   0  16   25.30    6.14   0
   6   0   6  631.52   12.51   0
   6   0  12   25.90    5.44   0
   6   0  13   -0.85    3.72   0
   7  -1  16    2.17    6.95   0
   8  -3  -2 1213.81   16.16   0
   8  -2   0  171.92    6.97   0
   8  -1   4   99.43    5.88   0
   8  -1  12    0.11    4.83   0
   8  -1  13   20.26    5.91   0
   9  -2   2   21.12    3.44   0
  10  -3   2  255.72   10.11   0
  11  -4   5   15.92    5.64   0
  11  -4   6   54.38    8.15   0
  11  -4   7   -2.07    6.52   0
  11  -4   8    0.51    6.84   0
   2   1   7    8.70    1.90   0
   6   0   7    0.14    2.36   0
   6   0  11   -0.11    3.02   0
   7  -1   2  453.94   10.05   0
   8  -1   5  315.29   10.06   0
   8  -1  11   -1.40    3.76   0
   9  -3   0  119.59    6.38   0
   9  -2  13   19.94    6.87   0
  10  -3   3    9.91    4.31   0
   1  -4   4    2.80    2.90   0
   2  -3   3   15.97    2.84   0
   3  -4  16    5.61    7.42   0
   4  -3   7    1.39    2.71   0
   4  -3  17    9.41    6.57   0
   4  -2   5  259.33    8.24   0
   4   0   5   -0.13    1.44   0
   4   0  19   -2.10    5.24   0
   4   1   8   22.22    3.33   0
   5  -2  10    4.78    4.42   0
   5  -2  13    1.22    5.10   0
   5  -2  14    7.34    5.78   0
   5  -2  15   57.75    7.73   0
   5  -1   8   18.56    4.35   0
   5  -1  15   41.11    7.32   0
   5  -1  16    6.89    5.71   0
   5   0   9   -1.95    2.60   0
   5   0  10  223.87    9.19   0
   5   0  13    2.40    4.88   0
   5   0  14    0.68    3.90   0
   1  -3   2   79.87    3.77   0
   3  -4   9  103.67    7.23   0
   3  -4  10  126.99    9.12   0
   3  -4  11   38.36    6.51   0
   3  -4  14    2.34    6.45   0
   3  -4  15    8.71    6.34   0
   3  -3   5   39.72    4.52   0
   4  -3  15   -1.32    6.55   0
   4  -3  16   32.78    7.00   0
   4  -2  18    1.13    8.54   0
   4  -1  19   16.05    6.64   0
   4   0  18   50.62    7.94   0
   4   1  15   74.32    6.75   0
   5  -2  11   42.07    5.50   0
   5  -2  12   -1.82    3.75   0
   5  -1   9   39.64    4.92   0
   5  -1  13   62.90    7.28   0
   1  -5  12    0.01    5.28   0
   1  -5  13   29.08    7.07   0
   1  -5  14   -1.13    6.38   0
   1  -5  15   25.47    7.26   0
   1  -5  16   16.75    6.31   0
   2  -2   2    9.07    1.94   0
   3  -4  12   73.45    7.57   0
   3  -4  13   53.94    6.97   0
   3  -1   3   33.64    2.65   0
   4  -3   9    6.67    3.60   0
   4  -3  10  294.48   11.88   0
   4  -3  11   13.94    5.66   0
   4  -3  12   22.85    6.20   0
   4  -3  13   10.37    5.73   0
   4  -3  14   14.81    5.16   0
   4  -2   6    2.85    2.74   0
   4  -2  17   -1.57    7.28   0
   4  -1   5  131.81    5.31   0
   4  -1  18    0.66    6.76   0
   4   0  17    1.35    6.11   0
   4   1  10    1.60    2.75   0
   4   1  11  113.51    6.23   0
   4   1  12   18.92    3.99   0
   4   1  14  126.09    7.38   0
   5  -1  11   21.40    4.17   0
   5  -1  12   -0.88    3.40   0
   1  -4   5   12.62    3.64   0
   2  -4   7    9.28    3.26   0
   2  -4  17   -3.28    7.35   0
   3  -3   6  121.26    6.42   0
   3  -3  18   -0.58    6.10   0
   3   0  20    0.68    6.24   0
   4  -2   7    1.28    2.94   0
   4  -2  16    2.38    5.98   0
   4  -1  17   37.53    7.86   0
   4   0  16   14.51    6.09   0
   2  -4  16  122.12   11.42   0
   2  -3   4   77.31    4.24   0
   3  -3   7   49.36    4.94   0
   3  -3  17   -1.29    6.16   0
   3  -2   4    7.55    2.05   0
   3  -2  19   -3.82    8.16   0
   3  -1  20   13.63    6.52   0
   3   0   4    6.80    1.88   0
   3   0  19    1.30    5.98   0
   3   1   6  217.86    5.65   0
   4  -2   8    4.94    3.77   0
   4  -2  14    3.18    5.41   0
   4  -2  15   67.69    7.53   0
   4  -1   6  607.81   11.41   0
   4  -1  16   28.16    6.34   0
   4   0   7   -0.51    1.90   0
   4   0  15    1.37    5.04   0
   0  -5  15   24.78    7.23   0
   0  -5  16    3.21    6.56   0
   1  -4   6   34.31    4.35   0
   2  -4  10   80.36    7.54   0
   2  -4  11   -0.88    4.86   0
   2  -4  13   22.25    6.56   0
   2  -4  14   82.30    9.17   0
   2  -4  15   42.36    7.23   0
   3  -3   8   74.35    5.75   0
   3  -3  15    2.84    6.30   0
   3  -3  16   -1.93    5.20   0
   3  -2  18    2.54    6.65   0
   3  -1  19    2.89    6.84   0
   3   1  16    3.60    4.42   0
   4  -2   9  332.63   10.93   0
   4  -2  11   62.85    7.01   0
   4  -2  12   16.27    5.92   0
   4  -2  13   -0.56    3.85   0
   4  -1   7  422.07   10.16   0
   4  -1  15   69.71    7.06   0
   4   0   8  255.68    7.93   0
   4   0  13   -2.30    4.35   0
   4   0  14   67.44    6.29   0
   0  -5  13   11.57    6.10   0
   0  -5  14   10.57    5.53   0
   1  -3   3  180.00    5.83   0
   2  -4  12   75.36    6.90   0
   2  -3   5   24.45    3.56   0
   2   0  21   -2.59    6.37   0
   3  -3  10   61.44    6.35   0
   3  -3  13   14.78    6.20   0
   3  -3  14   12.65    4.88   0
   3  -2   5 1181.92   15.56   0
   3  -2  17    2.02    6.28   0
   3  -1   4  219.74    5.89   0
   3  -1  18   69.73    9.21   0
   3   0  18   53.99    6.97   0
   3   1   7  330.36    7.60   0
   3   1  15   18.72    4.64   0
   4  -1   8   18.66    3.24   0
   4  -1   9  847.00   15.98   0
   4  -1  13   16.51    5.44   0
   4  -1  14  135.94    8.38   0
   4   0   9    0.93    2.25   0
   4   0  10  938.62   16.38   0
   4   0  11   -1.00    3.40   0
   1  -4   7    4.64    3.41   0
   1  -4  17    7.45    6.16   0
   2  -3  18   95.95    9.82   0
   2  -2   3 2189.19   17.49   0
   2  -2  20    7.19    7.03   0
   3  -3  11   31.76    4.95   0
   3  -3  12   30.61    5.13   0
   3  -2  16   -4.82    5.35   0
   3   0   5    0.26    1.79   0
   3   0  17    0.46    5.31   0
   4  -1  10    1.96    2.89   0
   4  -1  12   17.45    4.13   0
  -1  -5  16    4.32    7.43   0
  -1  -5  17    6.99    5.71   0
   0  -4   5    0.67    2.63   0
   1  -4   8    2.84    3.95   0
   1  -4  15   27.96    7.72   0
   1  -4  16   19.54    6.52   0
   2  -3   6   -1.12    3.11   0
   2  -3  17    0.23    5.44   0
   2  -2  19   -0.34    7.35   0
   2  -1  20   38.78    8.22   0
   2   0  20   22.03    6.16   0
   3  -2   6   22.57    3.06   0
   3  -2  15   42.93    7.40   0
   3  -1   5 1059.83   13.59   0
   3  -1  17   -0.10    4.19   0
   3   0  16  668.00   18.46   0
   3   1   8   11.09    2.21   0
   3   1   9   14.20    3.22   0
   3   1  13   93.23    6.34   0
  -1  -5  14    9.16    6.36   0
  -1  -5  15    5.57    5.20   0
   1  -4  10  280.87   11.24   0
   1  -4  13   -0.36    5.43   0
   1  -4  14   -0.13    5.98   0
   1  -3  19    0.69    8.36   0
   1   0  22    1.96    5.51   0
   2  -3  15   14.89    6.17   0
   2  -3  16   -1.56    5.33   0
   2  -2  18    0.70    6.46   0
   2  -1  19    0.43    7.08   0
   2   0  19    2.52    6.14   0
   3  -2   7  155.81    6.58   0
   3  -2  14   45.46    5.76   0
   3  -1  16   -0.12    4.03   0
   3   0  15    2.34    5.01   0
   3   1  10  759.76   13.07   0
   3   1  11  428.70   10.48   0
   3   1  12    0.60    2.42   0
   0  -4  18   17.60    6.80   0
   1  -4  11   89.25    7.02   0
   1  -4  12   54.68    6.25   0
   1  -3   4  945.84   12.96   0
   1  -3  18   15.14    7.65   0
   1   0  21   -0.11    6.55   0
   2  -3   7   63.55    4.90   0
   2  -3   8  478.44   12.39   0
   2  -3  14  171.87   10.69   0
   2  -2   4  146.43    5.23   0
   2   1  17  107.13    7.48   0
   3  -2   8    2.86    2.31   0
   3  -2  10   43.09    5.66   0
   3  -2  12   -0.69    3.38   0
   3  -2  13  187.75    9.57   0
   3  -1   6  217.95    6.90   0
   3  -1  15   15.48    4.64   0
   3   0   6  436.75    8.49   0
   3   0  14    3.21    4.65   0
  -2  -5  17    0.96    5.32   0
   0  -4  16    2.05    6.93   0
   0  -4  17    2.89    5.81   0
   1  -2  20   54.13    8.87   0
   1  -1  21   20.58    7.02   0
   2  -3   9   37.77    4.47   0
   2  -3  11   57.96    6.52   0
   2  -3  12   -2.09    3.48   0
   2  -3  13    7.10    4.17   0
   2  -2  17   35.25    6.52   0
   2  -1  18   18.98    6.28   0
   2   0  18    3.18    4.54   0
   2   1  16    4.27    4.34   0
   3  -1  13   90.10    7.32   0
   3  -1  14   32.13    5.00   0
   3   0   7   -0.26    1.71   0
  -2  -5  15   18.44    7.55   0
  -2  -5  16    2.48    5.08   0
   0  -4   7  197.08    7.86   0
   0  -4  15    3.31    6.35   0
   0  -3  20   42.82    8.18   0
   1  -3   5  106.56    5.24   0
   1  -3  17    7.82    5.64   0
   1  -2  19  108.65   10.62   0
   1  -1  20   26.86    8.65   0
   1   0  20   31.80    8.02   0
   2  -2   5  307.15    7.88   0
   2  -2  16   29.23    6.02   0
   2  -1  17  114.38    9.63   0
   2   0  17    2.56    5.27   0
   3  -1   8   11.82    2.73   0
   3  -1   9   16.84    3.93   0
   3   0   8    5.36    2.09   0
   3   0   9    0.79    2.89   0
   3   0  10  545.66   12.40   0
   3   0  11    2.39    3.41   0
   3   0  12  503.86   12.92   0
  -1  -4  18   -1.34    7.09   0
   0  -4   8    2.64    2.65   0
   0  -4  13    3.52    5.15   0
   0  -4  14    1.67    4.95   0
   0  -3   3   -0.43    1.73   0
   0  -3  19    4.18    7.47   0
   0  -2  21  145.73   13.42   0
   0  -1  22    7.45    8.16   0
   0   0  22   29.38    7.79   0
   1  -3  15   37.23    6.82   0
   1  -3  16   -1.12    4.36   0
   2  -2  15   38.34    5.80   0
   2  -1  16    8.59    5.50   0
   2   0  16  158.03    9.57   0
   2   1  14   83.04    6.12   0
  -3  -5  17    5.62    6.76   0
  -1  -4  17    9.95    8.21   0
   0  -4  11   10.32    4.04   0
   0  -4  12   22.91    4.93   0
   1  -3   6   14.98    2.73   0
   1  -3  14  150.07    9.87   0
   1  -2  18   11.87    6.08   0
   1  -1  19   33.12    7.38   0
   1   0  19   -4.20    4.75   0
   2  -2   6 1222.94   16.24   0
   2  -2  13  360.28   13.30   0
   2  -2  14   26.23    5.06   0
   2  -1   4  377.16    7.29   0
   2   1  13   39.29    4.75   0
  -3  -5  16   12.18    5.77   0
  -2  -4  19    9.74    7.79   0
  -1  -4  16   38.69    8.35   0
  -1  -3  20   -1.39    7.50   0
   0  -1  21   -3.80    6.16   0
   0   0  21    2.53    5.62   0
   1  -3   7   45.36    4.22   0
   1  -3  13    4.45    3.89   0
   1  -2   3  415.56    7.37   0
   1  -2  17  203.89   11.65   0
   1  -1  18   30.30    6.86   0
   1   1  17   76.87    7.42   0
   2  -2   7  452.73   10.54   0
   2  -2   8   29.59    4.09   0
   2  -2  11    6.99    4.32   0
   2  -1  15   -0.99    3.83   0
   2   0  15    2.56    3.59   0
   2   1  12   13.41    3.94   0
  -1  -4  15    0.88    5.89   0
   0  -3   4  693.44   11.01   0
   0  -3  17    3.93    5.54   0
   0  -2  19   28.96    8.16   0
   1  -3   9   95.36    6.30   0
   1  -3  10    3.93    3.78   0
   1  -3  12  174.97    9.07   0
   1   0  18   76.69    7.43   0
   2  -2   9    3.85    2.91   0
   2  -2  10  102.20    6.43   0
   2  -1   5  284.37    6.95   0
   2  -1  14   73.70    6.56   0
   2   1   8  118.76    5.02   0
   2   1  10  136.92    6.04   0
   2   1  11   79.67    5.08   0
  -2  -4  18   43.39    7.89   0
  -1  -4   7   39.96    4.32   0
  -1  -4  13   14.76    5.82   0
  -1  -3  19   21.30    7.25   0
  -1  -2  21    8.79    7.87   0
  -1  -1  22  105.88   11.36   0
  -1   0  22   -0.11    6.91   0
   0  -3  16    1.88    4.62   0
   0   0  20   42.47    7.11   0
   0   1  19   44.22    6.66   0
   1  -2  15    2.46    5.78   0
   1  -1  17   76.36    7.31   0
   1   0  17    0.67    5.48   0
   1   1  16  114.83    7.57   0
   2  -1  12   13.20    4.64   0
   2   0   5    0.42    1.35   0
   2   0  13   -0.65    2.91   0
   2   1   9  776.53   12.34   0
  -1  -4   8   22.27    3.63   0
  -1  -4   9    2.56    3.97   0
  -1  -4  11  326.76   12.38   0
  -1  -4  12    3.17    4.24   0
  -1  -3  18   96.72   10.46   0
   0  -3  15   28.80    5.49   0
   0  -2  18   11.10    5.56   0
   0  -1  19   43.82    7.68   0
   1  -2  14   18.85    5.92   0
   1  -1  16  117.78    9.26   0
   2  -1  10  151.34    7.36   0
   2  -1  11   82.39    5.77   0
   2   0   6 1575.96   15.62   0
   2   0  11    0.39    3.25   0
   2   0  12  327.51   10.34   0
  -3  -4  19    9.64    6.93   0
  -2  -4  16    0.33    5.52   0
  -1  -2  20   19.86    7.01   0
   0  -3  14   84.70    7.51   0
   0   0  19    1.07    4.67   0
   1   0  16   19.70    4.89   0
   2  -1   8  127.05    5.77   0
   2  -1   9  787.41   14.63   0
   7  -3   2  282.19    9.16   0
   7  -2   1  382.28    9.51   0
   8   1   3  159.86    7.24   0
   9   1   4   10.71    3.49   0
   9   2   7  359.36   13.09   0
  10  -4   9    1.23    6.91   0
  10  -2   4    5.86    5.29   0
  10   0   4   24.23    4.96   0
  10   2  10   11.61    6.93   0
  11  -3   8    7.71    6.95   0
  11   0   6   62.77    7.75   0
  12  -2   9   87.83   10.75   0
  12  -1   8   51.15    8.26   0
  12   0   9   -0.43    5.14   0
  12   0  10  134.72   11.78   0
   8  -3   3   31.48    4.50   0
   8  -2   2    7.46    3.48   0
   8   0   2   -0.79    2.30   0
   9  -2   3  187.63    9.15   0
   9   0   3    2.87    2.68   0
  10  -4  10    7.92    6.42   0
  10  -4  11    2.66    7.63   0
  10  -1   4  214.47   10.17   0
  10   1   6    2.94    3.50   0
  10   2  11    8.39    6.48   0
  10   2  12    2.09    6.54   0
  11  -3   9   -1.24    7.11   0
  11   1   9    9.74    5.33   0
  11   1  10   29.84    6.92   0
  12  -2  10   12.09    6.98   0
  12  -2  11   11.46    7.07   0
  12  -2  12    3.34    8.37   0
  12  -2  13   41.66   10.38   0
  12  -1   9   -0.52    5.86   0
  12  -1  10   26.04    9.07   0
  12   0  11    4.18    6.08   0
  12   0  12   23.98    8.61   0
  12   0  13   -3.51    7.68   0
  12   0  14    0.65    7.59   0
   8  -1   2   44.23    4.82   0
   8   2   6    8.20    3.77   0
   9  -3   5   62.24    7.26   0
   9  -1   3  333.51   11.03   0
   9   1   5   88.98    7.00   0
   9   2   8   82.92    7.05   0
  10  -4  12    1.18    6.39   0
  10  -4  13    2.84    8.38   0
  10  -2   5   76.99    7.30   0
  10   0   5    2.50    4.23   0
  10   1   7   11.35    5.00   0
  10   2  13    7.75    5.84   0
  11  -3  10    3.79    6.20   0
  11  -3  11   11.63    8.57   0
  11  -3  12   28.67    9.48   0
  11  -3  13    0.69    8.69   0
  11  -2   7   25.71    6.02   0
  11   1  11   79.45    8.93   0
  11   1  12   35.39    8.89   0
  11   1  13    4.25    8.42   0
  11   1  14   19.82    9.11   0
  11   1  15   -0.04    8.42   0
  12  -1  11    5.24    6.67   0
  12  -1  12   30.78    7.70   0
  12  -1  13    8.57    7.34   0
  12  -1  14    3.28    7.05   0
   6  -3   2  229.24    7.63   0
   7  -3   3   11.60    4.05   0
   7   1   3   26.49    3.90   0
   7   2   5  577.32   12.29   0
   8  -3   4   75.85    6.86   0
   8   1   4   95.35    6.27   0
   9  -4   9    0.53    6.54   0
   9  -2   4   39.08    5.36   0
   9   0   4  352.30   11.35   0
   9   2   9   44.67    6.53   0
  10  -3   8    5.01    6.40   0
  10   1   8    0.77    4.66   0
  11  -2   8   64.76    7.90   0
  11  -2   9   49.25    8.34   0
  11  -1   8   78.96    9.03   0
  11   0   9   -5.35    5.96   0
   7  -2   2    4.06    3.16   0
   7   0   2 2910.44   24.88   0
   8  -4   7    2.61    5.46   0
   8   0   3    0.58    3.50   0
   9  -4  10   21.47    7.57   0
   9  -3   6   25.58    6.19   0
   9   1   6  127.45    8.31   0
   9   2  10   32.44    6.43   0
  10  -3   9    1.80    6.52   0
  10  -2   6    8.15    3.99   0
  10   0   6  537.89   15.47   0
  11  -2  10    8.19    7.29   0
  11  -2  11    0.87    7.83   0
  11  -2  15   -3.25    8.35   0
  11  -1   9   16.19    7.69   0
  11   0  10  267.45   14.28   0
  11   0  11    3.24    6.95   0
  11   0  15    6.09    8.71   0
  11   0  16    4.53    9.41   0
   7   2   6    0.50    3.55   0
   8   2   8   79.60    7.13   0
   9  -4  11    3.50    6.00   0
   9  -4  12   -1.71    7.40   0
   9  -4  13   11.52    8.12   0
   9  -4  14    3.62    7.75   0
   9  -2   5    6.64    4.19   0
   9  -1   4   11.86    3.52   0
   9   2  12    9.76    6.71   0
   9   2  13   27.17    7.16   0
  10  -3  10    9.00    7.19   0
  10  -3  11   -3.59    7.17   0
  10  -1   6    0.47    3.80   0
  10   0   7    2.84    4.68   0
  10   1  10    9.63    5.73   0
  10   1  16   -0.65    8.00   0
  10   1  17    0.35    7.24   0
  11  -2  12   -0.47    6.30   0
  11  -2  13   40.57    8.50   0
  11  -2  14    7.12    7.35   0
  11  -1  10   27.93    7.12   0
  11  -1  11   66.92   10.18   0
  11  -1  13    1.39    7.90   0
  11  -1  14    7.83    8.67   0
  11  -1  15    9.53    8.65   0
  11   0  12   -1.65    5.82   0
  11   0  13    0.17    6.18   0
  11   0  14   25.35    8.69   0
   7  -3   4   23.47    4.63   0
   8  -3   5   10.32    4.07   0
   9  -3   7   12.28    4.85   0
   9   0   5   -1.76    2.94   0
   9   1   7    4.42    3.41   0
  10  -3  13   -0.25    8.56   0
  10  -3  14   11.47    8.03   0
  10  -3  15   10.03    7.73   0
  10  -1   7    2.33    5.43   0
  10   0   8   25.60    6.56   0
  10   1  11   92.93    8.62   0
  10   1  12   58.27    8.05   0
  10   1  13   10.89    7.90   0
  10   1  14   34.54    8.73   0
  10   1  15   12.95    7.36   0
   6  -3   3   18.91    3.29   0
   7   1   4  110.54    5.65   0
   8  -4   9   51.70    6.76   0
   8  -4  10   15.44    6.66   0
   8   0   4  314.47    9.75   0
   8   2   9    8.03    4.23   0
   9  -2   6   59.11    6.97   0
   9  -1   5   92.73    6.53   0
   9   0   6   43.96    6.02   0
   9   1   8   80.76    7.23   0
  10  -2   9    2.14    5.65   0
  10   0  17    1.44    8.75   0
   7  -2   3    9.66    2.88   0
   7   0   3   -0.54    2.11   0
   7   2   7  132.79    7.08   0
   8  -4  11   -0.39    6.60   0
   8  -3   6  325.09   12.05   0
   8  -1   4   98.24    6.30   0
   8   1   6    0.51    2.85   0
   8   2  10    5.68    3.72   0
   9  -3   9  131.36    9.66   0
   9  -1   6  108.51    8.06   0
   9   1  18    1.62    6.90   0
   9   1  18   -0.78    4.79   0
  10  -2  10   13.61    5.65   0
  10  -2  11    7.28    7.49   0
  10  -2  12    1.71    7.60   0
  10  -2  13   11.20    8.09   0
  10  -2  14   21.21    9.79   0
  10  -2  15    5.65    8.13   0
  10  -2  16    4.00    6.92   0
  10  -1  16    1.59    8.45   0
  10  -1  17   -1.52    7.22   0
  10   0  10   15.15    5.70   0
  10   0  11    2.53    6.70   0
  10   0  12   60.43    9.19   0
  10   0  13    3.57    7.05   0
  10   0  15   -2.35    7.65   0
  10   0  16   47.11    9.05   0
   6   2   6  146.48    6.69   0
   7  -4   8    1.03    4.27   0
   7  -3   5   -1.13    3.73   0
   7  -1   3   30.24    3.47   0
   7   2   8   19.94    4.65   0
   8  -4  12   16.20    6.26   0
   8  -4  13   25.33    7.25   0
   8  -4  14   40.76    8.14   0
   8  -4  15    9.92    7.02   0
   8  -3   7    9.62    5.39   0
   8  -2   5   17.16    4.61   0
   8   0   5   -1.96    4.07   0
   8   2  11  174.43    9.75   0
   8   2  13   45.42    7.65   0
   8   2  14   -1.70    6.28   0
   9  -3  10  114.53    9.26   0
   9  -3  11    5.60    6.75   0
   9  -3  12   39.90    8.81   0
   9  -3  13   17.12    8.14   0
   9  -3  14    6.23    8.65   0
   9  -3  15    3.93    8.59   0
   9  -3  16    0.94    8.54   0
   9   0   7   -0.10    3.32   0
   9   1  10   11.61    5.09   0
   9   1  16   21.71    9.21   0
   9   1  17   21.48    7.49   0
  10  -1  10    7.53    4.98   0
  10  -1  11  102.24    9.45   0
  10  -1  12   56.03    9.31   0
  10  -1  13   16.37    8.35   0
  10  -1  14   41.63    9.31   0
  10  -1  15    7.54    7.12   0
   6  -3   4    0.92    3.48   0
   7  -2   4   25.94    4.26   0
   7   1   5   51.90    4.33   0
   8  -3   8   56.96    6.98   0
   8  -1   5  337.43   11.10   0
   8   1   7   16.50    3.82   0
   9  -2   8   72.36    6.93   0
   9  -1   7    5.78    3.71   0
   9   0   8   64.65    7.05   0
   9   0  18  157.87   14.08   0
   9   1  12   27.47    5.74   0
   9   1  13   16.55    7.19   0
   9   1  14    5.28    6.02   0
   9   1  15   66.07    9.18   0
   6  -2   3   19.46    3.70   0
   7  -4  10  113.09    9.45   0
   7  -3   6   23.67    5.28   0
   7   0   4  993.06   15.83   0
   7   2   9   44.30    5.83   0
   8  -2   6   11.53    3.64   0
   8   0   6   80.05    6.38   0
   8   1   8  192.95    9.82   0
   8   1  19   95.46   11.45   0
   9  -2  16   12.98    8.66   0
   9  -2  17    9.83    7.76   0
   9  -1   8   70.12    6.96   0
   9  -1  18    9.92    8.93   0
   9   0   9    0.78    3.69   0
   9   0  17   -1.63    8.61   0
   7  -4  11    3.33    4.73   0
   7  -4  12   43.06    8.28   0
   7  -4  13    6.59    7.22   0
   7  -4  14   20.70    8.53   0
   7  -4  15    1.55    7.53   0
   7  -4  16   13.07    8.17   0
   7  -1   4  116.84    6.00   0
   7   2  10  148.12    8.85   0
   8  -3  10   32.78    7.80   0
   8  -3  17    0.83    8.31   0
   8  -2   7   59.91    6.25   0
   8  -1   6   -0.21    4.17   0
   8   1   9  215.48   10.54   0
   8   1  18   10.94    8.31   0
   9  -2  11   62.74    7.70   0
   9  -2  12   15.04    6.90   0
   9  -2  13   16.02    7.98   0
   9  -2  14   -3.69    7.37   0
   9  -2  15    1.52    6.59   0
   9  -1   9   43.72    6.01   0
   9  -1  16   21.48    9.47   0
   9  -1  17   27.33    7.86   0
   9   0  12   48.60    8.44   0
   9   0  13    3.07    6.10   0
   9   0  14   49.62    9.05   0
   9   0  15   -4.15    7.32   0
   9   0  16   54.71    8.77   0
   6  -3   5   59.35    4.99   0
   7  -3   7   11.14    3.95   0
   7  -2   5  594.12   13.70   0
   7   0   5   -0.22    3.12   0
   7   2  11  275.10   11.28   0
   7   2  12   18.96    6.02   0
   7   2  15   91.06    9.17   0
   8  -3  11    3.74    5.15   0
   8  -3  12   68.40    9.23   0
   8  -3  13   19.72    7.83   0
   8  -3  14    0.39    7.00   0
   8  -3  15    2.18    8.01   0
   8  -3  16    1.75    6.99   0
   8   0   7    0.60    2.92   0
   8   0  19    1.16    8.69   0
   8   1  10  146.30    8.96   0
   8   1  16    4.32    8.59   0
   8   1  17    0.84    6.40   0
   9  -1  11    2.72    4.67   0
   9  -1  12   22.86    7.22   0
   9  -1  13   11.53    7.48   0
   9  -1  14    3.97    5.98   0
   5  -3   4  444.96   10.37   0
   6  -4   9   58.21    6.26   0
   6  -2   4   65.20    5.12   0
   6   1   5    2.88    2.30   0
   6   2   8    7.96    3.25   0
   7  -3   8    2.93    5.04   0
   7  -1   5   50.73    5.28   0
   7   1   7  130.30    6.83   0
   7   1  20   25.22    9.16   0
   7   2  14   14.79    5.30   0
   8  -2   8   80.39    6.77   0
   8  -2   9   15.00    5.55   0
   8  -2  17   21.35    9.04   0
   8  -2  18    0.47    6.68   0
   8  -1  19   93.23   12.17   0
   8   0  18   17.79    9.60   0
   8   1  11    1.46    3.83   0
   8   1  13   19.06    7.07   0
   8   1  14    2.83    4.94   0
   8   1  15   11.71    6.24   0
   6  -4  17    8.06    8.03   0
   6  -3   6  308.77   10.93   0
   7  -3   9   11.55    5.78   0
   7  -3  18    8.15    9.00   0
   7  -2   6    2.50    3.27   0
   7   0   6   27.34    4.50   0
   7   1   8  155.14    8.31   0
   7   1  19   -1.04    7.90   0
   8  -2  15   43.27    9.40   0
   8  -2  16   34.44    9.32   0
   8  -1   8  192.14    9.46   0
   8  -1  17    4.08    7.88   0
   8  -1  18   15.92    7.74   0
   8   0   9   -0.02    4.25   0
   8   0  16    6.79    7.32   0
   8   0  17    1.81    5.98   0
   6  -4  12   17.31    5.43   0
   6  -4  13   19.49    7.20   0
   6  -4  14    3.15    7.48   0
   6  -4  15    5.44    7.08   0
   6  -4  16   -2.43    6.36   0
   6  -1   4   92.20    5.42   0
   6   2  10    3.64    4.55   0
   7  -3  10   21.38    6.71   0
   7  -3  17   13.84    7.70   0
   7  -2   7  137.36    7.90   0
   7  -1   6  245.15    9.49   0
   7   1   9  676.16   16.21   0
   7   1  18   18.33    8.20   0
   8  -2  12   13.72    5.35   0
   8  -2  13   49.79    7.45   0
   8  -2  14    2.33    6.02   0
   8  -1   9  216.83   10.46   0
   8  -1  15   16.05    7.59   0
   8  -1  16    5.54    7.76   0
   8   0  10  196.25   10.11   0
   8   0  11    2.20    4.91   0
   8   0  13    1.01    5.71   0
   8   0  14   11.34    7.18   0
   8   0  15    0.61    6.96   0
   5  -4   9    8.24    5.08   0
   5  -3   5    8.51    2.73   0
   5   2   7   17.75    3.04   0
   6  -3   7   17.84    4.13   0
   6   1  21   -0.14    6.48   0
   6   1  21   -0.12    4.73   0
   6   2  11  117.00    8.06   0
   6   2  16    6.95    6.51   0
   7  -3  12   33.59    6.77   0
   7  -3  13   11.13    6.89   0
   7  -3  14   -0.42    5.52   0
   7  -3  15    9.06    6.47   0
   7  -2  19   -0.94    6.62   0
   7  -1  20   25.50    8.51   0
   7   0   7    1.47    3.62   0
   7   0  19    6.77   10.17   0
   7   1  10   29.76    5.74   0
   7   1  16    4.72    7.10   0
   7   1  17   38.70    7.74   0
   8  -1  12    0.07    4.59   0
   8  -1  13   24.01    6.99   0
   8  -1  14    1.97    5.09   0
   5  -4  10    1.20    5.14   0
   5  -4  18   41.22    9.58   0
   6  -3   8    8.04    4.87   0
   6  -3  19    0.81    8.64   0
   6   0   5    1.12    2.11   0
   6   1   7  353.82   10.09   0
   6   1  20   14.14    8.37   0
   6   2  12   10.52    4.22   0
   6   2  13   -0.56    4.77   0
   6   2  15   38.44    6.17   0
   7  -2   8   14.52    4.02   0
   7  -2  17    3.51    7.89   0
   7  -2  18    3.91    6.58   0
   7  -1   7  131.60    7.12   0
   7  -1  19   -0.29    6.62   0
   7   0   8    0.40    3.68   0
   7   0  18    1.54    7.74   0
   7   1  11   22.51    4.72   0
   7   1  12   24.43    5.90   0
   7   1  14    7.15    6.09   0
   7   1  15    4.85    5.03   0
   5  -4  16   -1.69    7.15   0
   5  -4  17   -1.38    6.22   0
   5  -3   6  455.99   12.04   0
   5   2   8   37.25    4.12   0
   6  -3   9    2.02    5.24   0
   6  -3  17   16.20    8.63   0
   6  -3  18    2.03    6.90   0
   6  -2  20    2.56    8.35   0
   6  -1   5    0.66    2.28   0
   6  -1  21    2.04    8.37   0
   6   0  21    3.23    8.62   0
   6   1  19   -1.38    7.89   0
   7  -2   9   33.82    5.22   0
   7  -2  16    5.75    6.37   0
   7  -1   8  157.77    8.52   0
   7  -1  17   31.92    9.36   0
   7  -1  18   18.04    7.60   0
   7   0   9    4.03    4.48   0
   7   0  17   -1.23    6.03   0
   5  -4  13    2.39    4.69   0
   5  -4  14    6.26    5.69   0
   5   2   9  193.18    8.16   0
   6  -3  10  100.99    8.36   0
   6  -3  11    2.16    5.17   0
   6  -3  15    2.82    6.83   0
   6  -3  16    8.99    7.45   0
   6  -2  19    3.05    8.26   0
   6   0   6  581.29   12.51   0
   6   0  20    3.45    8.67   0
   6   1   8   29.26    3.96   0
   6   1  18   27.75    8.50   0
   7  -2  11  275.02   12.14   0
   7  -2  13    2.94    4.58   0
   7  -2  14   19.64    5.87   0
   7  -1   9  651.98   16.38   0
   7  -1  15    0.55    6.99   0
   7  -1  16   -3.60    7.33   0
   7   0  10   20.33    4.26   0
   7   0  11   -0.78    4.56   0
   7   0  15   -1.77    6.16   0
   7   0  16   18.21    6.74   0
   4  -4  19   70.05   10.60   0
   4  -3   5  204.29    7.40   0
   5  -3   7   27.95    4.69   0
   5  -3  20   12.70    7.80   0
   5   0  22    1.84    8.88   0
   5   1  21    2.76    6.81   0
   5   2  10    8.82    4.45   0
   5   2  17   47.85    8.09   0
   6  -3  13   18.12    5.82   0
   6  -3  14   -2.27    5.48   0
   6  -2   7  144.83    7.38   0
   6  -2  18   18.14    8.64   0
   6  -1   6  395.12   10.58   0
   6  -1  20    7.17    7.27   0
   6   0  19   -5.21    8.60   0
   6   1   9    3.76    3.94   0
   6   1  16   80.38    9.55   0
   6   1  17   10.64    6.48   0
   7  -1  10   19.73    4.75   0
   7  -1  11   21.82    4.77   0
   7  -1  13   99.24    9.13   0
   7  -1  14    7.71    5.10   0
   7   0  12  210.83   10.67   0
   4  -4  10   37.57    6.37   0
   4  -4  17    4.77    7.45   0
   4  -4  18    2.06    6.55   0
   5  -3   8   21.91    4.78   0
   5  -3  18    1.66    9.05   0
   5  -3  19    4.01    7.09   0
   5  -2   5   62.02    4.39   0
   5  -2  21    8.10    8.88   0
   5   1  20    2.36    7.71   0
   5   2  11   38.60    5.74   0
   5   2  12   -3.12    4.41   0
   5   2  13    4.97    5.05   0
   5   2  14    4.32    4.96   0
   5   2  16   27.64    5.96   0
   6  -2   8    8.37    3.19   0
   6  -2  17   26.88    8.32   0
   6  -1   7  359.48   10.90   0
   6  -1  19    1.84    6.38   0
   6   0   7    0.00    2.64   0
   6   0  18  119.82   11.93   0
   6   1  10    0.81    3.20   0
   6   1  11    2.56    4.66   0
   6   1  15   78.71    9.16   0
   4  -4  11   51.44    7.18   0
   4  -4  15   19.99    7.04   0
   4  -4  16    7.99    7.57   0
   4   1  22   16.79    8.76   0
   5  -3   9    2.34    4.32   0
   5  -3  17    5.45    8.11   0
   5  -2  20   18.85    9.13   0
   5  -1  21    4.34    9.70   0
   5   0  21    1.55    7.03   0
   6  -2   9  151.14    8.23   0
   6  -2  10    1.29    4.29   0
   6  -2  15   44.14    8.00   0
   6  -2  16    3.12    5.96   0
   6  -1  17   20.84    8.23   0
   6  -1  18   23.11    7.89   0
   6   0   8  199.43    8.75   0
   6   0  17   -0.81    7.03   0
   6   1  12   24.59    4.87   0
   6   1  13  195.04   10.08   0
   3  -4  20   -1.10    6.66   0
   4  -4  13    0.74    4.72   0
   4  -4  14    2.22    5.43   0
   4  -3   6   80.76    5.12   0
   4  -3  20   16.21    9.23   0
   4   2   8    1.84    2.85   0
   4   2  18   -2.89    6.02   0
   5  -3  10   16.98    5.69   0
   5  -3  15   -0.44    6.10   0
   5  -3  16   58.43    8.62   0
   5  -2   6  310.23    9.42   0
   5  -1  20   -0.08    7.89   0
   5   0  20    0.31    7.89   0
   5   1   7   73.58    4.85   0
   5   1  18    6.37    7.55   0
   6  -2  11  109.99    8.23   0
   6  -2  12    8.10    5.41   0
   6  -2  14   46.46    6.86   0
   6  -1   8   31.39    4.28   0
   6  -1   9    3.67    4.08   0
   6  -1  16   82.21   10.23   0
   6   0   9    0.57    2.78   0
   6   0  15   -0.25    6.54   0
   6   0  16  111.11    9.44   0
   3  -4  18    1.55    7.31   0
   3  -4  19   -0.85    6.77   0
   4   0  22    6.14    9.08   0
   4   1  21   14.97    7.23   0
   4   2  17    0.25    5.84   0
   5  -3  11   -1.31    3.74   0
   5  -3  12   44.65    6.01   0
   5  -3  14  102.31    9.23   0
   5  -2   7   17.48    4.11   0
   5  -2  18   15.22    8.35   0
   5   0   6  298.24    8.86   0
   5   0  19   -4.32    8.31   0
   5   1   8   14.73    3.94   0
   5   1  17   74.80    9.41   0
   6  -1  10    0.23    4.25   0
   6  -1  11    3.38    4.67   0
   6  -1  12   27.69    6.08   0
   6  -1  14   48.85    7.67   0
   6  -1  15   80.47    8.34   0
   6   0  11    0.68    3.31   0
   6   0  12   33.62    6.17   0
   6   0  13   -2.84    4.05   0
   3  -4  17   -0.49    8.17   0
   3   1  23    0.94    8.07   0
   4  -3   7   -0.11    2.93   0
   4  -3  18    7.63    7.88   0
   4  -2  21    1.11    6.82   0
   4  -1  22   14.63    7.56   0
   4   1  20   34.55    9.67   0
   5  -2  17   51.97    9.29   0
   5  -1   6  144.08    6.28   0
   5   0  18   17.01    8.47   0
   5   1   9   34.62    4.99   0
   5   1  16    0.54    4.77   0
   2  -4  20   -2.28    9.29   0
   3  -4  11   26.75    6.26   0
   3  -4  15   14.02    7.21   0
   3  -4  16    8.26    5.66   0
   3  -3  21   18.27    8.46   0
   3   1  22   -0.06    7.87   0
   4  -3   8   26.72    4.85   0
   4  -3  17   17.81    7.58   0
   4  -2  20   88.89   11.27   0
   4  -1  21    7.09    8.57   0
   4   0  21   -0.39    6.36   0
   4   1  19   14.06    8.03   0
   4   2  10    9.69    3.32   0
   4   2  11   62.72    6.01   0
   4   2  12   18.47    5.23   0
   4   2  13   -3.08    4.65   0
   4   2  14    7.00    5.49   0
   4   2  15   63.79    6.69   0
   5  -2   8   38.45    4.61   0
   5  -2   9  205.41    9.17   0
   5  -2  15   57.66    8.53   0
   5  -2  16   27.02    6.95   0
   5  -1   7   80.12    5.60   0
   5  -1  17   68.27    9.82   0
   5  -1  18    5.01    6.37   0
   5   0   7    1.49    2.25   0
   5   0  17   -1.21    6.48   0
   5   1  10  585.81   14.05   0
   5   1  11   19.64    5.09   0
   5   1  12   -0.95    4.66   0
   5   1  14   37.98    6.62   0
   2  -4  19   11.23    9.06   0
   3  -4  12   72.57    6.86   0
   3  -4  14    1.05    4.42   0
   3  -3  20  200.07   15.19   0
   3  -2  22    5.65    8.74   0
   3  -1  23   -0.99    8.37   0
   3   0  23   -1.23    7.02   0
   4  -3   9    6.48    4.45   0
   4  -3  15    2.03    6.36   0
   4  -3  16   36.62    7.12   0
   4  -2  19   88.73   12.02   0
   4  -1  20   35.90    9.70   0
   4   0  20   31.31    8.79   0
   4   1  18    4.84    7.05   0
   5  -2  10    3.65    4.26   0
   5  -2  12    1.85    4.66   0
   5  -2  13    8.54    6.09   0
   5  -1  16   -1.87    6.87   0
   5   0   8 2843.51   28.61   0
   5   0  16   12.51    6.40   0
   1  -4  21    3.74    8.23   0
   2  -4  18   -3.13    8.63   0
   2  -3  22   -4.27    8.92   0
   3  -3   6  125.11    5.73   0
   3  -3  19   26.01    8.66   0
   3   0  22    7.53    9.21   0
   3   1  21    5.30    8.10   0
   3   2  18    6.36    5.94   0
   4  -3  11   17.49    5.67   0
   4  -3  12   21.96    6.37   0
   4  -3  13    5.89    5.51   0
   4  -2   6    2.23    2.18   0
   4  -2  18   -0.81    7.72   0
   4   0  19    3.23    7.27   0
   4   1  17   30.70    7.41   0
   5  -1   8   17.40    3.56   0
   5  -1   9   37.55    5.34   0
   5   0   9   -0.42    3.69   0
   5   0  14    7.04    5.63   0
   2  -4  17   -3.52    6.86   0
   2  -3  21    4.70    8.71   0
   2  -2  23    5.32    8.54   0
   2   0  24   30.05    9.71   0
   2   1  23    4.05    7.33   0
   3  -3  18   -2.46    7.37   0
   3  -2  21    6.97    7.45   0
   3  -1  22   -1.76    6.75   0
   3   1  20   11.94    8.04   0
   4  -2  17    1.68    7.25   0
   4  -1  19   16.99    7.13   0
   4   0  18   61.30    9.13   0
   5  -1  10  609.55   15.09   0
   5  -1  11   11.80    4.68   0
   5  -1  12   -0.83    4.45   0
   5  -1  13   69.59    6.97   0
   5   0  10  223.03    9.15   0
   5   0  11   -0.10    3.14   0
   5   0  13   -1.37    3.67   0
   1  -4  20   11.05    6.93   0
   2  -4  15   31.19    7.59   0
   2   1  22    5.28    7.94   0
   3  -3   7   40.37    4.51   0
   3  -3  17    0.99    6.90   0
   3  -2  20   10.53    8.24   0
   3  -1  21    8.65    8.10   0
   3   0  21    1.66    6.26   0
   3   2  16   -1.28    3.90   0
   4  -2   7    3.22    2.41   0
   4  -2  16    3.19    6.38   0
   4  -1  18    1.17    6.04   0
   4   0  17   -1.76    6.17   0
   4   1   8   22.55    3.16   0
   4   1  15   84.39    8.13   0
   1  -4  19   86.81   10.89   0
   1   1  24   17.39    8.99   0
   2  -4  12   77.90    7.63   0
   2  -4  13   20.45    4.88   0
   2  -3  20   41.45    8.81   0
   2  -2  22    9.87    8.53   0
   2  -1  23    8.00    7.68   0
   2   0  23   -0.26    7.30   0
   2   2  19    2.73    6.69   0
   3  -3   8   69.54    5.81   0
   3  -3  16   -0.28    4.63   0
   3  -2  19    2.41    7.98   0
   3   0  20    1.32    7.62   0
   3   1  19   -3.48    5.89   0
   3   2   9  293.71    8.30   0
   3   2  10   49.07    4.69   0
   3   2  14   49.37    6.81   0
   3   2  15   47.53    5.98   0
   4  -2   8    1.88    2.65   0
   4  -2   9  355.26   11.34   0
   4  -1  17   24.35    6.59   0
   4   1   9  861.50   15.38   0
   4   1  10   -2.10    3.99   0
   4   1  11  115.21    7.29   0
   4   1  12   18.47    4.91   0
   4   1  13   17.09    5.79   0
   4   1  14  130.04    8.59   0
   0  -4  21   -3.80    8.14   0
   1  -4  18    9.07    7.42   0
   1  -3  22    2.09    7.27   0
   2  -3  19   47.55    9.30   0
   2  -2  21   47.60    9.95   0
   2  -1  22    5.80    8.36   0
   2   0  22   89.52   11.08   0
   2   1  21   20.72    8.35   0
   3  -3   9    3.08    3.37   0
   3  -3  10   52.95    6.13   0
   3  -3  13   12.45    5.47   0
   3  -3  15    1.22    4.40   0
   3  -2  18    1.71    7.21   0
   3   1  18   59.75    8.06   0
   3   2  11   -1.43    2.97   0
   3   2  12   -0.46    3.35   0
   3   2  13  196.95    9.37   0
   4  -2  10    5.07    3.51   0
   4  -2  11   59.68    6.33   0
   4  -2  12   20.83    4.51   0
   4  -2  13    1.21    3.81   0
   4  -1   7  434.37   10.46   0
   4  -1  16   34.57    6.29   0
   4   0   7   -0.40    2.23   0
   4   0  15   -1.22    5.68   0
   0  -4  20  111.44   12.08   0
   1  -4  17   11.91    6.09   0
   1  -3  21   18.86   11.11   0
   1  -2  23    1.12    8.55   0
   1  -1  24   19.86    8.37   0
   1   0  24   -2.85    7.55   0
   1   1  23   10.24    7.33   0
   2  -3  18   87.32   10.19   0
   2   2  18    2.53    4.62   0
   3  -3  11   44.94    5.36   0
   3  -3  12   33.10    5.29   0
   3  -2  17    1.16    6.19   0
   3  -1  19    0.68    6.11   0
   3   0  19    3.16    5.81   0
   4  -1   8   23.40    3.89   0
   4  -1  14  132.10    8.99   0
   4   0   8  260.59    8.51   0
   4   0  13    0.92    4.37   0
  -1  -4  22    5.80    9.50   0
   0  -3  23    3.83    7.34   0
   1  -4  16   19.20    5.66   0
   1   2  20   48.98    8.36   0
   2  -3  17    1.50    6.18   0
   2  -2  20    6.17    7.04   0
   2  -1  21   18.15    8.71   0
   2   0  21   -1.38    6.39   0
   2   1  20   40.22    7.68   0
   3  -2  16   -0.19    6.60   0
   3  -1  18   66.43    8.30   0
   3   0  18   45.81    7.34   0
   3   1  16   -4.76    5.55   0
   4  -1   9  865.44   16.37   0
   4  -1  10    2.98    3.14   0
   4  -1  11  115.18    7.73   0
   4  -1  12   15.31    4.17   0
   4  -1  13   15.47    4.53   0
   4   0   9   -0.59    2.66   0
   4   0  10  890.31   16.97   0
   4   0  11    0.87    2.97   0
   4   0  12  512.89   14.38   0
   0  -4  19    1.12    6.10   0
   0  -3  22   37.93   10.25   0
   0  -2  24    0.88    8.83   0
   0   0  25    0.42    7.49   0
   0   1  24    2.40    8.32   0
   1  -4  13   -0.68    6.13   0
   1  -4  14   -2.05    4.20   0
   1  -3  20   -0.80    6.65   0
   1  -2  22   10.31    7.08   0
   1  -1  23    9.55    7.48   0
   1   0  23   -1.18    6.63   0
   1   1  22    9.14    6.81   0
   2  -3   7   67.16    4.97   0
   2  -3  16   -1.55    6.34   0
   2  -2  19   -1.21    7.53   0
   2  -1  20   38.11    9.12   0
   2   0  20   16.99    8.29   0
   2   1  19    2.40    6.63   0
   2   2  16   24.83    5.09   0
   3  -2   7  158.11    6.85   0
   3  -1  17   -0.08    6.11   0
   3   0  17    3.30    4.67   0
   3   1  15   20.97    5.75   0
  -1  -4  21   18.95    7.32   0
   0  -4  18   20.03    6.91   0
   1  -3  19    7.36    6.47   0
   1  -2  21   -4.22    8.05   0
   1  -1  22    8.05    8.44   0
   1   0  22    5.87    7.90   0
   1   1  21   19.69    8.51   0
   1   2  19  114.15    8.84   0
   2  -3   8  468.22   11.73   0
   2  -3  14  177.46   10.55   0
   2  -2  18    3.31    6.46   0
   2   1  18    9.94    6.33   0
   2   2  15   38.99    5.48   0
   3  -2   8    0.83    3.33   0
   3  -2  13  198.43   10.51   0
   3  -2  14   41.19    5.76   0
   3   1  13   87.88    7.24   0
   3   1  14   39.79    5.22   0
  -1  -4  20   -0.85    7.66   0
  -1  -3  23    7.23    8.96   0
  -1   1  25   -0.71    6.93   0
   0  -4  17   -1.84    5.41   0
   0  -2  23   10.96    7.77   0
   0  -1  24   -1.95    7.19   0
   0   0  24    0.66    7.71   0
   0   1  23   -1.80    6.76   0
   1  -3  18   17.16    7.74   0
   2  -3   9   34.50    5.03   0
   2  -3  10  255.23   10.17   0
   2  -3  12   -1.18    4.49   0
   2  -3  13   11.86    5.19   0
   2  -1  19   -0.11    6.05   0
   2   0  19    0.89    4.96   0
   2   2  13  352.55   11.74   0
   2   2  14   26.76    4.80   0
   3  -2   9  312.08   10.06   0
   3  -2  10   44.94    5.54   0
   3  -2  11   -2.88    3.83   0
   3  -2  12    0.29    3.31   0
   3  -1  15   27.03    5.33   0
   3   0  15    1.71    3.75   0
   3   1   9   14.79    3.00   0
   3   1  10  757.47   15.02   0
   3   1  11  439.65   12.24   0
   3   1  12    0.86    3.04   0
  -2  -4  22   17.87    7.94   0
  -1  -4  19    0.46    7.31   0
  -1  -1  25    8.49   10.39   0
  -1   0  25    4.61    9.18   0
   0  -4  16    4.63    5.27   0
   0  -3  20   53.37    9.63   0
   0  -1  23    6.20    8.23   0
   0   0  23    2.66    8.02   0
   1  -3  17    1.85    6.90   0
   1  -2  20   56.69    8.78   0
   1  -1  21   15.85    7.16   0
   1   0  21   -1.76    7.54   0
   1   1  20   24.65    8.36   0
   2  -2  17   30.20    6.43   0
   2  -1  18   15.14    7.01   0
   2   0  18    2.03    6.74   0
   2   2  10   99.10    5.23   0
   2   2  11    7.64    3.74   0
   2   2  12   11.85    3.55   0
   3  -1  13   92.36    7.74   0
   3  -1  14   37.64    5.65   0
   3   0  14    3.19    3.49   0
  -3  -4  23    2.05    8.49   0
  -2  -4  21   -0.58    9.39   0
  -2  -3  24    2.71    9.15   0
  -1  -3  22   15.20    9.34   0
  -1   1  24    2.92    6.77   0
   0  -4  14   -1.55    6.45   0
   0  -2  22   -2.30    7.02   0
   0   1  22    8.42    7.02   0
   0   2  20   61.45    7.69   0
   1  -2  19  120.32   11.82   0
   1  -1  20   30.82    8.97   0
   1   2  17  204.98   10.42   0
   2   1  16    2.43    4.00   0
   3  -1   8   11.25    3.30   0
   3  -1   9   12.85    3.83   0
   3  -1  12    0.60    3.25   0
   3   0   8    3.80    3.37   0
   3   0  11    0.03    4.08   0
   3   0  12  461.60   13.42   0
   3   0  13    0.23    3.43   0
  -2  -2  25   16.47    9.66   0
  -2   0  26   21.64    8.77   0
  -1  -4  18   -1.25    5.63   0
  -1  -2  23    5.34    8.72   0
  -1  -1  24   -5.92    9.92   0
  -1   0  24   13.87    8.91   0
   0  -4  13    4.42    4.18   0
   0  -3  19    1.12    6.21   0
   0  -2  21  131.19   13.02   0
   0  -1  22   11.66    8.95   0
   0   0  22   38.49    9.35   0
   0   2  19   31.17    7.30   0
   1  -3  15   44.41    7.57   0
   1   0  20   30.11    7.28   0
   1   1  19   29.15    6.39   0
   1   2  16    3.95    5.60   0
   2  -2  14   19.67    5.72   0
   2  -2  15   28.96    5.64   0
   2   1  15   -1.04    4.78   0
   3  -1  10  771.86   15.62   0
   3   0   9   -1.79    2.30   0
   3   0  10  555.04   13.01   0
  -3  -4  22    2.75    8.34   0
  -2  -4  20    3.26    6.21   0
  -2  -3  23   10.01    7.72   0
  -2   1  25    8.35    7.58   0
  -1  -4  17   10.49    6.22   0
  -1  -3  21    9.82    7.15   0
  -1   1  23    8.07    8.33   0
  -1   2  21    5.80    7.05   0
   0  -3  18   64.98    9.76   0
   0   1  21    0.82    6.22   0
   1  -3  14  140.05    9.50   0
   1  -2  18   10.50    6.27   0
   1   0  19   -1.59    6.73   0
   1   2  15    1.92    5.16   0
   2  -2  13  355.70   13.17   0
   2  -1  16    7.55    4.52   0
   2   0  16  165.91    9.95   0
  -3  -3  24   -0.73    9.25   0
  -3   1  26   14.15    9.16   0
  -2  -4  19    5.77    7.58   0
  -2  -2  24   17.85    9.59   0
  -2  -1  25    8.63    7.74   0
  -2   0  25   -1.85    9.02   0
  -1  -3  20    2.22    7.46   0
  -1  -2  22    5.29    8.65   0
  -1  -1  23    1.24    8.56   0
  -1   0  23   -0.82    7.92   0
   0  -3  17    2.42    6.06   0
   0  -2  20   48.63    9.12   0
   0  -1  21    2.29    6.27   0
   0   0  21   -0.41    7.44   0
   0   1  20   43.46    8.83   0
   1  -3   8  385.14   10.44   0
   1  -3  13    0.00    3.88   0
   1  -1  18   33.95    7.57   0
   1   2  14    7.93    5.30   0
   2  -2   8   27.25    4.32   0
   2  -2  11    6.66    4.97   0
   2  -2  12   11.64    3.58   0
   2  -1  15    1.94    4.06   0
   2   0  15   -0.90    3.50   0
   2   1  13   38.39    4.73   0
  -4  -4  23    0.98    6.82   0
  -3  -4  21    4.94    6.72   0
  -3  -1  26    8.48    9.44   0
  -3   0  26   -4.32    9.24   0
  -2  -4  18   52.69    9.06   0
  -2  -3  22   61.68   10.04   0
  -2   1  24    5.85    7.10   0
  -1  -4  15   -0.61    4.28   0
  -1   2  20   15.07    7.07   0
   1  -3   9   89.59    5.71   0
   1  -3  10    0.39    3.42   0
   1  -3  11   25.73    4.29   0
   1  -2  16    9.24    5.95   0
   1   1  17   78.45    7.34   0
   1   2  13   35.92    5.35   0
   2  -2   9    5.44    2.92   0
   2  -2  10   94.20    6.17   0
   2  -1  14   70.97    6.72   0
   2   0  14    4.12    3.70   0
   2   1  11   82.50    6.14   0
   2   1  12   11.80    3.64   0
  -4  -4  22    3.30    8.22   0
  -3  -4  20   10.35    7.74   0
  -3  -3  23    2.23    8.89   0
  -3  -2  25    7.35    7.61   0
  -3   1  25   20.80    9.81   0
  -2  -3  21    0.31    7.90   0
  -2  -2  23   24.36    9.37   0
  -2  -1  24    5.53    7.29   0
  -2   0  24   57.51   10.72   0
  -2   2  22   16.29    6.68   0
  -1  -4  14  124.76    8.88   0
  -1  -3  19   20.29    6.94   0
  -1  -2  21   -2.20    8.27   0
  -1   0  22    8.26    7.93   0
   0  -1  20   39.38    7.65   0
   0   0  20   35.05    6.86   0
   0   1  19   52.66    8.10   0
   0   2  17    6.94    4.17   0
   1  -2  15    6.49    5.89   0
   1   0  17   -1.74    6.05   0
   1   1  16  108.86    8.40   0
   1   2  12   46.94    5.09   0
   2  -1  12   10.55    4.32   0
   2  -1  13   41.13    5.16   0
   2   0  13    0.28    3.07   0
   2   1  10  145.56    6.52   0
  -3  -1  25   46.16   10.64   0
  -2  -4  17   62.33    7.70   0
  -2   1  23    4.37    8.49   0
  -1  -3  18  101.60   10.43   0
  -1   1  21   30.48    7.90   0
   0  -3  15   21.93    5.10   0
   0  -2  18   15.71    5.59   0
   0  -1  19   44.61    9.11   0
   0   2  16   31.44    6.49   0
   1  -2  14   16.90    5.58   0
   1  -1  16  111.78    9.70   0
   1   1  15  138.60    9.31   0
   1   2  11   16.84    3.31   0
   2  -1  11   77.94    5.75   0
   2   0  11    1.81    3.65   0
   2   0  12  315.07   10.92   0
  -5  -4  23    2.08    8.66   0
  -4  -4  21   -4.17    9.41   0
  -4  -3  24    6.86    7.70   0
  -4   1  26   -0.93    7.35   0
  -3  -4  19    8.45    7.80   0
  -3  -3  22   13.03    9.97   0
  -3  -2  24    1.23    7.10   0
  -3   0  25   -0.91    6.77   0
  -3   2  23   18.48    6.93   0
  -2  -3  20    4.89    7.62   0
  -2  -2  22   16.66    9.24   0
  -2  -1  23    7.58    8.42   0
  -2   0  23    2.24    8.22   0
  -2   2  21    1.46    6.69   0
  -1  -2  20   23.75    6.64   0
  -1  -1  21   40.52    8.29   0
  -1   0  21    4.45    8.08   0
   0  -3  14   86.27    7.24   0
   0   0  19    0.37    4.66   0
   1  -2  13   45.06    5.89   0
   1   0  16   22.96    4.92   0
   2  -1   9  766.83   14.35   0
   2  -1  10  145.17    6.91   0
   2   0   9   -1.48    3.37   0
  -5  -3  25    0.57    9.26   0
  -4  -2  25   -1.35    8.77   0
  -4  -1  26    3.75    7.39   0
  -4   0  26    1.97    8.07   0
  -3  -4  18   11.60    7.57   0
  -3   1  24    5.58    6.96   0
  -2  -4  15    3.40    6.73   0
  -2   1  22   -4.06    7.91   0
  -1  -2  19    1.63    7.14   0
  -1   1  20   39.01    7.37   0
  -1   2  18   20.41    6.65   0
   0  -3  12   51.94    6.61   0
   0  -3  13    8.79    4.08   0
   0   2  15    4.17    4.26   0
   1  -1  15  134.80    8.85   0
   1   0  15    0.01    4.65   0
   1   1  14  311.81   11.28   0
  -5  -4  22   64.83    9.55   0
  -5  -2  26   -1.28    9.35   0
  -4  -4  20    1.20    7.81   0
  -4  -3  23   -1.83    7.47   0
  -4   1  25    4.86    8.76   0
  -3  -3  21   -0.77    7.80   0
  -3  -2  23   33.76    8.45   0
  -3  -1  24    1.28    6.93   0
  -3   0  24    1.88    7.33   0
  -3   2  22   -0.95    7.10   0
  -2  -3  19   -0.64    5.97   0
  -2  -2  21   -2.06    6.50   0
  -2  -1  22    0.09    8.13   0
  -2   0  22   11.22    8.48   0
  -2   2  20    0.24    6.37   0
  -1  -3  16  232.79   12.53   0
  -1  -1  20   28.86    6.96   0
  -1   0  20  315.01   15.64   0
   0  -3  11    2.43    4.34   0
   0   1  17    0.37    3.80   0
   0   2  14   11.30    4.67   0
   1  -2  11   22.13    4.13   0
   1   0  14   66.98    7.05   0
   1   1  13   -0.24    3.10   0
  -6  -4  23    3.39    8.71   0
  -5  -3  24   -1.27    9.48   0
  -5   1  26    9.32   10.72   0
  -4  -2  24   -1.83    8.67   0
  -4  -1  25   -3.67    7.55   0
  -4   0  25    2.58    9.33   0
  -3  -4  17   40.43    6.98   0
  -3   1  23   16.81    8.70   0
  -2  -3  18   24.92    7.04   0
  -2   1  21  191.48   13.66   0
  -1  -3  15   15.85    5.97   0
  -1   2  17   24.92    5.80   0
   0  -3   9   46.27    4.40   0
   0  -2  15    8.14    5.17   0
   0  -1  17    0.12    4.47   0
   0   0  17   -3.29    5.15   0
   0   1  16   36.08    6.94   0
   1  -2   9  686.46   13.71   0
   1  -2  10  819.47   15.78   0
   1  -1  13    0.98    3.25   0
   1   1  12    4.29    2.88   0
  -6  -3  25   -0.74    9.32   0
  -5  -4  21    6.19    6.79   0
  -5  -2  25    4.52    8.99   0
  -5   0  26    2.32    9.67   0
  -4  -4  19    0.64    6.11   0
  -4  -3  22   -0.04    7.08   0
  -4   1  24    2.74    8.46   0
  -4   2  23    3.66    7.58   0
  -3  -3  20    9.85    7.03   0
  -3  -2  22    0.96    6.65   0
  -3  -1  23   20.14    7.60   0
  -3   0  23    0.87    8.17   0
  -3   2  21   87.65    9.22   0
  -2  -2  20    0.16    6.01   0
  -2  -1  21  197.61   13.96   0
  -2   0  21   -4.88    6.87   0
  -1  -1  19    1.51    4.87   0
   0  -2  14   14.80    5.02   0
   0  -1  16   42.43    6.99   0
   0   2  13  160.09    7.91   0
   1  -1  12   -0.82    3.99   0
   1   0  13    0.83    3.06   0
   1   1  11   55.59    4.61   0
  -6  -4  22   21.29    9.14   0
  -6  -2  26   10.73   10.95   0
  -6   0  27    2.34    9.88   0
  -5  -4  20    1.07    7.84   0
  -5  -3  23    0.71    9.33   0
  -5   2  24    7.94    7.99   0
  -4  -4  18   32.21    8.39   0
  -4  -2  23    8.43    8.61   0
  -4  -1  24    0.70    8.94   0
  -3   1  22   -0.09    7.96   0
  -2   1  20   63.43    9.17   0
  -1  -3  14    1.70    4.07   0
  -1  -2  17   24.65    5.79   0
  -1   1  18   19.57    5.38   0
  -1   2  16   98.51    7.62   0
   0   0  16  115.19    8.26   0
   0   2  12    1.03    2.87   0
   1  -1  11   53.22    5.47   0
   1   0  12   60.62    5.38   0
  -7  -4  23    7.90    8.93   0
  -6  -3  24   11.07   11.67   0
  -5  -1  25   -0.49    8.93   0
  -5   1  25    3.28    7.10   0
  -4  -3  21   -0.45    6.44   0
  -4   0  24    5.45    6.94   0
  -4   2  22   11.67    7.70   0
  -3  -4  15    8.09    5.22   0
  -3  -3  19   11.74    5.76   0
  -3  -2  21   96.19   10.61   0
  -3  -1  22    4.36    7.16   0
  -3   0  22  240.18   15.62   0
  -2  -2  19   10.94    5.90   0
  -2  -1  20   71.79    9.58   0
  -2   2  18   -0.86    5.72   0
  -1  -3  13   18.05    4.75   0
  -1  -2  16  108.18    9.17   0
  -1   0  18    8.22    6.19   0
   0  -2  13  163.02    8.72   0
   0   0  15   -1.86    5.06   0
   0   1  14   45.41    5.93   0
   1  -1  10  527.78   12.26   0
   1   0  11   -0.14    2.71   0
  -7  -3  25    3.14    9.68   0
  -6  -4  21   47.92    9.74   0
  -6  -1  26   -0.52    9.26   0
  -6   1  26    1.59    7.48   0
  -5  -4  19    0.75    7.08   0
  -5  -3  22   26.87   11.72   0
  -5  -2  24    5.73    7.40   0
  -5   0  25   -1.17    7.08   0
  -4  -4  17    9.96    7.00   0
  -4  -2  22    9.54    8.73   0
  -4  -1  23   -3.83    8.56   0
  -4   1  23   -0.54    6.88   0
  -3  -3  18  128.54   10.82   0
  -3   1  21   42.90    8.55   0
  -3   2  20    1.39    5.71   0
  -2  -3  16   17.06    5.37   0
  -2   0  20   40.17    6.98   0
  -1  -3  12  108.54    7.30   0
  -1  -1  17   21.58    7.05   0
  -1   1  17   17.04    4.78   0
  -1   2  15    3.09    3.91   0
   0  -2  12    3.95    3.50   0
   1   0  10  578.15   12.52   0
  -7  -4  22   27.40   10.67   0
  -7  -2  26    2.91    9.48   0
  -7   0  27    2.72   10.05   0
  -6  -3  23    2.05    9.61   0
  -6  -2  25   15.22    8.23   0
  -5   1  24    5.43   10.61   0
  -5   2  23    4.94    7.43   0
  -4  -3  20   12.85    6.76   0
  -4   0  23    4.30    8.36   0
  -3  -2  20    5.71    5.74   0
  -3  -1  21   35.43    8.83   0
  -2  -3  15   31.70    6.33   0
  -2   2  17  432.27   14.78   0
  -1  -3  11  267.76    9.96   0
  -1  -2  15   -1.68    4.76   0
  -1   0  17    0.32    4.20   0
  -1   2  14    7.70    4.67   0
   0  -2  11  513.01   13.18   0
   0   0  14   24.08    4.37   0
   0   1  13    0.84    2.99   0
  -8  -4  23   31.96   10.16   0
  -7  -3  24   12.96    9.78   0
  -6  -4  20    2.60    7.60   0
  -6   1  25   13.45    9.59   0
  -6   2  24   -1.24    8.79   0
  -5  -4  18    2.27    6.97   0
  -5  -3  21    5.56    8.11   0
  -5  -2  23    7.79    7.08   0
  -5  -1  24    1.72    7.45   0
  -4   1  22   20.63    9.41   0
  -4   2  21   22.59    6.22   0
  -3   0  21   -4.16    5.33   0
  -1  -3   9   19.16    3.89   0
  -1  -1  16   30.06    6.03   0
  -1   1  16   28.11    5.14   0
   0  -2  10    0.75    2.60   0
   0  -1  13   -2.25    3.22   0
  -8  -3  25    0.42    9.56   0
  -8   1  27   13.41    9.75   0
  -7  -4  21    4.91    9.01   0
  -7  -1  26    7.44    9.76   0
  -7   1  26    7.62    9.78   0
  -7   2  25   19.01    9.09   0
  -6  -2  24   -2.63    7.19   0
  -6  -1  25   11.13    8.15   0
  -6   0  25    6.40    9.67   0
  -4  -3  19   26.28    6.32   0
  -4  -2  21   23.48    7.45   0
  -4  -1  22   31.93    7.91   0
  -4   0  22  256.80   15.66   0
  -3  -2  19   14.49    5.85   0
  -3  -1  20   -1.42    6.62   0
  -3   1  20    1.50    4.58   0
  -2  -3  14   79.18    6.96   0
  -2  -1  18    4.63    5.12   0
  -2   1  18    1.31    4.14   0
  -2   2  16    0.90    5.15   0
  -1  -2  14    8.94    3.80   0
  -1   0  16   83.57    7.17   0
  -1   1  15   78.18    7.08   0
   0  -1  12   15.44    4.37   0
   0   0  13    3.45    3.38   0
   0   1  12   17.03    3.54   0
  -8  -2  26    1.15   10.91   0
  -8  -1  27   10.16    8.34   0
  -8   0  27   -0.39   10.15   0
  -7  -2  25   30.39    8.92   0
  -7   0  26   -1.57    9.13   0
  -6  -4  19   22.34    8.31   0
  -6  -3  22   -3.65    7.08   0
  -5  -3  20   34.80    8.96   0
  -5  -2  22   18.52    9.44   0
  -5  -1  23   17.79    9.04   0
  -5   1  23   22.50    7.72   0
  -3  -3  16   11.47    6.19   0
  -3   0  20   -0.37    5.05   0
  -3   2  18   41.48    7.28   0
  -2  -3  13    2.26    4.86   0
  -2  -2  16    4.87    5.79   0
  -2   0  18    7.78    4.90   0
  -1  -2  13  426.94   13.61   0
  -1  -1  15   73.65    6.63   0
  -9  -4  23    6.49    9.12   0
  -8  -3  24   26.55   10.56   0
  -7  -4  20   10.12    8.27   0
  -7  -3  23   -1.53    7.84   0
  -6  -2  23   13.65    9.61   0
  -6  -1  24   29.05    9.87   0
  -6   1  24   16.91    8.19   0
  -6   2  23   18.94    7.16   0
  -5   0  23    0.18    6.70   0
  -4  -2  20   16.72    6.71   0
  -4  -1  21   54.52    8.69   0
  -4   1  21   47.14    8.20   0
  -2  -3  12  880.60   18.47   0
  -2  -1  17   -1.27    4.20   0
  -2   1  17   -0.62    4.12   0
  -1   0  15   -0.45    3.32   0
  -1   1  14    0.74    4.09   0
  -9  -3  25   -0.33    8.09   0
  -8  -4  21    2.96    8.21   0
  -8  -1  26   28.04   10.48   0
  -8   1  26   27.09   10.29   0
  -8   2  25    0.42    8.44   0
  -7  -2  24   -0.81    9.14   0
  -7  -1  25    4.94    8.02   0
  -7   1  25    3.91    7.44   0
  -7   2  24   -0.50    6.48   0
  -6  -4  18   52.10    7.93   0
  -6  -3  21    6.47    7.07   0
  -5  -3  19    5.65    6.69   0
  -5  -2  21   65.06   10.32   0
  -5   1  22   25.47    8.54   0
  -5   2  21   58.95    9.15   0
  -4   0  21   -2.83    5.26   0
  -3  -3  15   25.03    5.72   0
  -2   0  17    2.27    3.83   0
  -2   2  15   66.66    6.42   0
  -1  -2  12  235.79    9.62   0
  -1  -1  14   -1.62    3.35   0
   0  -1  10  146.10    6.64   0
   0   0  11    0.88    2.71   0
  -9  -4  22    9.63    9.37   0
  -9  -2  26   13.47   10.05   0
  -9   0  27    3.86   10.55   0
  -8  -2  25    0.40    7.75   0
  -8   0  26   33.85   10.20   0
  -7  -4  19    1.73    7.38   0
  -7  -3  22   57.96   10.83   0
  -7   0  25    4.10    7.53   0
  -5   0  22  317.02   17.21   0
  -4  -3  17    3.62    4.79   0
  -4  -2  19    4.72    5.62   0
  -4  -1  20   69.46    9.98   0
  -4   2  19    5.55    5.09   0
  -3  -2  17   99.55    8.44   0
  -3  -1  18    4.75    5.95   0
  -3   1  18    5.69    5.66   0
  -3   2  17  104.01    7.87   0
  -2  -3  11  111.43    7.01   0
  -2  -1  16   56.93    7.13   0
  -2   1  16   62.39    6.64   0
  -1  -1  13   57.76    6.21   0
  -1   0  14   32.50    4.73   0
  -1   1  13   61.87    5.96   0
   0   0  10 1052.44   16.44   0
 -10  -3  25    2.06   10.23   0
  -9  -3  24    9.07   11.57   0
  -8  -3  23    1.42    7.68   0
  -7  -1  24   36.65   10.80   0
  -7   1  24   37.85   10.29   0
  -6  -3  20    6.56    7.69   0
  -6  -2  22    5.23    6.87   0
  -6  -1  23  111.93   11.25   0
  -6   0  23    2.36    8.35   0
  -6   1  23  100.79   11.07   0
  -6   2  22   -0.91    6.10   0
  -4   0  20  218.77   13.63   0
  -3  -3  14   21.17    4.77   0
  -2  -3  10   72.94    6.18   0
  -2  -2  14    1.80    3.64   0
  -2   0  16   30.47    5.87   0
  -2   2  14    7.99    3.68   0
  -9  -4  21   22.62    9.08   0
  -9  -1  26   13.01    9.99   0
  -9   1  26    8.19    9.98   0
  -8  -4  20   26.30    7.54   0
  -8  -2  24    0.04    9.97   0
  -8  -1  25   10.44    9.34   0
  -8   1  25   10.44    9.43   0
  -8   2  24   -2.41    8.08   0
  -7  -3  21   -2.82    8.91   0
  -7  -2  23    4.70    7.33   0
  -7   0  24   12.10    9.83   0
  -7   2  23    2.57    6.42   0
  -5  -2  20   -3.53    5.35   0
  -5  -1  21  116.26   10.57   0
  -5   1  21  116.99   10.09   0
  -3  -3  13   -2.26    4.95   0
  -3  -2  16   40.01    6.02   0
  -3   2  16   36.99    6.59   0
  -2  -3   9   10.03    3.51   0
  -2  -1  15   18.03    5.37   0
  -2   1  15   19.74    5.80   0
  -1   0  13   -0.89    3.15   0
 -10  -2  26    6.63    9.04   0
 -10   0  27    3.61   10.44   0
 -10   2  26    7.57    8.94   0
  -9  -2  25    1.28    7.81   0
  -9   0  26    2.55    9.64   0
  -9   2  25    7.10    7.22   0
  -8  -3  22   33.75   10.00   0
  -8   0  25    3.62    7.43   0
  -6  -3  19   11.55    7.84   0
  -6  -2  21   47.81    9.80   0
  -6  -1  22  141.18   13.45   0
  -6   1  22  143.29   12.71   0
  -6   2  21   45.17    8.75   0
  -5   0  21    3.29    5.64   0
  -4  -3  15    7.73    5.91   0
  -4   1  19   47.46    6.54   0
  -3   1  17   25.90    5.46   0
  -2  -2  13   75.87    6.37   0
  -2   2  13   79.57    6.34   0
 -10  -3  24   19.79   10.47   0
  -9  -3  23   22.70    8.83   0
  -7  -2  22   44.27   10.32   0
  -7  -1  23    5.83    9.11   0
  -7   1  23   -3.14    8.80   0
  -7   2  22   43.62    9.15   0
  -6   0  22   45.73    9.02   0
  -5   2  19    6.46    6.17   0
  -4  -2  17    1.62    5.42   0
  -3  -3  12   31.81    5.36   0
  -3  -2  15   38.02    6.11   0
  -3   0  17   -0.11    4.03   0
  -2  -1  14    2.43    4.68   0
  -1   0  12   91.87    6.05   0
 -10  -2  25    3.05    9.82   0
 -10  -1  26    6.51    9.83   0
 -10   1  26   -1.30    9.64   0
  -9  -2  24    5.50    9.66   0
  -9  -1  25    1.45    9.28   0
  -9   1  25    0.83   11.58   0
  -8  -2  23    2.42    7.40   0
  -8  -1  24    3.57    7.43   0
  -8   1  24   -2.20    7.63   0
  -8   2  23    3.35    7.99   0
  -7  -3  20   24.52    7.23   0
  -7   0  23   -3.03    7.06   0
  -6  -2  20    3.34    6.89   0
  -4  -3  14   96.54    8.54   0
  -4  -1  18   16.80    6.49   0
  -4   1  18   15.31    6.55   0
  -4   2  17   -0.71    5.02   0
  -3  -1  16   58.16    7.41   0
  -3   1  16   69.30    7.35   0
  -3   2  15   45.44    5.69   0
  -2  -2  12   12.97    3.83   0
  -2   1  14    0.66    3.18   0
  -1   1  11  264.88    8.70   0
 -11  -3  24  109.49   14.34   0
 -10  -3  23   11.30   10.46   0
 -10   0  26   -1.05    9.39   0
 -10   2  25    2.53    8.93   0
  -9  -3  22  123.94   13.81   0
  -9   0  25   -0.81    7.82   0
  -9   2  24    5.75    7.28   0
  -8   0  24   20.68    8.52   0
  -6  -1  21    2.67    6.04   0
  -6   1  21    4.77    6.78   0
  -5  -3  16   40.48    6.53   0
  -5  -2  18   22.69    7.18   0
  -4   0  18  133.10   10.12   0
  -3  -2  14  100.70    7.98   0
  -3   0  16   73.19    7.68   0
  -2  -1  13  100.01    7.18   0
  -2   0  14  971.67   19.31   0
  -2   2  12   10.30    3.49   0
  -1  -1  10   39.84    4.79   0
  -1   0  11    0.09    2.41   0
  -8  -2  22  176.88   14.75   0
  -8  -1  23   -5.05    9.11   0
  -7  -3  19   -1.21    7.77   0
  -7  -2  21   10.81    6.58   0
  -7  -1  22   -0.61    6.81   0
  -7   1  22   -0.73    7.08   0
  -6   0  21   -2.46    5.64   0
  -5   1  19  104.13   10.14   0
  -5   2  18   26.06    6.96   0
  -4  -2  16    3.56    4.24   0
  -4  -1  17    1.44    5.37   0
  -3  -1  15  234.26   11.20   0
  -3   2  14  101.64    7.63   0
  -2  -2  11   22.31    4.04   0
  -2   1  13   92.07    6.47   0
 -11  -2  25    0.62    7.81   0
 -11  -1  26   -1.20    8.11   0
 -11   1  26    3.87   10.08   0
 -10  -2  24   18.24   10.51   0
 -10  -1  25   10.48    8.11   0
 -10   1  25   10.45   11.13   0
  -9  -2  23  125.93   12.47   0
  -9  -1  24   -3.70    7.66   0
  -9   1  24   -1.65    9.26   0
  -8  -3  20   52.29    9.99   0
  -8   0  23    1.57    8.36   0
  -8   1  23    7.86    7.00   0
  -8   2  22  176.60   13.43   0
  -7   0  22   60.46    9.35   0
  -6  -3  17    0.03    4.96   0
  -6  -1  20    1.11    7.64   0
  -5  -3  15    7.96    5.72   0
  -5   0  19    0.37    4.60   0
  -4  -3  13    1.87    3.94   0
  -4   1  17   -2.12    5.29   0
  -4   2  16    4.41    4.55   0
  -3  -2  13  131.29    8.20   0
  -3   1  15  242.54   10.72   0
  -2   0  13    3.03    3.27   0
 -12  -3  24    8.22    9.27   0
 -11  -3  23    2.84    9.95   0
 -11   0  26   33.63    9.66   0
 -11   2  25    0.64    9.01   0
 -10  -3  22  102.01   13.10   0
 -10   0  25   -6.05    7.54   0
 -10   2  24   18.47    9.32   0
  -9  -3  21   57.97    9.59   0
  -9   0  24    4.63    7.74   0
  -9   2  23  109.12   11.35   0
  -7  -2  20    0.90    6.98   0
  -7  -1  21  105.22   11.90   0
  -6   2  19   52.44    8.24   0
  -5  -2  17   35.80    6.19   0
  -5  -1  18    3.46    5.94   0
  -4  -2  15   30.58    5.80   0
  -4   0  17   -1.49    3.97   0
  -3  -3   9   27.90    4.15   0
  -3   0  15   -2.88    3.56   0
  -2  -2  10  579.18   13.00   0
 -12  -2  25   23.23   11.99   0
 -12  -1  26   12.21   10.67   0
 -11  -1  25   27.07   10.68   0
  -9  -2  22    8.32    9.01   0
  -9  -1  23   15.25    9.53   0
  -8  -3  19    2.59    7.74   0
[truncated: 4,176,821 more chars]
