# Supplementary material for: Can we trust the experiment? Anisotropic dis­placement parameters in 1-(halometh­yl)-3-nitro­benzene (halogen = Cl or Br)
Source: Acta Crystallogr C Struct Chem. 2020 May 20;76(Pt 6):591–7. doi: 10.1107/S2053229620006221 (PMC7273188; doi:10.1107/S2053229620006221)
Supplement: Supplementary file 2 [file c-76-00591-1asup2.hkl]

data_1a                                                                         
_shelx_title ' chloro home'                                                     
_shelx_refln_list_code          4                                               
_shelx_F_calc_maximum      112.17                                               
_exptl_crystal_F_000       352.00                                               
_reflns_d_resolution_high  0.6196                                               
                                                                                
loop_                                                                           
 _space_group_symop_operation_xyz                                               
 'x, y, z'                                                                      
 '-x, y+1/2, -z+1/2'                                                            
 '-x, -y, -z'                                                                   
 'x, -y-1/2, z-1/2'                                                             
                                                                                
_cell_length_a    11.7867                                                       
_cell_length_b     4.4744                                                       
_cell_length_c    15.0453                                                       
_cell_angle_alpha  90.000                                                       
_cell_angle_beta  112.464                                                       
_cell_angle_gamma  90.000                                                       
                                                                                
_shelx_F_squared_multiplier     1.000                                           
                                                                                
loop_                                                                           
 _refln_index_h                                                                 
 _refln_index_k                                                                 
 _refln_index_l                                                                 
 _refln_F_squared_calc                                                          
 _refln_F_squared_meas                                                          
 _refln_F_squared_sigma                                                         
 _refln_observed_status                                                         
   2   0   0        886.59        899.15         7.53 o                         
   3   0   0       7216.57       7389.38        40.04 o                         
   4   0   0         36.41         32.62         1.25 o                         
   5   0   0         62.21         69.53         1.51 o                         
   6   0   0        829.34        843.10        11.49 o                         
   7   0   0        290.01        329.59         6.22 o                         
   8   0   0        611.35        594.28         9.24 o                         
   9   0   0        542.56        548.41         5.98 o                         
  10   0   0         26.55         28.99         2.02 o                         
  11   0   0        354.26        360.96         5.80 o                         
  12   0   0        476.19        482.93         6.25 o                         
  13   0   0        326.38        316.72         5.85 o                         
  14   0   0         48.94         55.46         3.94 o                         
  15   0   0          0.13          2.82         3.46 o                         
  16   0   0         49.70         50.85         4.64 o                         
  17   0   0          5.75          5.86         4.05 o                         
   1   1   0        240.19        245.95         2.00 o                         
   2   1   0       6095.65       6408.67        25.37 o                         
   3   1   0       5899.16       6301.34        29.55 o                         
   4   1   0        138.08        141.75         2.16 o                         
   5   1   0         69.04         54.39         1.52 o                         
   6   1   0       1279.17       1312.30         6.85 o                         
   7   1   0         70.49         68.81         1.84 o                         
   8   1   0        820.33        829.92         4.70 o                         
   9   1   0        201.89        204.94         2.13 o                         
  10   1   0          6.50          5.06         0.85 o                         
  11   1   0         48.05         49.44         1.37 o                         
  12   1   0        109.28        107.84         2.13 o                         
  13   1   0          9.24         11.12         1.56 o                         
  14   1   0         98.05        107.24         4.55 o                         
  15   1   0        143.89        152.83         4.75 o                         
  16   1   0         37.24         38.87         3.06 o                         
  17   1   0         14.69         15.84         3.08 o                         
   0   2   0         34.77         51.14         2.46 o                         
   1   2   0        657.98        683.39         4.88 o                         
   2   2   0        767.62        833.06         6.60 o                         
   3   2   0        277.76        293.59         2.54 o                         
   4   2   0       1347.89       1510.28         6.02 o                         
   5   2   0        870.85        894.64         5.52 o                         
   6   2   0        382.13        373.18         4.81 o                         
   7   2   0          3.62          5.99         0.90 o                         
   8   2   0        204.14        211.71         2.12 o                         
   9   2   0          4.52          4.55         0.85 o                         
  10   2   0        213.81        222.27         2.44 o                         
  11   2   0         39.73         40.97         1.52 o                         
  12   2   0          5.89          4.20         1.31 o                         
  13   2   0         50.67         50.54         2.08 o                         
  14   2   0          0.30          1.16         2.08 o                         
  15   2   0         22.83         32.31         4.13 o                         
  16   2   0          0.12          2.66         3.31 o                         
   1   3   0         24.48         27.60         2.28 o                         
   2   3   0        524.21        530.20         4.34 o                         
   3   3   0        138.60        142.17         2.22 o                         
   4   3   0       2467.64       2464.01         7.76 o                         
   5   3   0        166.55        145.95         2.05 o                         
   6   3   0          3.01          2.91         0.89 o                         
   7   3   0        982.33        994.69         5.64 o                         
   8   3   0         16.96         18.02         1.12 o                         
   9   3   0        145.93        147.87         2.13 o                         
  10   3   0         31.86         37.44         1.47 o                         
  11   3   0        179.75        178.93         3.01 o                         
  12   3   0          0.06          0.74         1.46 o                         
  13   3   0          0.50          1.54         2.46 o                         
  14   3   0        116.40        109.95         3.84 o                         
  15   3   0        111.12        115.39         4.78 o                         
   0   4   0        273.96        266.61         5.71 o                         
   1   4   0        792.75        828.14         5.65 o                         
   2   4   0          2.16          2.73         1.04 o                         
   3   4   0          1.34          1.14         0.96 o                         
   4   4   0        562.09        564.62         4.04 o                         
   5   4   0          2.60          1.78         1.03 o                         
   6   4   0          9.78          9.45         1.12 o                         
   7   4   0        139.00        140.91         2.37 o                         
   8   4   0        258.42        255.86         3.32 o                         
   9   4   0          6.06          7.03         1.42 o                         
  10   4   0         90.83         80.72         2.45 o                         
  11   4   0        110.10        112.78         4.61 o                         
  12   4   0        185.54        177.22         5.38 o                         
  13   4   0         75.50         75.95         3.72 o                         
  14   4   0          0.65         -1.28         2.51 o                         
   1   5   0        466.20        478.14         4.41 o                         
   2   5   0        203.93        213.06         3.38 o                         
   3   5   0          1.60          1.98         1.22 o                         
   4   5   0          3.13          2.19         1.27 o                         
   5   5   0         13.81         14.41         1.62 o                         
   6   5   0          1.17          2.38         1.28 o                         
   7   5   0          8.51          7.87         1.69 o                         
   8   5   0          0.09          0.44         2.12 o                         
   9   5   0         24.76         21.49         3.20 o                         
  10   5   0          0.20          0.20         2.05 o                         
  11   5   0          6.98          3.58         2.74 o                         
  12   5   0          0.06          0.40         2.54 o                         
   0   6   0        337.88        332.35         8.56 o                         
   1   6   0          2.30          3.18         2.51 o                         
   2   6   0          0.15          0.32         2.23 o                         
   3   6   0        100.57        103.54         3.39 o                         
   4   6   0          0.13         -0.46         2.04 o                         
   5   6   0         22.09         18.91         2.67 o                         
   6   6   0          0.10          0.64         2.40 o                         
   7   6   0         14.80         11.25         2.83 o                         
   8   6   0         13.51         16.71         2.97 o                         
   9   6   0         21.12         23.22         3.41 o                         
   1   7   0         16.06         14.36         2.90 o                         
   2   7   0          1.84          3.10         2.72 o                         
   3   7   0        209.62        209.03         5.16 o                         
   4   7   0         22.74         20.83         3.23 o                         
 -17   1   1         25.89         31.99         3.43 o                         
 -16   1   1        160.18        149.73         5.08 o                         
 -15   1   1         29.33         29.41         2.68 o                         
 -14   1   1          5.14          5.26         1.58 o                         
 -13   1   1         65.60         66.20         1.97 o                         
 -12   1   1        153.51        159.04         2.31 o                         
 -11   1   1         25.21         27.62         1.16 o                         
 -10   1   1        249.70        248.88         2.29 o                         
  -9   1   1       1021.79       1000.40         5.19 o                         
  -8   1   1        357.94        364.63         3.16 o                         
  -7   1   1        249.25        240.32         2.98 o                         
  -6   1   1        579.41        581.11         4.72 o                         
  -5   1   1         44.66         53.24         1.27 o                         
  -4   1   1         20.81         17.17         1.08 o                         
  -3   1   1       4532.14       4739.55        12.06 o                         
  -2   1   1        404.05        415.55         2.29 o                         
  -1   1   1       9706.34       9892.65        37.90 o                         
   0   1   1        146.50        145.83         1.65 o                         
   1   1   1          1.26          7.42         0.63 o                         
   2   1   1       5742.21       5801.59        16.63 o                         
   3   1   1       1643.32       1766.95         7.58 o                         
   4   1   1       1337.88       1410.66         5.67 o                         
   5   1   1       1236.63       1342.41         9.59 o                         
   6   1   1         25.27         27.92         1.14 o                         
   7   1   1          1.13          0.63         0.74 o                         
   8   1   1         17.39         23.33         1.16 o                         
   9   1   1        165.81        178.39         1.95 o                         
  10   1   1        234.70        242.10         2.67 o                         
  11   1   1        214.71        213.43         2.63 o                         
  12   1   1        274.81        272.81         3.85 o                         
  13   1   1        107.34        107.78         2.92 o                         
  14   1   1         47.64         43.96         4.53 o                         
  15   1   1         70.95         66.91         3.80 o                         
  16   1   1         48.27         53.01         3.50 o                         
  17   1   1          4.49          3.52         3.17 o                         
 -17   2   1         53.63         56.45         5.02 o                         
 -16   2   1        148.34        151.56         5.80 o                         
 -15   2   1         41.04         40.00         3.03 o                         
 -14   2   1         21.66         17.52         2.55 o                         
 -13   2   1        369.38        369.29         4.04 o                         
 -12   2   1        297.03        288.27         3.41 o                         
 -11   2   1        117.49        117.76         1.86 o                         
 -10   2   1        193.89        202.69         2.74 o                         
  -9   2   1          7.82          5.06         0.86 o                         
  -8   2   1         66.94         64.27         1.59 o                         
  -7   2   1         91.00         90.37         1.87 o                         
  -6   2   1         19.13         11.49         1.31 o                         
  -5   2   1       4699.42       5008.91        18.64 o                         
  -4   2   1       3043.90       3289.32        19.94 o                         
  -3   2   1          7.49         20.06         0.82 o                         
  -2   2   1       1398.56       1374.15         7.71 o                         
  -1   2   1       2394.43       2558.80        15.16 o                         
   0   2   1        466.32        481.90         5.13 o                         
   1   2   1         63.94         73.00         2.02 o                         
   2   2   1        349.40        389.03         3.12 o                         
   3   2   1        455.88        522.12         4.29 o                         
   4   2   1         56.89         50.13         1.91 o                         
   5   2   1        300.26        281.51         3.15 o                         
   6   2   1        138.23        135.94         2.59 o                         
   7   2   1        508.47        484.96         3.47 o                         
   8   2   1       1359.92       1345.13         5.32 o                         
   9   2   1        145.54        139.29         2.05 o                         
  10   2   1         12.48         13.54         1.18 o                         
  11   2   1        367.87        366.09         3.78 o                         
  12   2   1        133.59        142.44         2.97 o                         
  13   2   1         15.99         12.57         2.08 o                         
  14   2   1         37.21         37.28         2.87 o                         
  15   2   1         29.11         28.01         3.07 o                         
  16   2   1         90.15         89.01         5.21 o                         
 -16   3   1         27.15         26.27         3.25 o                         
 -15   3   1          8.31          9.47         2.61 o                         
 -14   3   1          2.12          3.19         2.31 o                         
 -13   3   1         41.06         46.70         3.35 o                         
 -12   3   1         24.39         27.46         1.74 o                         
 -11   3   1         22.97         24.84         1.50 o                         
 -10   3   1         86.31         88.12         1.96 o                         
  -9   3   1          4.36          5.12         0.88 o                         
  -8   3   1        185.18        193.90         2.37 o                         
  -7   3   1        133.37        117.31         2.24 o                         
  -6   3   1        394.53        421.87         3.38 o                         
  -5   3   1          6.32         10.46         1.11 o                         
  -4   3   1        306.99        305.51         3.46 o                         
  -3   3   1          1.43          1.45         1.01 o                         
  -2   3   1         31.20         29.04         1.36 o                         
  -1   3   1         32.91         34.33         2.12 o                         
   0   3   1          0.32         -0.09         1.52 o                         
   1   3   1         17.60         13.44         1.96 o                         
   2   3   1        196.68        203.57         3.73 o                         
   3   3   1        191.21        185.26         3.46 o                         
   4   3   1        316.52        316.01         3.11 o                         
   5   3   1        192.94        196.07         2.78 o                         
   6   3   1          0.75          1.20         0.89 o                         
   7   3   1         16.92         18.95         1.13 o                         
   8   3   1          3.42          4.76         1.01 o                         
   9   3   1          0.03         -0.13         1.06 o                         
  10   3   1         55.45         63.45         1.87 o                         
  11   3   1        152.99        147.78         2.58 o                         
  12   3   1          1.07          0.47         1.70 o                         
  13   3   1          0.63          0.37         2.17 o                         
  14   3   1         26.87         32.74         2.73 o                         
  15   3   1          1.34          1.21         3.03 o                         
 -14   4   1         23.27         34.92         3.07 o                         
 -13   4   1         43.13         44.79         2.80 o                         
 -12   4   1         59.02         56.81         3.28 o                         
 -11   4   1          0.58         -0.15         2.24 o                         
 -10   4   1         23.51         21.26         1.59 o                         
  -9   4   1          3.24          1.63         1.36 o                         
  -8   4   1        303.53        302.40         3.62 o                         
  -7   4   1        106.70         98.60         2.04 o                         
  -6   4   1          0.02          0.20         1.10 o                         
  -5   4   1        603.87        611.81         5.09 o                         
  -4   4   1         47.63         50.24         1.38 o                         
  -3   4   1          2.96          3.48         0.99 o                         
  -2   4   1        313.78        318.62         3.10 o                         
  -1   4   1         42.93         37.01         1.49 o                         
   0   4   1         37.86         36.80         1.65 o                         
   1   4   1        125.81        121.75         2.16 o                         
   2   4   1         26.09         25.62         1.35 o                         
   3   4   1          8.53          8.94         1.16 o                         
   4   4   1         29.52         28.48         1.23 o                         
   5   4   1         72.33         68.96         1.77 o                         
   6   4   1        157.23        164.13         2.32 o                         
   7   4   1        117.15        117.31         2.16 o                         
   8   4   1        133.35        137.06         2.48 o                         
   9   4   1         41.23         43.52         1.82 o                         
  10   4   1         13.21         15.26         1.97 o                         
  11   4   1          7.06          5.90         2.64 o                         
  12   4   1          8.24          8.53         2.40 o                         
  13   4   1         56.31         56.61         3.50 o                         
  14   4   1          6.06          6.35         3.01 o                         
 -12   5   1          5.99          4.92         2.66 o                         
 -11   5   1         14.09         16.18         2.55 o                         
 -10   5   1          0.25          1.40         2.08 o                         
  -9   5   1        241.55        234.75         5.35 o                         
  -8   5   1        346.51        340.91         5.82 o                         
  -7   5   1         76.70         79.66         2.55 o                         
  -6   5   1        137.68        136.50         2.98 o                         
  -5   5   1          0.17         -0.08         1.32 o                         
  -4   5   1         67.37         67.32         1.97 o                         
  -3   5   1         92.53         90.53         2.17 o                         
  -2   5   1        383.41        387.76         4.05 o                         
  -1   5   1        338.21        339.87         3.92 o                         
   0   5   1         85.63         88.31         2.35 o                         
   1   5   1         92.07         96.72         2.20 o                         
   2   5   1         96.50        102.66         2.97 o                         
   3   5   1        168.32        165.56         2.73 o                         
   4   5   1         82.35         84.22         2.15 o                         
   5   5   1         32.31         34.30         1.76 o                         
   6   5   1          0.78          0.04         1.35 o                         
   7   5   1          3.09          2.50         1.75 o                         
   8   5   1         34.12         36.21         3.14 o                         
   9   5   1          3.85          2.49         2.66 o                         
  10   5   1         64.04         61.17         3.16 o                         
  11   5   1         56.94         61.05         3.64 o                         
  12   5   1         52.61         53.47         3.71 o                         
 -10   6   1         39.87         43.85         3.61 o                         
  -9   6   1          0.02          0.02         2.66 o                         
  -8   6   1          2.95          1.12         2.54 o                         
  -7   6   1          0.23          1.62         2.28 o                         
  -6   6   1          2.24          3.78         2.51 o                         
  -5   6   1         36.05         36.67         2.81 o                         
  -4   6   1         54.19         57.93         2.85 o                         
  -3   6   1         36.61         36.91         2.58 o                         
  -2   6   1         61.62         56.42         3.39 o                         
  -1   6   1         42.09         45.84         3.62 o                         
   0   6   1        412.21        400.64         7.99 o                         
   1   6   1          2.09          0.98         2.62 o                         
   2   6   1          4.33          4.69         2.06 o                         
   3   6   1          1.21          0.34         2.00 o                         
   4   6   1         24.94         24.66         2.51 o                         
   5   6   1          0.03          0.61         2.28 o                         
   6   6   1         40.98         41.62         3.31 o                         
   7   6   1        155.64        163.02         4.52 o                         
   8   6   1         24.82         26.65         3.37 o                         
   9   6   1          8.29         10.66         2.97 o                         
  -4   7   1         33.96         29.07         3.29 o                         
  -3   7   1          0.40          1.05         2.61 o                         
  -2   7   1         39.67         43.25         3.56 o                         
  -1   7   1         16.62         15.50         3.06 o                         
   0   7   1         10.91         12.58         2.86 o                         
   1   7   1          0.42         -0.22         2.59 o                         
   2   7   1         57.33         60.84         3.35 o                         
   3   7   1          6.93          6.84         2.83 o                         
 -18   0   2         43.06         47.54         5.93 o                         
 -17   0   2        384.70        378.09         9.62 o                         
 -16   0   2         31.14         36.75         6.38 o                         
 -15   0   2        361.06        345.97         7.58 o                         
 -14   0   2         65.28         70.11         3.36 o                         
 -13   0   2         27.64         26.42         2.10 o                         
 -12   0   2       1122.66       1141.96         8.23 o                         
 -11   0   2         60.02         60.43         2.27 o                         
 -10   0   2        948.17        967.86        11.44 o                         
  -9   0   2        554.87        547.90         9.30 o                         
  -8   0   2       1411.03       1475.51        12.58 o                         
  -7   0   2        430.52        414.54         6.20 o                         
  -6   0   2       2734.94       2839.05        34.45 o                         
  -5   0   2       2680.71       2736.48        15.82 o                         
  -4   0   2       1649.48       1709.57         7.70 o                         
  -3   0   2        120.14        109.71         2.65 o                         
  -2   0   2       2856.24       2821.83        11.43 o                         
  -1   0   2        622.34        694.16         8.68 o                         
   0   0   2        170.29        196.97         5.21 o                         
   1   0   2        143.82        157.93         1.41 o                         
   2   0   2        144.85        179.52         2.39 o                         
   3   0   2       4520.47       4504.15        13.51 o                         
   4   0   2       1755.85       1813.86         9.62 o                         
   5   0   2         13.66         32.64         1.69 o                         
   6   0   2       1312.66       1375.46        10.39 o                         
   7   0   2       3673.36       3805.43        26.86 o                         
   8   0   2          1.64         -0.10         0.91 o                         
   9   0   2         32.10         36.69         1.56 o                         
  10   0   2         12.43         13.67         1.67 o                         
  11   0   2        197.16        194.20         4.43 o                         
  12   0   2        279.67        263.45         4.94 o                         
  13   0   2        330.08        335.77         6.30 o                         
  14   0   2        110.20        112.64         6.61 o                         
  15   0   2        263.73        267.73         9.21 o                         
  16   0   2        174.82        179.45         7.63 o                         
 -17   1   2         27.20         33.31         3.19 o                         
 -16   1   2         10.68         11.01         2.53 o                         
 -15   1   2          2.81          1.67         1.90 o                         
 -14   1   2        523.31        538.74         5.23 o                         
 -13   1   2         16.46         18.27         1.28 o                         
 -12   1   2        118.88        112.01         2.13 o                         
 -11   1   2        344.45        357.78         3.12 o                         
 -10   1   2        245.17        242.39         2.29 o                         
  -9   1   2        393.74        396.72         3.05 o                         
  -8   1   2        349.85        331.77         3.52 o                         
  -7   1   2         14.61         18.73         0.88 o                         
  -6   1   2        135.72        136.82         2.01 o                         
  -5   1   2        136.42        149.35         2.40 o                         
  -4   1   2       1473.00       1711.47        10.65 o                         
  -3   1   2       1263.34       1322.11         4.77 o                         
  -2   1   2       3668.76       3873.52        18.72 o                         
  -1   1   2       1596.68       1647.12         6.36 o                         
   0   1   2       3347.47       3427.45        13.91 o                         
   1   1   2        982.56       1052.65         5.79 o                         
   2   1   2        150.52        137.74         1.47 o                         
   3   1   2         22.96         27.01         0.69 o                         
   4   1   2        122.70        136.04         1.86 o                         
   5   1   2        374.79        410.86         3.19 o                         
   6   1   2        329.29        327.02         3.05 o                         
   7   1   2        566.21        570.76         3.71 o                         
   8   1   2         59.14         55.56         1.29 o                         
   9   1   2          0.48          0.16         0.75 o                         
  10   1   2        369.92        383.06         3.45 o                         
  11   1   2         18.41         17.96         1.28 o                         
  12   1   2         34.00         32.94         1.83 o                         
  13   1   2         54.64         51.68         2.99 o                         
  14   1   2         13.91         13.46         3.04 o                         
  15   1   2          5.37          7.77         2.64 o                         
  16   1   2          2.82          3.64         2.78 o                         
 -17   2   2          1.43         -0.15         3.30 o                         
 -16   2   2         69.12         67.02         4.15 o                         
 -15   2   2          3.03          3.50         2.46 o                         
 -14   2   2         12.22         10.83         2.17 o                         
 -13   2   2          2.76          2.10         1.41 o                         
 -12   2   2         19.65         22.46         1.32 o                         
 -11   2   2         71.71         74.34         1.83 o                         
 -10   2   2        289.48        287.43         2.87 o                         
  -9   2   2          0.02          0.24         0.85 o                         
  -8   2   2        315.40        303.93         2.98 o                         
  -7   2   2        957.46        962.57         7.96 o                         
  -6   2   2        138.56        185.81         3.11 o                         
  -5   2   2          1.87         -0.03         1.03 o                         
  -4   2   2       1004.15       1082.07         9.99 o                         
  -3   2   2          2.94          4.43         0.53 o                         
  -2   2   2        120.86        122.90         1.52 o                         
  -1   2   2         21.13         23.77         0.93 o                         
   0   2   2         71.58         64.61         1.71 o                         
   1   2   2         62.57         59.05         1.74 o                         
   2   2   2         12.29         12.68         0.81 o                         
   3   2   2        944.23        982.61         6.47 o                         
   4   2   2         46.58         39.10         1.33 o                         
   5   2   2          9.35         12.98         1.09 o                         
   6   2   2        252.16        256.56         3.46 o                         
   7   2   2          7.48          5.65         0.78 o                         
   8   2   2          8.74          6.72         0.91 o                         
   9   2   2         26.35         25.84         1.14 o                         
  10   2   2          9.14          9.41         1.25 o                         
  11   2   2          0.01          0.84         1.15 o                         
  12   2   2         38.96         43.47         1.75 o                         
  13   2   2          6.75          8.18         2.83 o                         
  14   2   2          1.20          1.89         2.38 o                         
  15   2   2         16.57         17.32         3.05 o                         
  16   2   2         17.24         15.75         3.13 o                         
 -16   3   2         22.72         20.78         3.24 o                         
 -15   3   2         40.97         40.32         3.11 o                         
 -14   3   2         57.33         60.21         4.32 o                         
 -13   3   2        266.99        251.77         6.37 o                         
 -12   3   2        156.70        163.45         2.93 o                         
 -11   3   2        266.24        261.22         3.05 o                         
 -10   3   2        243.77        248.87         2.72 o                         
  -9   3   2         15.25         15.12         1.04 o                         
  -8   3   2       1509.46       1528.14         6.44 o                         
  -7   3   2         10.60         17.26         1.15 o                         
  -6   3   2       1886.86       1907.13         9.52 o                         
  -5   3   2         56.18         57.41         1.73 o                         
  -4   3   2         58.61         57.25         1.38 o                         
  -3   3   2        697.25        713.93         4.88 o                         
  -2   3   2        610.68        602.30         7.72 o                         
  -1   3   2        679.71        715.75         8.00 o                         
   0   3   2        541.27        504.68         8.41 o                         
   1   3   2        122.82         98.55         2.87 o                         
   2   3   2        154.95        149.83         3.00 o                         
   3   3   2        152.74        166.09         2.48 o                         
   4   3   2          0.23          0.36         0.91 o                         
   5   3   2         56.46         51.88         1.36 o                         
   6   3   2        264.30        283.91         2.64 o                         
   7   3   2        359.05        359.73         3.13 o                         
   8   3   2         65.63         69.10         1.68 o                         
   9   3   2        236.71        233.08         2.82 o                         
  10   3   2        332.74        319.51         3.57 o                         
  11   3   2        316.01        331.44         4.33 o                         
  12   3   2         30.93         28.98         2.58 o                         
  13   3   2         18.46         15.81         2.60 o                         
  14   3   2         17.11         17.71         2.75 o                         
  15   3   2          4.83          5.22         3.18 o                         
 -15   4   2          0.03          1.24         3.23 o                         
 -14   4   2          3.23         -1.34         2.63 o                         
 -13   4   2         42.26         50.80         2.93 o                         
 -12   4   2         14.04         12.64         2.62 o                         
 -11   4   2         77.98         70.27         2.71 o                         
 -10   4   2        123.82        120.21         2.42 o                         
  -9   4   2        505.61        497.15         4.88 o                         
  -8   4   2          1.12          1.35         1.16 o                         
  -7   4   2         67.53         72.32         1.94 o                         
  -6   4   2         72.77         82.88         1.85 o                         
  -5   4   2        891.86        886.82         5.16 o                         
  -4   4   2        388.55        391.65         3.37 o                         
  -3   4   2         53.65         56.63         1.37 o                         
  -2   4   2         38.33         40.14         1.39 o                         
  -1   4   2         12.07         14.75         1.08 o                         
   0   4   2         18.30         18.31         1.31 o                         
   1   4   2         62.26         62.52         1.79 o                         
   2   4   2        179.00        191.36         2.66 o                         
   3   4   2        602.24        614.32         4.39 o                         
   4   4   2        213.45        205.49         2.39 o                         
   5   4   2         54.90         55.72         1.49 o                         
   6   4   2        133.47        133.54         2.00 o                         
   7   4   2        131.43        135.61         2.19 o                         
   8   4   2        110.45        123.00         2.53 o                         
   9   4   2         14.56         16.35         1.63 o                         
  10   4   2          9.74          8.37         2.19 o                         
  11   4   2          0.08          0.35         2.05 o                         
  12   4   2         37.70         37.63         3.13 o                         
  13   4   2         32.08         34.65         3.29 o                         
 -13   5   2         82.21         84.57         4.42 o                         
 -12   5   2          8.26          6.46         2.96 o                         
 -11   5   2        131.86        128.61         3.74 o                         
 -10   5   2         45.85         48.47         3.42 o                         
  -9   5   2          8.47          5.99         2.62 o                         
  -8   5   2          0.63         -0.36         1.96 o                         
  -7   5   2          0.32         -0.27         1.57 o                         
  -6   5   2          0.34         -0.52         1.46 o                         
  -5   5   2          0.41          0.36         1.29 o                         
  -4   5   2         13.06         14.00         1.47 o                         
  -3   5   2         61.39         59.91         2.12 o                         
  -2   5   2         18.28         20.14         1.47 o                         
  -1   5   2         76.11         77.31         2.25 o                         
   0   5   2          0.13          0.55         1.21 o                         
   1   5   2          6.74          5.06         1.33 o                         
   2   5   2          2.47          2.15         1.36 o                         
   3   5   2          0.58          1.46         1.35 o                         
   4   5   2         48.06         46.12         1.82 o                         
   5   5   2          0.07          0.41         1.41 o                         
   6   5   2         76.48         77.46         2.32 o                         
   7   5   2         14.33         17.38         2.38 o                         
   8   5   2          3.75          4.70         2.52 o                         
   9   5   2         25.85         27.29         3.27 o                         
  10   5   2          3.12          4.23         2.44 o                         
  11   5   2          0.01         -0.32         2.70 o                         
  12   5   2          5.74          5.80         2.93 o                         
 -10   6   2         28.29         28.09         3.12 o                         
  -9   6   2          0.79          1.59         2.48 o                         
  -8   6   2         16.49         16.18         3.01 o                         
  -7   6   2          4.68          2.70         2.45 o                         
  -6   6   2         37.22         39.97         3.14 o                         
  -5   6   2         28.18         30.86         2.83 o                         
  -4   6   2         55.97         60.84         3.08 o                         
  -3   6   2         21.26         25.89         2.39 o                         
  -2   6   2          3.51          2.91         3.13 o                         
  -1   6   2         18.63         18.90         2.94 o                         
   0   6   2          4.30          5.01         2.80 o                         
   1   6   2         46.35         46.99         3.73 o                         
   2   6   2         25.03         23.79         2.58 o                         
   3   6   2         82.52         83.00         3.30 o                         
   4   6   2         51.64         57.97         3.28 o                         
   5   6   2          1.45          2.39         2.23 o                         
   6   6   2         26.68         20.75         3.09 o                         
   7   6   2         23.40         23.75         3.25 o                         
   8   6   2          5.51          5.28         2.86 o                         
   9   6   2          0.00         -1.11         3.18 o                         
  -4   7   2          0.06         -0.14         2.88 o                         
  -3   7   2          2.19          2.75         2.74 o                         
  -2   7   2         47.54         52.90         3.79 o                         
  -1   7   2         40.01         40.89         3.27 o                         
   0   7   2         19.15         19.62         2.81 o                         
   1   7   2          0.07          1.27         2.52 o                         
   2   7   2          0.02         -1.00         2.51 o                         
   3   7   2         20.32         17.75         2.98 o                         
 -18   1   3         26.63         26.13         4.14 o                         
 -17   1   3         50.28         52.74         3.36 o                         
 -16   1   3        216.80        220.24         5.79 o                         
 -15   1   3          8.21          8.82         2.01 o                         
 -14   1   3         12.32         11.03         1.42 o                         
 -13   1   3        925.09        910.80         5.42 o                         
 -12   1   3        173.75        173.59         2.27 o                         
 -11   1   3        219.26        215.56         2.18 o                         
 -10   1   3         58.71         58.36         1.28 o                         
  -9   1   3        115.78        108.67         1.64 o                         
  -8   1   3        109.72         96.68         1.69 o                         
  -7   1   3        478.36        478.12         4.31 o                         
  -6   1   3       1362.13       1425.51         7.19 o                         
  -5   1   3       1056.93       1099.55         4.38 o                         
  -4   1   3        791.72        805.00         6.73 o                         
  -3   1   3       2675.88       2626.55         8.20 o                         
  -2   1   3        739.97        729.76         4.05 o                         
  -1   1   3         45.68         66.85         1.47 o                         
   0   1   3       1509.30       1529.08         7.03 o                         
   1   1   3        123.90        121.24         1.57 o                         
   2   1   3       3302.68       3381.49        20.97 o                         
   3   1   3         33.81         40.36         0.79 o                         
   4   1   3         39.72         60.46         0.91 o                         
   5   1   3       1562.61       1629.97         5.04 o                         
   6   1   3        905.18        921.59         6.61 o                         
   7   1   3         44.66         38.42         1.17 o                         
   8   1   3        197.75        198.66         2.18 o                         
   9   1   3        426.25        403.90         3.23 o                         
  10   1   3         73.76         74.60         1.85 o                         
  11   1   3         11.64          8.38         1.27 o                         
  12   1   3          3.65          4.78         1.49 o                         
  13   1   3          6.96          7.51         3.61 o                         
  14   1   3        116.62        115.52         4.07 o                         
  15   1   3        156.81        149.95         5.63 o                         
  16   1   3         26.21         26.53         3.50 o                         
 -17   2   3        158.18        152.82         5.35 o                         
 -16   2   3         83.18         80.17         3.67 o                         
 -15   2   3         58.47         62.24         5.12 o                         
 -14   2   3         43.94         40.72         2.17 o                         
 -13   2   3         77.99         77.66         2.27 o                         
 -12   2   3        292.22        286.01         3.60 o                         
 -11   2   3         43.25         49.62         1.63 o                         
 -10   2   3        824.09        853.34         5.06 o                         
  -9   2   3       1925.69       1894.51         8.16 o                         
  -8   2   3          5.84          6.88         0.93 o                         
  -7   2   3          0.45          1.47         0.73 o                         
  -6   2   3        533.76        525.13         6.45 o                         
  -5   2   3         57.31         63.35         2.31 o                         
  -4   2   3         34.90         25.09         1.02 o                         
  -3   2   3         33.33         34.42         0.99 o                         
  -2   2   3        926.24        937.55         5.29 o                         
  -1   2   3        890.45        902.21         7.09 o                         
   0   2   3        142.67        126.96         2.30 o                         
   1   2   3        588.87        528.99         4.38 o                         
   2   2   3       2574.61       2763.06        15.54 o                         
   3   2   3       1512.13       1543.73         7.53 o                         
   4   2   3        268.20        260.16         4.21 o                         
   5   2   3         90.61         98.32         2.19 o                         
   6   2   3         26.92         22.72         1.10 o                         
   7   2   3         15.49         12.09         0.94 o                         
   8   2   3        239.88        230.61         2.77 o                         
   9   2   3        213.78        233.89         2.75 o                         
  10   2   3        280.87        277.04         3.33 o                         
  11   2   3        371.31        375.78         4.48 o                         
  12   2   3        164.50        168.15         4.34 o                         
  13   2   3         90.21         85.80         3.86 o                         
  14   2   3         47.88         52.08         3.22 o                         
  15   2   3          8.47          7.21         2.85 o                         
 -16   3   3          4.69          3.68         2.83 o                         
 -15   3   3         17.06         16.46         2.52 o                         
 -14   3   3          2.30          3.95         2.56 o                         
 -13   3   3         18.59         16.35         2.23 o                         
 -12   3   3         37.37         35.21         1.94 o                         
 -11   3   3          0.34         -0.14         1.18 o                         
 -10   3   3          1.44          0.69         0.99 o                         
  -9   3   3          6.67         10.53         1.07 o                         
  -8   3   3        114.70        123.04         2.08 o                         
  -7   3   3         62.43         67.16         1.58 o                         
  -6   3   3        398.18        402.76         3.57 o                         
  -5   3   3         51.45         47.47         1.43 o                         
  -4   3   3        182.19        186.82         2.46 o                         
  -3   3   3        172.80        173.79         2.50 o                         
  -2   3   3         38.76         37.46         1.76 o                         
  -1   3   3        245.67        278.57         5.15 o                         
   0   3   3          0.09         -0.05         1.03 o                         
   1   3   3        217.42        233.26         3.50 o                         
   2   3   3         23.42         21.14         1.43 o                         
   3   3   3         40.18         43.96         1.61 o                         
   4   3   3         11.20         11.45         0.94 o                         
   5   3   3         15.12         15.68         0.96 o                         
   6   3   3         24.25         24.14         1.16 o                         
   7   3   3         17.15         14.37         1.14 o                         
   8   3   3         32.42         31.59         1.42 o                         
   9   3   3         19.83         21.61         1.43 o                         
  10   3   3         15.02         17.49         1.44 o                         
  11   3   3         23.60         26.08         2.52 o                         
  12   3   3         19.02         17.71         2.19 o                         
  13   3   3          0.83          0.00         2.09 o                         
  14   3   3          5.72          4.58         2.68 o                         
 -15   4   3         18.86         13.22         4.19 o                         
 -14   4   3         12.88          7.44         3.51 o                         
 -13   4   3          1.05          1.12         2.69 o                         
 -12   4   3         27.46         28.08         2.27 o                         
 -11   4   3          0.71          0.75         1.72 o                         
 -10   4   3          0.63          1.24         1.22 o                         
  -9   4   3        232.24        226.45         3.04 o                         
  -8   4   3        109.97        109.67         2.19 o                         
  -7   4   3          0.14          1.28         1.08 o                         
  -6   4   3        207.75        209.36         2.76 o                         
  -5   4   3         28.89         29.85         1.29 o                         
  -4   4   3         38.61         38.52         1.36 o                         
  -3   4   3          0.68          0.59         0.91 o                         
  -2   4   3        330.62        327.28         3.03 o                         
  -1   4   3        224.57        221.54         2.53 o                         
   0   4   3          1.20          0.56         1.10 o                         
   1   4   3        342.80        349.59         4.14 o                         
   2   4   3         71.34         75.31         1.76 o                         
   3   4   3         29.28         29.34         1.28 o                         
   4   4   3         16.62         16.79         1.16 o                         
   5   4   3          2.38          2.00         1.01 o                         
   6   4   3          5.44          6.27         1.10 o                         
   7   4   3          2.72          3.22         1.17 o                         
   8   4   3          0.62          0.07         1.41 o                         
   9   4   3          0.46          0.01         1.56 o                         
  10   4   3         29.63         33.54         3.04 o                         
  11   4   3         29.75         29.76         2.90 o                         
  12   4   3          8.09          9.09         2.55 o                         
  13   4   3         32.95         37.71         3.26 o                         
 -13   5   3        118.55        128.13         5.29 o                         
 -12   5   3         66.67         51.78         3.59 o                         
 -11   5   3         12.37          9.51         2.63 o                         
 -10   5   3         60.13         46.61         2.93 o                         
  -9   5   3         10.41          7.36         2.44 o                         
  -8   5   3         19.71         19.14         2.71 o                         
  -7   5   3        134.98        135.17         2.86 o                         
  -6   5   3        120.24        112.91         2.74 o                         
  -5   5   3        181.09        183.73         2.94 o                         
  -4   5   3          9.07         12.33         1.35 o                         
  -3   5   3         28.13         29.67         1.59 o                         
  -2   5   3        202.91        206.14         3.15 o                         
  -1   5   3         62.95         65.95         2.27 o                         
   0   5   3        111.86        114.43         2.44 o                         
   1   5   3          5.04          5.31         1.35 o                         
   2   5   3         74.90         71.51         2.12 o                         
   3   5   3          0.10          0.42         1.36 o                         
   4   5   3         49.96         47.48         1.88 o                         
   5   5   3        294.57        277.76         3.81 o                         
   6   5   3        210.65        215.40         4.42 o                         
   7   5   3        135.63        137.13         4.27 o                         
   8   5   3         81.29         76.52         4.11 o                         
   9   5   3         47.67         50.67         4.24 o                         
  10   5   3          2.22          3.58         2.60 o                         
  11   5   3          3.80          1.94         2.90 o                         
 -10   6   3         97.04         94.03         4.27 o                         
  -9   6   3         19.64         18.55         3.41 o                         
  -8   6   3         32.44         32.20         3.27 o                         
  -7   6   3          0.34          1.33         2.57 o                         
  -6   6   3         27.63         26.36         2.83 o                         
  -5   6   3         60.21         60.38         3.52 o                         
  -4   6   3          4.44          2.45         2.31 o                         
  -3   6   3         11.62         12.15         2.32 o                         
  -2   6   3         64.98         66.54         3.00 o                         
  -1   6   3        116.51        116.70         4.30 o                         
   0   6   3         13.03         13.36         2.83 o                         
   1   6   3          5.47          5.06         2.30 o                         
   2   6   3         32.97         31.50         2.87 o                         
   3   6   3         82.38         78.51         3.34 o                         
   4   6   3          0.07         -1.01         2.58 o                         
   5   6   3         33.06         32.12         2.55 o                         
   6   6   3         18.38         16.45         2.95 o                         
   7   6   3          8.56         10.15         2.90 o                         
   8   6   3         10.41         10.68         3.31 o                         
  -4   7   3          5.15          7.56         2.74 o                         
  -3   7   3         17.29         15.48         3.24 o                         
  -2   7   3          0.05          0.65         2.72 o                         
  -1   7   3          2.47          3.45         2.70 o                         
   0   7   3          3.53          1.61         2.69 o                         
   1   7   3          0.00          0.91         2.37 o                         
   2   7   3          0.92          1.08         2.57 o                         
 -18   0   4          1.76          1.66         3.77 o                         
 -17   0   4         69.97         56.44         5.66 o                         
 -16   0   4         16.15         19.67         3.12 o                         
 -15   0   4         80.76         79.56         3.66 o                         
 -14   0   4       1576.22       1535.08        11.74 o                         
 -13   0   4        300.10        315.88         4.47 o                         
 -12   0   4         39.68         40.17         1.83 o                         
 -11   0   4        540.15        556.38         5.41 o                         
 -10   0   4        645.20        657.26         7.21 o                         
  -9   0   4          0.04         -0.71         1.03 o                         
  -8   0   4        137.73        144.86         3.00 o                         
  -7   0   4        212.80        256.21         4.22 o                         
  -6   0   4        160.07        150.08         8.69 o                         
  -5   0   4        216.07        261.31         6.35 o                         
  -4   0   4       5172.64       4947.56        21.58 o                         
  -3   0   4        239.42        240.89         3.52 o                         
  -2   0   4       5152.50       5570.57        21.49 o                         
  -1   0   4      12582.08      12574.65        27.05 o                         
   0   0   4         68.66         66.01         1.45 o                         
   1   0   4       2570.24       2809.25        22.67 o                         
   2   0   4        670.87        680.66         6.13 o                         
   3   0   4          1.49          6.84         0.60 o                         
   4   0   4        773.97        753.55         7.11 o                         
   5   0   4       1114.09       1167.05        13.68 o                         
   6   0   4        268.33        231.38         4.44 o                         
   7   0   4       1246.25       1283.14        10.00 o                         
   8   0   4        383.15        393.35         4.53 o                         
   9   0   4        429.12        441.91         5.55 o                         
  10   0   4         23.48         28.87         2.12 o                         
  11   0   4        119.62        123.70         3.99 o                         
  12   0   4        389.73        386.65         7.85 o                         
  13   0   4         39.87         35.21         5.94 o                         
  14   0   4          2.32          4.85         3.58 o                         
  15   0   4          1.18          2.94         3.72 o                         
  16   0   4         30.81         29.71         4.80 o                         
 -18   1   4         28.24         31.23         3.12 o                         
 -17   1   4        136.37        128.48         4.32 o                         
 -16   1   4          0.76         -0.02         2.18 o                         
 -15   1   4          4.43          4.70         1.70 o                         
 -14   1   4        145.23        143.23         2.54 o                         
 -13   1   4         20.83         20.92         1.34 o                         
 -12   1   4          5.46          5.08         0.91 o                         
 -11   1   4        114.43        103.14         1.79 o                         
 -10   1   4        486.99        469.52         3.52 o                         
  -9   1   4         70.80         58.13         1.53 o                         
  -8   1   4        372.69        387.73         4.51 o                         
  -7   1   4       1818.72       1852.97        15.27 o                         
  -6   1   4          5.85          7.57         0.73 o                         
  -5   1   4       1428.53       1575.30         9.61 o                         
  -4   1   4        248.79        247.27         2.98 o                         
  -3   1   4       2698.62       2793.59        18.18 o                         
  -2   1   4        320.16        337.35         2.69 o                         
  -1   1   4        357.01        356.32         2.68 o                         
   0   1   4         88.36         75.40         1.20 o                         
   1   1   4        787.10        820.95         3.81 o                         
   2   1   4        468.72        492.63         2.50 o                         
   3   1   4        231.97        276.82         2.20 o                         
   4   1   4       1205.32       1238.69         7.47 o                         
   5   1   4        216.58        205.27         2.45 o                         
   6   1   4        116.83        113.48         1.93 o                         
   7   1   4        140.21        148.51         1.74 o                         
   8   1   4        139.99        123.89         1.89 o                         
   9   1   4         12.78         14.10         1.04 o                         
  10   1   4        270.46        259.71         2.87 o                         
  11   1   4          1.97          1.58         1.28 o                         
  12   1   4        186.58        183.53         3.60 o                         
  13   1   4        127.23        123.23         4.60 o                         
  14   1   4         19.94         24.02         2.73 o                         
  15   1   4        152.66        153.56         5.64 o                         
 -17   2   4         37.42         37.95         3.33 o                         
 -16   2   4         70.59         71.19         3.63 o                         
 -15   2   4          5.00          4.40         3.42 o                         
 -14   2   4         64.50         60.90         2.17 o                         
 -13   2   4          0.89          0.62         1.28 o                         
 -12   2   4         27.59         27.61         1.37 o                         
 -11   2   4         74.14         73.43         1.92 o                         
 -10   2   4         40.24         37.66         1.20 o                         
  -9   2   4         99.54        110.50         1.62 o                         
  -8   2   4         39.04         33.63         1.13 o                         
  -7   2   4         25.76         23.67         1.22 o                         
  -6   2   4          0.15          1.45         1.07 o                         
  -5   2   4        372.13        385.52         5.06 o                         
  -4   2   4          7.14          7.29         0.90 o                         
  -3   2   4        646.21        722.64         4.87 o                         
  -2   2   4         39.81         56.34         1.33 o                         
  -1   2   4          4.30          1.81         0.58 o                         
   0   2   4        490.41        515.36         5.50 o                         
   1   2   4        868.93        948.22         6.26 o                         
   2   2   4        168.80        184.21         2.56 o                         
   3   2   4          4.19          8.02         1.08 o                         
   4   2   4          3.84          5.63         0.86 o                         
   5   2   4         10.70         12.92         1.12 o                         
   6   2   4         68.80         88.25         1.55 o                         
   7   2   4         29.01         27.36         1.25 o                         
   8   2   4        202.40        182.76         2.62 o                         
   9   2   4         53.35         54.74         1.86 o                         
  10   2   4          8.45         10.72         1.29 o                         
  11   2   4         27.87         27.79         1.72 o                         
  12   2   4          6.87          5.19         2.85 o                         
  13   2   4          9.27          7.96         2.11 o                         
  14   2   4         70.06         70.16         3.86 o                         
  15   2   4          0.21          0.83         2.98 o                         
 -16   3   4          0.96          0.49         2.93 o                         
 -15   3   4         44.40         50.72         3.08 o                         
 -14   3   4          2.34          1.89         2.53 o                         
 -13   3   4          9.69          8.27         2.19 o                         
 -12   3   4          3.61          4.25         1.46 o                         
 -11   3   4        309.41        308.15         3.83 o                         
 -10   3   4        152.79        155.15         2.47 o                         
  -9   3   4         59.98         64.14         1.64 o                         
  -8   3   4        334.27        341.37         3.19 o                         
  -7   3   4        192.58        183.74         2.68 o                         
  -6   3   4        467.63        463.36         3.29 o                         
  -5   3   4        436.82        432.00         4.13 o                         
  -4   3   4        284.04        298.34         3.47 o                         
  -3   3   4         14.42         21.62         1.30 o                         
  -2   3   4        113.56        112.49         2.57 o                         
  -1   3   4        624.27        696.75        17.37 o                         
   0   3   4        872.80        900.83         6.27 o                         
   1   3   4       1203.00       1194.28        11.72 o                         
   2   3   4        121.78        101.66         2.21 o                         
   3   3   4        741.00        756.53         4.83 o                         
   4   3   4        413.62        378.63         3.36 o                         
   5   3   4        584.80        559.27         4.32 o                         
   6   3   4          2.67          1.29         0.91 o                         
   7   3   4         22.04         27.18         1.35 o                         
   8   3   4        115.33        108.53         2.22 o                         
   9   3   4        109.86        108.36         2.33 o                         
  10   3   4         63.02         64.24         2.25 o                         
  11   3   4         55.91         55.19         3.95 o                         
  12   3   4         28.69         25.94         2.52 o                         
  13   3   4        108.17        102.33         4.18 o                         
  14   3   4         45.22         49.21         3.54 o                         
 -15   4   4        105.50        127.35         6.00 o                         
 -14   4   4        160.63        165.86         4.97 o                         
 -13   4   4         49.55         55.08         4.47 o                         
 -12   4   4         26.46         29.51         2.75 o                         
 -11   4   4         44.98         45.25         2.52 o                         
 -10   4   4        203.92        193.40         3.10 o                         
  -9   4   4        113.09        112.84         2.36 o                         
  -8   4   4         29.12         27.90         1.62 o                         
  -7   4   4          7.25          5.78         1.08 o                         
  -6   4   4         82.95         79.52         1.79 o                         
  -5   4   4        213.45        211.70         2.59 o                         
  -4   4   4          1.31          2.29         0.95 o                         
  -3   4   4        496.04        503.19         3.95 o                         
  -2   4   4        550.63        556.30         4.23 o                         
  -1   4   4        136.03        131.20         2.11 o                         
   0   4   4         83.14         82.74         1.84 o                         
   1   4   4          2.32          1.48         1.01 o                         
   2   4   4        329.60        331.26         3.30 o                         
   3   4   4         14.17         15.39         1.11 o                         
   4   4   4         37.76         42.24         1.41 o                         
   5   4   4          0.32          1.02         1.07 o                         
   6   4   4        138.56        137.81         2.33 o                         
   7   4   4        143.78        139.84         2.71 o                         
   8   4   4        206.07        207.44         3.44 o                         
   9   4   4         13.49         15.59         2.68 o                         
  10   4   4         92.39         93.26         4.45 o                         
  11   4   4        128.70        125.30         4.26 o                         
  12   4   4          4.86          6.23         2.59 o                         
  13   4   4         14.97         18.55         2.94 o                         
 -13   5   4         83.92         91.37         4.35 o                         
 -12   5   4          5.59          5.52         2.86 o                         
 -11   5   4         39.50         35.84         2.90 o                         
 -10   5   4          4.29          3.84         2.26 o                         
  -9   5   4          5.56          8.00         2.67 o                         
  -8   5   4          0.68          1.35         2.46 o                         
  -7   5   4          0.27          1.20         1.42 o                         
  -6   5   4        110.38        107.64         2.77 o                         
  -5   5   4         16.48         17.51         1.62 o                         
  -4   5   4          1.12          2.33         1.33 o                         
  -3   5   4         38.42         39.14         1.72 o                         
  -2   5   4         61.59         64.12         2.08 o                         
  -1   5   4         10.72         10.93         1.54 o                         
   0   5   4          7.10          8.12         1.36 o                         
   1   5   4          0.18          1.00         1.28 o                         
   2   5   4         15.55         16.00         1.53 o                         
   3   5   4         13.42         11.67         1.43 o                         
   4   5   4         33.25         31.52         1.84 o                         
   5   5   4         24.78         25.86         1.92 o                         
   6   5   4          9.63          8.90         2.36 o                         
   7   5   4          1.62          1.64         2.83 o                         
   8   5   4          0.07          1.34         3.11 o                         
   9   5   4          3.48          3.98         2.88 o                         
  10   5   4          9.31          9.31         2.81 o                         
  11   5   4         49.06         50.68         4.04 o                         
 -10   6   4         14.72         13.49         3.09 o                         
  -9   6   4          0.21         -0.54         3.00 o                         
  -8   6   4         12.98         11.26         3.17 o                         
  -7   6   4         30.02         30.79         2.91 o                         
  -6   6   4         19.69         18.04         2.82 o                         
  -5   6   4          1.08          1.58         2.27 o                         
  -4   6   4         98.54        100.13         4.02 o                         
  -3   6   4         18.04         17.46         2.36 o                         
  -2   6   4         28.25         28.72         2.82 o                         
  -1   6   4         27.02         29.12         2.93 o                         
   0   6   4          0.23          0.47         2.72 o                         
   1   6   4         19.59         19.83         3.03 o                         
   2   6   4          0.01          0.31         2.05 o                         
   3   6   4          3.40          1.11         2.23 o                         
   4   6   4          3.00          1.97         2.12 o                         
   5   6   4          8.11          6.27         2.62 o                         
   6   6   4          1.30          1.36         2.86 o                         
   7   6   4         30.87         30.40         3.98 o                         
   8   6   4         18.34         17.46         3.65 o                         
  -4   7   4          3.92          4.01         3.12 o                         
  -3   7   4          2.61          3.45         2.92 o                         
  -2   7   4          4.93          6.62         2.86 o                         
  -1   7   4          5.23          5.94         2.58 o                         
   0   7   4          0.44         -1.08         2.52 o                         
   1   7   4         47.18         54.65         3.29 o                         
   2   7   4         75.89         83.43         3.76 o                         
 -18   1   5         25.28         21.77         3.53 o                         
 -17   1   5         79.67         75.85         3.31 o                         
 -16   1   5          9.60         11.14         2.42 o                         
 -15   1   5        128.47        117.83         2.72 o                         
 -14   1   5         12.76         10.86         1.38 o                         
 -13   1   5         70.32         72.64         1.65 o                         
 -12   1   5        384.06        388.32         3.10 o                         
 -11   1   5        314.61        318.40         2.99 o                         
 -10   1   5        569.37        569.63         3.72 o                         
  -9   1   5        464.20        488.23         4.53 o                         
  -8   1   5          3.43          6.31         0.88 o                         
  -7   1   5         60.35         58.70         1.64 o                         
  -6   1   5        384.50        439.56         3.21 o                         
  -5   1   5         94.12         96.74         1.46 o                         
  -4   1   5        533.81        608.17         5.01 o                         
  -3   1   5        304.94        278.06         2.43 o                         
  -2   1   5        319.96        291.47         2.01 o                         
  -1   1   5        819.66        865.88         4.00 o                         
   0   1   5       2221.34       2179.39        10.73 o                         
   1   1   5        389.69        353.18         2.59 o                         
   2   1   5        302.02        360.62         2.54 o                         
   3   1   5       1297.14       1354.93         8.34 o                         
   4   1   5        163.34        161.74         2.89 o                         
   5   1   5         97.24         89.36         1.76 o                         
   6   1   5          1.17          1.41         0.72 o                         
   7   1   5         79.09         69.71         1.50 o                         
   8   1   5        397.51        408.54         3.63 o                         
   9   1   5         93.97        109.27         1.93 o                         
  10   1   5        273.48        268.68         3.23 o                         
  11   1   5        369.75        362.68         4.07 o                         
  12   1   5         47.27         45.85         3.69 o                         
  13   1   5         20.87         22.49         2.44 o                         
  14   1   5          7.11          5.34         2.38 o                         
  15   1   5          2.81          4.06         3.04 o                         
 -17   2   5          6.47          8.89         2.92 o                         
 -16   2   5         53.97         57.24         3.29 o                         
 -15   2   5        257.72        240.44         5.69 o                         
 -14   2   5        211.69        213.85         3.52 o                         
 -13   2   5         34.23         31.39         1.67 o                         
 -12   2   5          0.19         -0.51         1.25 o                         
 -11   2   5          7.78          9.18         1.10 o                         
 -10   2   5          9.26         13.28         1.05 o                         
  -9   2   5        127.79        124.19         1.81 o                         
  -8   2   5        152.64        147.99         2.00 o                         
  -7   2   5        362.04        350.65         3.66 o                         
  -6   2   5       2330.47       2435.86        22.79 o                         
  -5   2   5        812.49        812.19         7.00 o                         
  -4   2   5         54.34         38.96         1.29 o                         
  -3   2   5       2031.51       2079.65        12.39 o                         
  -2   2   5       1102.23       1178.73         6.76 o                         
  -1   2   5         78.95         84.24         1.46 o                         
   0   2   5        138.71        159.77         2.73 o                         
   1   2   5          8.70          4.59         0.63 o                         
   2   2   5        380.17        380.38         3.32 o                         
   3   2   5       1492.22       1499.36         9.46 o                         
   4   2   5        364.10        325.94         2.85 o                         
   5   2   5         63.35         73.44         1.58 o                         
   6   2   5        483.75        498.83         4.10 o                         
   7   2   5        797.80        736.22         4.99 o                         
   8   2   5         21.39         24.19         1.38 o                         
   9   2   5          4.10          5.71         1.21 o                         
  10   2   5         96.78         93.42         2.20 o                         
  11   2   5          4.69          3.77         1.58 o                         
  12   2   5          1.68          0.48         2.29 o                         
  13   2   5          7.49          9.91         2.22 o                         
  14   2   5        222.98        244.70         5.67 o                         
  15   2   5        124.94        129.59         4.85 o                         
 -17   3   5          3.57          7.51         3.51 o                         
 -16   3   5          3.31          5.14         3.04 o                         
 -15   3   5          4.93          4.06         2.73 o                         
 -14   3   5         12.94         15.48         2.98 o                         
 -13   3   5          0.34          1.40         2.13 o                         
 -12   3   5        104.22        102.92         2.70 o                         
 -11   3   5        181.48        193.40         3.09 o                         
 -10   3   5          9.59         11.26         1.29 o                         
  -9   3   5         70.49         63.71         1.91 o                         
  -8   3   5         13.68         11.70         1.00 o                         
  -7   3   5         60.64         61.39         1.39 o                         
  -6   3   5          0.15         -0.12         0.86 o                         
  -5   3   5         24.74         28.53         1.07 o                         
  -4   3   5         22.31         22.53         1.08 o                         
  -3   3   5        151.98        168.85         2.37 o                         
  -2   3   5          0.04          0.36         0.90 o                         
  -1   3   5         22.57         22.62         1.51 o                         
   0   3   5        158.03        169.07         3.24 o                         
   1   3   5        136.10        140.42         2.38 o                         
   2   3   5         28.02         28.99         1.09 o                         
   3   3   5         62.20         51.04         1.30 o                         
   4   3   5        286.19        266.62         2.49 o                         
   5   3   5          3.59          8.56         0.95 o                         
   6   3   5         76.90         76.81         1.89 o                         
   7   3   5          0.24         -0.41         1.10 o                         
   8   3   5         14.31         13.15         1.42 o                         
   9   3   5         73.35         77.97         2.28 o                         
  10   3   5         88.96         90.35         3.30 o                         
  11   3   5         26.35         28.92         2.86 o                         
  12   3   5          2.36          1.59         2.09 o                         
  13   3   5          2.25          0.53         2.43 o                         
  14   3   5          1.56          0.24         2.80 o                         
 -15   4   5         20.79         22.83         3.26 o                         
 -14   4   5         31.94         28.74         3.27 o                         
 -13   4   5         44.97         46.76         3.74 o                         
 -12   4   5         11.04          7.48         1.90 o                         
 -11   4   5          3.47          3.31         1.68 o                         
 -10   4   5          8.68          9.65         1.58 o                         
  -9   4   5        188.41        195.31         3.06 o                         
  -8   4   5         17.08         18.90         1.47 o                         
  -7   4   5         26.40         23.87         1.34 o                         
  -6   4   5        132.63        132.91         2.16 o                         
  -5   4   5         19.80         20.93         1.25 o                         
  -4   4   5          5.11          6.32         0.98 o                         
  -3   4   5         20.05         20.78         1.14 o                         
  -2   4   5         85.79         86.36         1.75 o                         
  -1   4   5          0.37          1.13         1.11 o                         
   0   4   5          0.89          1.67         0.96 o                         
   1   4   5         14.97         15.56         1.22 o                         
   2   4   5          4.58          3.78         1.10 o                         
   3   4   5        141.31        130.33         2.26 o                         
   4   4   5        169.89        162.31         2.59 o                         
   5   4   5          1.04          2.55         1.15 o                         
   6   4   5        183.26        176.45         3.05 o                         
   7   4   5        177.30        166.24         3.31 o                         
   8   4   5          0.01         -1.18         1.81 o                         
   9   4   5          0.02         -0.05         2.25 o                         
  10   4   5          0.10          0.82         2.30 o                         
  11   4   5         15.85         16.20         2.65 o                         
  12   4   5         27.12         29.31         2.92 o                         
 -13   5   5          8.23          8.86         3.42 o                         
 -12   5   5         45.61         51.97         3.14 o                         
 -11   5   5         40.26         43.47         2.87 o                         
 -10   5   5        136.25        138.23         4.55 o                         
  -9   5   5         65.97         64.80         4.05 o                         
  -8   5   5         46.64         41.02         3.81 o                         
  -7   5   5         51.65         52.64         2.54 o                         
  -6   5   5         41.56         43.74         2.00 o                         
  -5   5   5         14.34         13.31         1.60 o                         
  -4   5   5        109.08        109.68         2.23 o                         
  -3   5   5        202.04        199.24         2.96 o                         
  -2   5   5        121.09        118.83         2.35 o                         
  -1   5   5        198.12        199.02         3.14 o                         
   0   5   5        305.12        308.70         3.95 o                         
   1   5   5        108.72        112.35         2.39 o                         
   2   5   5         11.65         13.24         1.54 o                         
   3   5   5         55.21         55.58         2.18 o                         
   4   5   5          1.81          2.00         1.68 o                         
   5   5   5          7.83          8.25         2.13 o                         
   6   5   5         14.53         16.99         2.76 o                         
   7   5   5         23.44         24.01         3.55 o                         
   8   5   5          0.13          3.13         2.88 o                         
   9   5   5         22.53         24.07         3.36 o                         
  10   5   5         69.12         65.92         4.75 o                         
 -10   6   5          4.67          5.91         2.91 o                         
  -9   6   5          0.55          1.11         2.81 o                         
  -8   6   5         12.41          7.66         3.21 o                         
  -7   6   5        138.22        141.92         4.73 o                         
  -6   6   5          6.34          7.20         2.67 o                         
  -5   6   5          0.48          1.11         2.65 o                         
  -4   6   5         22.72         24.92         2.89 o                         
  -3   6   5         12.13         11.01         2.61 o                         
  -2   6   5          7.25          7.04         2.46 o                         
  -1   6   5          6.82          5.67         2.62 o                         
   0   6   5         19.02         18.75         2.69 o                         
   1   6   5          0.02          0.58         2.25 o                         
   2   6   5         13.61         10.85         2.48 o                         
   3   6   5          8.38          7.53         2.11 o                         
   4   6   5          5.89          4.61         2.54 o                         
   5   6   5         40.06         42.28         4.07 o                         
   6   6   5         94.80         89.76         4.21 o                         
   7   6   5         14.27         12.08         3.55 o                         
  -3   7   5          9.79         10.23         2.97 o                         
  -2   7   5          0.00         -2.01         2.82 o                         
  -1   7   5          2.10          1.59         2.86 o                         
   0   7   5          0.02          0.72         2.77 o                         
 -18   0   6         82.31         85.38         4.35 o                         
 -17   0   6          3.75          2.64         3.43 o                         
 -16   0   6        187.53        170.70         6.97 o                         
 -15   0   6         23.40         21.58         2.29 o                         
 -14   0   6          9.19          8.67         1.63 o                         
 -13   0   6          5.16          4.44         1.52 o                         
 -12   0   6        151.43        137.58         3.15 o                         
 -11   0   6        437.84        408.38         5.71 o                         
 -10   0   6       1569.42       1535.66         8.56 o                         
  -9   0   6         30.60         18.85         1.36 o                         
  -8   0   6       1246.02       1278.65        19.29 o                         
  -7   0   6       4327.29       4581.86        15.24 o                         
  -6   0   6         17.05         14.37         1.11 o                         
  -5   0   6        102.89         79.75         2.28 o                         
  -4   0   6         98.77         86.58         2.13 o                         
  -3   0   6        578.70        638.68         9.04 o                         
  -2   0   6       4248.82       4535.83        68.96 o                         
  -1   0   6       3399.37       3288.05        37.72 o                         
   0   0   6       1463.83       1738.40         9.95 o                         
   1   0   6       2967.71       3244.77        21.43 o                         
   2   0   6       2013.39       2045.47        27.09 o                         
   3   0   6        598.32        551.71         5.41 o                         
   4   0   6         30.12         31.70         1.20 o                         
   5   0   6        385.66        381.32         6.01 o                         
   6   0   6        756.88        765.79         6.95 o                         
   7   0   6         31.54         34.56         1.70 o                         
   8   0   6        105.37        105.54         2.93 o                         
   9   0   6         61.99         54.61         2.58 o                         
  10   0   6        667.87        657.73         6.76 o                         
  11   0   6         68.98         69.09         2.83 o                         
  12   0   6        259.03        276.07        10.61 o                         
  13   0   6        183.50        169.54         7.41 o                         
  14   0   6        118.25        124.42         5.79 o                         
  15   0   6        317.16        315.73         8.33 o                         
 -18   1   6         19.74         22.92         3.15 o                         
 -17   1   6          2.15          1.42         2.04 o                         
 -16   1   6        180.83        169.20         5.54 o                         
 -15   1   6        267.13        264.66         4.66 o                         
 -14   1   6          8.33          9.64         1.23 o                         
 -13   1   6        226.42        235.21         2.72 o                         
 -12   1   6          1.34          1.66         0.91 o                         
 -11   1   6         36.35         38.94         1.18 o                         
 -10   1   6         94.68         93.78         1.42 o                         
  -9   1   6         84.10         97.23         1.78 o                         
  -8   1   6         24.75         22.68         1.29 o                         
  -7   1   6        437.57        454.71         5.67 o                         
  -6   1   6         73.76         85.48         1.37 o                         
  -5   1   6        133.03        103.22         1.47 o                         
  -4   1   6       1056.25       1077.46         7.01 o                         
  -3   1   6          0.54          1.89         0.50 o                         
  -2   1   6       2432.01       2460.50        10.18 o                         
  -1   1   6        212.17        210.96         1.75 o                         
   0   1   6       1687.42       1733.57         7.37 o                         
   1   1   6          0.78          0.73         0.38 o                         
   2   1   6        174.04        206.09         2.53 o                         
   3   1   6        272.50        281.14         2.70 o                         
   4   1   6        772.13        768.72         5.31 o                         
   5   1   6        179.41        177.09         2.67 o                         
   6   1   6        511.02        488.87         3.36 o                         
   7   1   6        306.70        307.73         2.67 o                         
   8   1   6          0.50          0.69         0.86 o                         
   9   1   6        153.14        149.48         2.37 o                         
  10   1   6          0.35         -0.08         1.14 o                         
  11   1   6         30.88         35.84         1.78 o                         
  12   1   6         38.78         35.43         2.72 o                         
  13   1   6         93.31         91.53         3.36 o                         
  14   1   6          0.63          2.44         2.79 o                         
  15   1   6         15.20         20.29         3.55 o                         
 -18   2   6         26.66         23.87         4.08 o                         
 -17   2   6         19.80         17.57         3.19 o                         
 -16   2   6          7.27          4.98         2.59 o                         
 -15   2   6         41.27         44.74         2.93 o                         
 -14   2   6         87.70         84.14         2.25 o                         
 -13   2   6         12.73         13.26         1.55 o                         
 -12   2   6         29.17         29.14         1.56 o                         
 -11   2   6        387.62        402.51         3.52 o                         
 -10   2   6         16.03         15.72         1.05 o                         
  -9   2   6          0.26          1.09         0.77 o                         
  -8   2   6         50.88         58.35         1.26 o                         
  -7   2   6          2.14          1.78         0.71 o                         
  -6   2   6         54.76         46.76         2.19 o                         
  -5   2   6        193.48        212.98         3.53 o                         
  -4   2   6        500.06        544.46         5.86 o                         
  -3   2   6          6.78          9.33         0.90 o                         
  -2   2   6         14.10         21.51         0.86 o                         
  -1   2   6         12.32          9.24         0.75 o                         
   0   2   6         83.14         73.50         1.19 o                         
   1   2   6         17.82         17.15         0.92 o                         
   2   2   6       1533.23       1565.11        11.65 o                         
   3   2   6         24.69         29.71         1.12 o                         
   4   2   6          0.01          1.08         0.72 o                         
   5   2   6        403.01        400.04         3.83 o                         
   6   2   6        228.43        192.76         2.88 o                         
   7   2   6          2.70          2.87         1.01 o                         
   8   2   6          9.77         13.22         1.23 o                         
   9   2   6         86.92         79.87         2.15 o                         
  10   2   6          4.10          2.75         1.32 o                         
  11   2   6         28.52         31.53         2.75 o                         
  12   2   6          2.85          3.41         2.00 o                         
  13   2   6          5.36          8.60         2.32 o                         
  14   2   6          7.97          6.36         2.78 o                         
 -17   3   6         68.47         72.33         4.40 o                         
 -16   3   6         36.79         46.81         4.21 o                         
 -15   3   6        102.34         96.64         3.95 o                         
 -14   3   6        239.33        222.81         7.99 o                         
 -13   3   6          0.35          0.16         2.02 o                         
 -12   3   6        356.98        347.23         5.15 o                         
 -11   3   6        186.48        189.04         2.93 o                         
 -10   3   6          2.38          2.38         1.10 o                         
  -9   3   6        106.14        109.81         2.13 o                         
  -8   3   6        162.46        157.46         2.24 o                         
  -7   3   6         71.10         70.00         1.54 o                         
  -6   3   6        269.83        252.13         2.47 o                         
  -5   3   6        464.86        475.01         3.18 o                         
  -4   3   6        503.64        500.09         3.49 o                         
  -3   3   6        689.43        697.90         3.86 o                         
  -2   3   6         89.46         83.78         1.62 o                         
  -1   3   6        595.70        581.41         4.33 o                         
   0   3   6          1.22          0.97         0.97 o                         
   1   3   6         19.24         18.15         1.03 o                         
   2   3   6          0.00          0.89         0.80 o                         
   3   3   6        173.59        163.22         1.86 o                         
   4   3   6        112.31         93.00         1.68 o                         
   5   3   6        568.17        578.86         4.33 o                         
   6   3   6        400.87        371.14         3.28 o                         
   7   3   6         23.74         31.29         1.68 o                         
   8   3   6        411.08        409.75         4.65 o                         
   9   3   6         34.47         34.31         1.83 o                         
  10   3   6         81.53         78.31         5.18 o                         
  11   3   6        217.83        214.06         5.66 o                         
  12   3   6          2.92          2.61         2.19 o                         
  13   3   6         48.34         51.99         3.27 o                         
 -15   4   6         81.27         78.43         4.11 o                         
 -14   4   6          0.23          0.17         2.69 o                         
 -13   4   6         26.38         21.21         3.04 o                         
 -12   4   6         10.52         10.25         2.25 o                         
 -11   4   6        227.89        241.01         5.09 o                         
 -10   4   6         32.64         31.36         1.84 o                         
  -9   4   6        104.27        107.48         2.39 o                         
  -8   4   6        129.34        131.99         2.87 o                         
  -7   4   6        159.91        158.94         2.70 o                         
  -6   4   6        244.19        258.93         3.29 o                         
  -5   4   6          2.34          3.07         1.06 o                         
  -4   4   6         74.83         73.82         1.71 o                         
  -3   4   6          0.10         -0.04         1.03 o                         
  -2   4   6         49.50         47.52         1.54 o                         
  -1   4   6         67.26         66.84         1.73 o                         
   0   4   6        171.28        166.21         2.15 o                         
   1   4   6         41.54         42.68         1.64 o                         
   2   4   6        764.21        732.15         6.00 o                         
   3   4   6        158.13        148.32         2.62 o                         
   4   4   6         21.80         30.81         1.56 o                         
   5   4   6        123.40        117.20         2.33 o                         
   6   4   6          0.75          0.75         1.41 o                         
   7   4   6         82.35         86.63         2.51 o                         
   8   4   6          1.75          1.73         2.47 o                         
   9   4   6        102.35         95.44         3.93 o                         
  10   4   6         26.80         30.49         2.98 o                         
  11   4   6         63.01         63.20         3.20 o                         
  12   4   6          1.49          1.36         2.71 o                         
 -13   5   6          0.90          0.52         3.38 o                         
 -12   5   6          0.04         -0.62         2.36 o                         
 -11   5   6          2.04          2.10         2.25 o                         
 -10   5   6         21.18         19.83         2.34 o                         
  -9   5   6         14.44         15.32         3.67 o                         
  -8   5   6         84.84         92.17         4.60 o                         
  -7   5   6         18.57         18.46         2.12 o                         
  -6   5   6         11.94         10.96         1.57 o                         
  -5   5   6          5.64          4.47         1.38 o                         
  -4   5   6         12.08         11.37         1.43 o                         
  -3   5   6          3.34          4.40         1.37 o                         
  -2   5   6         21.06         21.63         1.57 o                         
  -1   5   6        158.56        157.81         2.78 o                         
   0   5   6          0.10          0.74         1.46 o                         
   1   5   6         49.81         45.56         2.01 o                         
   2   5   6         51.28         44.07         2.00 o                         
   3   5   6          2.80          2.22         1.55 o                         
   4   5   6          0.08         -0.39         1.82 o                         
   5   5   6         23.80         21.72         3.24 o                         
   6   5   6          0.79          0.93         2.46 o                         
   7   5   6          0.00          1.67         3.17 o                         
   8   5   6         11.70         10.34         3.01 o                         
   9   5   6         14.81         10.63         3.32 o                         
  10   5   6         13.23         12.60         3.10 o                         
 -10   6   6         39.52         42.41         3.77 o                         
  -9   6   6          0.01         -0.35         2.77 o                         
  -8   6   6         20.03         22.97         3.51 o                         
  -7   6   6         44.33         48.55         3.72 o                         
  -6   6   6          0.09         -1.15         2.17 o                         
  -5   6   6         16.32         18.46         2.97 o                         
  -4   6   6          2.04          1.70         2.39 o                         
  -3   6   6          8.15          8.74         2.39 o                         
  -2   6   6         19.98         17.05         2.93 o                         
  -1   6   6         46.62         46.60         3.34 o                         
   0   6   6          0.46         -0.32         2.44 o                         
   1   6   6        101.25         98.75         4.77 o                         
   2   6   6         54.61         47.72         3.00 o                         
   3   6   6         19.33         17.21         2.62 o                         
   4   6   6         23.62         19.65         2.96 o                         
   5   6   6          0.48         -0.29         2.90 o                         
   6   6   6          0.80          2.23         2.98 o                         
 -18   1   7         11.90         11.42         2.88 o                         
 -17   1   7        159.31        159.17         4.42 o                         
 -16   1   7        107.92        110.69         4.20 o                         
 -15   1   7         15.07         12.62         1.61 o                         
 -14   1   7        117.61        113.80         2.31 o                         
 -13   1   7         35.62         34.68         1.38 o                         
 -12   1   7         56.43         58.03         1.40 o                         
 -11   1   7          6.73          4.85         0.77 o                         
 -10   1   7          0.04          0.07         0.73 o                         
  -9   1   7        332.23        343.91         2.90 o                         
  -8   1   7        689.23        667.83         6.12 o                         
  -7   1   7        461.49        433.53         5.51 o                         
  -6   1   7        319.76        284.41         3.84 o                         
  -5   1   7       1339.29       1366.86         6.66 o                         
  -4   1   7        935.23        946.16         5.54 o                         
  -3   1   7        179.05        224.58         2.15 o                         
  -2   1   7         60.88         73.58         1.37 o                         
  -1   1   7        715.27        796.55         4.15 o                         
   0   1   7        869.99        904.02         3.84 o                         
   1   1   7       1541.63       1622.48         4.54 o                         
   2   1   7         20.79         12.81         0.90 o                         
   3   1   7        438.69        426.96         4.10 o                         
   4   1   7        551.58        552.28         3.87 o                         
   5   1   7        102.05         99.00         1.56 o                         
   6   1   7        448.21        441.85         3.08 o                         
   7   1   7        182.74        170.12         2.18 o                         
   8   1   7         20.66         21.38         1.26 o                         
   9   1   7          2.62          3.93         1.08 o                         
  10   1   7         10.46         10.67         1.29 o                         
  11   1   7         26.65         25.55         2.48 o                         
  12   1   7         17.44         15.70         2.14 o                         
  13   1   7         75.32         75.03         3.42 o                         
  14   1   7        209.55        212.03         5.76 o                         
 -18   2   7         13.74         12.04         3.73 o                         
 -17   2   7          1.36          3.24         3.00 o                         
 -16   2   7         65.07         66.64         4.15 o                         
 -15   2   7         60.44         52.98         3.34 o                         
 -14   2   7         58.03         55.69         2.67 o                         
 -13   2   7        255.80        262.85         4.41 o                         
 -12   2   7        585.91        580.99         4.91 o                         
 -11   2   7        478.07        465.44         3.95 o                         
 -10   2   7        148.69        143.22         1.95 o                         
  -9   2   7         86.59         79.85         1.48 o                         
  -8   2   7        216.77        245.35         2.23 o                         
  -7   2   7          2.98          1.44         0.83 o                         
  -6   2   7        466.16        477.37         3.84 o                         
  -5   2   7          6.99         11.65         1.21 o                         
  -4   2   7         80.99         82.82         2.30 o                         
  -3   2   7       1682.74       1657.56        41.47 o                         
  -2   2   7        747.80        735.03         4.93 o                         
  -1   2   7        153.50        158.59         2.29 o                         
   0   2   7        436.84        439.74         3.57 o                         
   1   2   7        521.24        509.91         4.36 o                         
   2   2   7        554.68        569.45         4.06 o                         
   3   2   7        191.69        201.84         2.36 o                         
   4   2   7          3.39          3.79         0.86 o                         
   5   2   7         32.42         26.86         1.12 o                         
   6   2   7        171.61        176.25         2.64 o                         
   7   2   7        157.77        164.15         2.44 o                         
   8   2   7         70.90         72.84         2.00 o                         
   9   2   7        462.72        446.88         4.69 o                         
  10   2   7        668.97        662.56         6.64 o                         
  11   2   7         37.67         36.25         2.76 o                         
  12   2   7         12.52         16.78         2.17 o                         
  13   2   7         61.86         64.82         3.33 o                         
  14   2   7         44.67         47.69         3.79 o                         
 -17   3   7          3.88          3.17         3.24 o                         
 -16   3   7          4.53          5.87         2.81 o                         
 -15   3   7         16.19         16.89         3.06 o                         
 -14   3   7          2.22          3.89         2.72 o                         
 -13   3   7         10.96         10.68         2.55 o                         
 -12   3   7          0.89         -0.12         1.41 o                         
 -11   3   7         15.20         16.21         1.52 o                         
 -10   3   7          0.52          0.25         1.07 o                         
  -9   3   7         23.32         20.32         1.27 o                         
  -8   3   7          5.75          5.54         1.01 o                         
  -7   3   7         36.64         44.75         1.35 o                         
  -6   3   7        200.34        188.60         2.40 o                         
  -5   3   7        187.34        175.45         2.08 o                         
  -4   3   7         34.52         41.00         1.29 o                         
  -3   3   7         16.16         17.02         1.01 o                         
  -2   3   7        155.44        150.80         2.97 o                         
  -1   3   7          0.02          0.22         0.78 o                         
   0   3   7        135.54        138.29         2.42 o                         
   1   3   7         62.16         55.31         1.64 o                         
   2   3   7         94.99         89.71         1.53 o                         
   3   3   7         53.84         59.22         1.46 o                         
   4   3   7          0.74          0.57         0.86 o                         
   5   3   7         36.51         28.44         1.32 o                         
   6   3   7         23.31         23.95         1.46 o                         
   7   3   7          8.35          9.02         1.38 o                         
   8   3   7          8.42          8.46         1.48 o                         
   9   3   7         19.46         18.41         2.05 o                         
  10   3   7         15.51         22.29         2.69 o                         
  11   3   7         86.79         81.35         3.07 o                         
  12   3   7         23.20         26.18         2.62 o                         
  13   3   7         29.89         27.19         3.13 o                         
 -15   4   7         18.83         18.40         3.66 o                         
 -14   4   7          3.33          2.73         3.41 o                         
 -13   4   7         21.03         25.45         4.03 o                         
 -12   4   7         46.20         50.37         3.10 o                         
 -11   4   7          0.03         -0.59         1.84 o                         
 -10   4   7          3.30          2.81         1.36 o                         
  -9   4   7         91.28         93.25         2.42 o                         
  -8   4   7         73.19         73.98         2.02 o                         
  -7   4   7          7.24          5.68         1.26 o                         
  -6   4   7          0.22          0.37         1.17 o                         
  -5   4   7         11.17          9.21         1.10 o                         
  -4   4   7         70.75         63.27         1.64 o                         
  -3   4   7        323.57        325.19         3.20 o                         
  -2   4   7         80.70         82.07         2.02 o                         
  -1   4   7         55.67         51.40         1.48 o                         
   0   4   7        264.72        254.73         3.21 o                         
   1   4   7          3.42          5.16         1.11 o                         
   2   4   7         16.25         14.06         1.30 o                         
   3   4   7         17.85         15.03         1.33 o                         
   4   4   7         48.75         49.74         1.83 o                         
   5   4   7         51.20         47.02         1.88 o                         
   6   4   7          0.02         -0.85         1.52 o                         
   7   4   7         53.76         55.50         2.61 o                         
   8   4   7          0.47         -0.71         2.80 o                         
   9   4   7          0.32          0.84         2.23 o                         
  10   4   7        143.39        158.63         4.82 o                         
  11   4   7          0.94          0.96         2.64 o                         
 -13   5   7         10.14          9.04         2.64 o                         
 -12   5   7          5.50          7.71         2.58 o                         
 -11   5   7          7.72          8.55         2.53 o                         
 -10   5   7         35.09         32.14         2.72 o                         
  -9   5   7        134.75        152.36         5.36 o                         
  -8   5   7        128.92        117.80         5.06 o                         
  -7   5   7         60.97         64.49         3.84 o                         
  -6   5   7         95.63        100.02         2.86 o                         
  -5   5   7        115.50        117.14         2.66 o                         
  -4   5   7          1.50          1.35         1.35 o                         
  -3   5   7          0.11          0.35         1.39 o                         
  -2   5   7         24.09         26.52         1.65 o                         
  -1   5   7         26.22         26.09         1.68 o                         
   0   5   7          6.33          6.74         1.41 o                         
   1   5   7         99.01         89.05         2.22 o                         
   2   5   7         18.46         18.06         1.86 o                         
   3   5   7         55.75         58.95         2.35 o                         
   4   5   7        147.31        141.86         4.58 o                         
   5   5   7         64.03         64.33         4.20 o                         
   6   5   7        221.18        239.29         8.90 o                         
   7   5   7        119.00        122.55         5.11 o                         
   8   5   7         18.83         17.06         3.50 o                         
   9   5   7          0.30          0.74         2.88 o                         
 -10   6   7         13.41         15.85         2.94 o                         
  -9   6   7          0.21         -0.21         2.51 o                         
  -8   6   7         14.82         16.30         2.77 o                         
  -7   6   7         32.74         33.66         2.91 o                         
  -6   6   7          0.56          1.64         2.34 o                         
  -5   6   7         18.89         14.96         2.62 o                         
  -4   6   7          0.05         -0.18         2.11 o                         
  -3   6   7         19.55         21.28         2.66 o                         
  -2   6   7        266.00        258.99         6.11 o                         
  -1   6   7         17.31         15.50         2.68 o                         
   0   6   7          0.73         -0.48         2.04 o                         
   1   6   7         66.72         67.68         3.10 o                         
   2   6   7         19.72         17.61         2.61 o                         
   3   6   7          0.37          1.14         2.56 o                         
   4   6   7          5.96          5.78         3.14 o                         
   5   6   7         27.35         22.78         3.68 o                         
   6   6   7          0.07         -0.12         2.94 o                         
 -18   0   8        156.79        144.22         5.41 o                         
 -17   0   8        157.50        159.61         5.31 o                         
 -16   0   8        255.71        220.00         7.82 o                         
 -15   0   8        281.65        285.12         4.89 o                         
 -14   0   8        272.57        277.54         4.85 o                         
 -13   0   8        191.04        186.73         3.44 o                         
 -12   0   8         28.39         37.81         1.79 o                         
 -11   0   8         36.84         35.86         1.76 o                         
 -10   0   8         39.62         45.06         1.49 o                         
  -9   0   8          6.80          5.38         1.16 o                         
  -8   0   8        352.76        357.61         4.02 o                         
  -7   0   8        689.24        655.29         5.77 o                         
  -6   0   8         53.86         63.41         4.25 o                         
  -5   0   8       1450.73       1419.20        21.50 o                         
  -4   0   8         86.71         52.85         1.48 o                         
  -3   0   8       2716.90       2556.12       178.57 o                         
  -2   0   8       3612.77       3868.76        31.13 o                         
  -1   0   8        136.98        167.20         2.09 o                         
   0   0   8        458.12        431.53         3.49 o                         
   1   0   8         28.26         43.31         1.47 o                         
   2   0   8        517.76        502.30        23.59 o                         
   3   0   8          4.13          4.84         1.22 o                         
   4   0   8        333.06        322.94         5.87 o                         
   5   0   8       3610.22       3605.80        18.18 o                         
   6   0   8        261.07        257.75         3.68 o                         
   7   0   8          0.90          0.77         1.32 o                         
   8   0   8        595.74        602.39         6.49 o                         
   9   0   8         87.27         90.22         2.82 o                         
  10   0   8         33.74         32.44         2.31 o                         
  11   0   8          4.32          2.40         3.40 o                         
  12   0   8         16.73         15.24         3.47 o                         
  13   0   8         27.39         24.80         4.20 o                         
  14   0   8         20.54         22.23         4.08 o                         
 -18   1   8         14.57         15.82         3.31 o                         
 -17   1   8          1.01          0.67         2.18 o                         
 -16   1   8         10.78         10.27         2.13 o                         
 -15   1   8         11.42         13.10         1.59 o                         
 -14   1   8          6.03          6.08         1.24 o                         
 -13   1   8        110.90        106.35         1.91 o                         
 -12   1   8         14.66         14.27         1.01 o                         
 -11   1   8         90.61         83.12         1.42 o                         
 -10   1   8        470.73        429.20         3.60 o                         
  -9   1   8        315.17        340.02         3.21 o                         
  -8   1   8        398.02        403.43         3.73 o                         
  -7   1   8          0.39          0.59         0.83 o                         
  -6   1   8        961.46        977.44         7.66 o                         
  -5   1   8          3.08          3.11         0.70 o                         
  -4   1   8       1779.52       1820.73        12.76 o                         
  -3   1   8         47.37         52.74         1.18 o                         
  -2   1   8        341.36        324.09         3.79 o                         
  -1   1   8        308.41        299.60         2.04 o                         
   0   1   8        114.10         94.98         1.28 o                         
   1   1   8        520.86        509.10         2.90 o                         
   2   1   8        147.37        152.51         2.03 o                         
   3   1   8         11.97         15.31         0.81 o                         
   4   1   8         29.70         29.48         1.09 o                         
   5   1   8         21.24         21.48         0.95 o                         
   6   1   8         43.18         39.12         1.15 o                         
   7   1   8        196.15        194.03         2.31 o                         
   8   1   8        236.64        235.75         2.77 o                         
   9   1   8         94.83         92.22         1.91 o                         
  10   1   8          0.14         -0.34         1.54 o                         
  11   1   8        104.09        105.46         3.49 o                         
  12   1   8         54.49         56.76         2.70 o                         
  13   1   8        193.95        200.51         4.87 o                         
  14   1   8         11.33         11.59         3.24 o                         
 -18   2   8          0.85          1.37         3.67 o                         
 -17   2   8         13.51         13.54         3.19 o                         
 -16   2   8          5.55          4.93         3.01 o                         
 -15   2   8          3.54          0.88         2.11 o                         
 -14   2   8         26.99         29.06         2.23 o                         
 -13   2   8         15.78         14.77         1.49 o                         
 -12   2   8         11.34         12.37         1.19 o                         
 -11   2   8          1.15          0.94         0.94 o                         
 -10   2   8        210.13        193.13         2.26 o                         
  -9   2   8         59.54         56.53         1.43 o                         
  -8   2   8         79.56         65.19         1.51 o                         
  -7   2   8         14.57          9.78         0.92 o                         
  -6   2   8        515.09        536.30         4.07 o                         
  -5   2   8         49.55         49.51         1.84 o                         
  -4   2   8         91.52         79.39         1.89 o                         
  -3   2   8         13.68         10.91         1.37 o                         
  -2   2   8          2.64          1.91         0.68 o                         
  -1   2   8          9.05          8.21         0.85 o                         
   0   2   8        107.21        111.41         1.95 o                         
   1   2   8          1.39          0.24         0.74 o                         
   2   2   8         46.80         38.60         1.18 o                         
   3   2   8          0.54          0.54         0.80 o                         
   4   2   8          0.04          1.46         0.88 o                         
   5   2   8         47.21         54.15         1.38 o                         
   6   2   8         10.16          9.53         1.14 o                         
   7   2   8         23.13         24.01         1.37 o                         
   8   2   8         97.05         96.45         2.16 o                         
   9   2   8        109.73        103.61         2.39 o                         
  10   2   8         93.15         89.72         3.80 o                         
  11   2   8         74.76         76.59         2.94 o                         
  12   2   8          1.57          2.29         2.45 o                         
  13   2   8         98.09        109.32         3.83 o                         
 -17   3   8          2.82          1.81         3.30 o                         
 -16   3   8          0.03          2.01         2.77 o                         
 -15   3   8         20.51         20.93         3.23 o                         
 -14   3   8         46.38         54.05         4.03 o                         
 -13   3   8        130.68        133.35         3.85 o                         
 -12   3   8        172.05        162.58         3.24 o                         
 -11   3   8         43.57         44.60         1.87 o                         
 -10   3   8        316.10        318.84         3.80 o                         
  -9   3   8        645.35        640.59         4.69 o                         
  -8   3   8         67.72         56.28         1.44 o                         
  -7   3   8        161.60        145.55         2.08 o                         
  -6   3   8        529.24        530.98         3.91 o                         
  -5   3   8          6.34          3.01         0.89 o                         
  -4   3   8         91.85         92.16         1.80 o                         
  -3   3   8         47.79         45.35         1.38 o                         
  -2   3   8          3.61          2.51         1.00 o                         
  -1   3   8        404.91        399.48         3.38 o                         
   0   3   8        322.85        323.13         3.11 o                         
   1   3   8        505.16        491.68         4.29 o                         
   2   3   8        611.15        593.03         4.06 o                         
   3   3   8        101.54         93.80         1.69 o                         
   4   3   8         39.75         40.78         1.47 o                         
   5   3   8         23.72         24.89         1.47 o                         
   6   3   8          2.61          3.84         1.32 o                         
   7   3   8          2.76          3.22         1.43 o                         
   8   3   8         73.00         68.04         2.31 o                         
   9   3   8        496.26        501.49         8.01 o                         
  10   3   8          2.46          5.77         2.26 o                         
  11   3   8          8.41         10.51         2.31 o                         
  12   3   8        343.40        338.29         6.41 o                         
 -15   4   8         57.59         67.49         5.77 o                         
 -14   4   8         18.82         22.01         3.84 o                         
 -13   4   8         37.52         38.83         3.75 o                         
 -12   4   8        118.11        120.35         4.56 o                         
 -11   4   8          0.67         -0.83         2.14 o                         
 -10   4   8          7.55          6.80         1.61 o                         
  -9   4   8          0.43         -0.09         1.37 o                         
  -8   4   8         25.91         28.35         1.65 o                         
  -7   4   8        202.82        205.45         2.90 o                         
  -6   4   8        346.96        331.92         3.30 o                         
  -5   4   8          1.23          1.24         1.04 o                         
  -4   4   8        247.72        248.78         3.40 o                         
  -3   4   8        490.57        484.76         4.31 o                         
  -2   4   8         73.03         72.33         1.84 o                         
  -1   4   8         26.11         26.21         1.24 o                         
   0   4   8          0.81          1.43         0.98 o                         
   1   4   8          0.79          1.03         1.12 o                         
   2   4   8          0.24          1.01         1.30 o                         
   3   4   8          6.03          4.71         1.38 o                         
   4   4   8         90.06         89.66         2.15 o                         
   5   4   8        208.05        203.78         3.24 o                         
   6   4   8        182.84        190.63         3.94 o                         
   7   4   8          0.16         -0.31         2.48 o                         
   8   4   8         11.51          9.43         2.76 o                         
   9   4   8        217.92        221.23         5.01 o                         
  10   4   8         21.40         20.09         2.84 o                         
  11   4   8          1.63          0.41         2.72 o                         
 -13   5   8          7.89          9.91         2.84 o                         
 -12   5   8          5.50          5.04         2.44 o                         
 -11   5   8         15.73         15.58         2.48 o                         
 -10   5   8          2.78          2.16         2.02 o                         
  -9   5   8          0.70          0.43         2.47 o                         
  -8   5   8          4.88          7.77         3.09 o                         
  -7   5   8         29.99         31.30         2.86 o                         
  -6   5   8         10.15          6.86         1.88 o                         
  -5   5   8          4.62          2.59         1.52 o                         
  -4   5   8         16.92         15.96         1.75 o                         
  -3   5   8         79.14         73.49         2.26 o                         
  -2   5   8         23.09         23.40         1.56 o                         
  -1   5   8         15.90         13.91         1.46 o                         
   0   5   8         36.04         33.06         1.70 o                         
   1   5   8          0.73          1.84         1.46 o                         
   2   5   8          5.35          4.59         2.03 o                         
   3   5   8         21.97         19.10         2.29 o                         
   4   5   8         40.92         40.61         2.74 o                         
   5   5   8         10.34         11.45         4.29 o                         
   6   5   8        118.41        128.21         5.14 o                         
   7   5   8         24.48         28.82         3.67 o                         
   8   5   8          1.71         -0.61         3.27 o                         
 -10   6   8          0.38          2.27         2.73 o                         
  -9   6   8          0.00          0.03         2.37 o                         
  -8   6   8         17.89         18.64         2.76 o                         
  -7   6   8         37.69         45.68         4.05 o                         
  -6   6   8         18.09         18.85         2.94 o                         
  -5   6   8         68.20         69.42         3.37 o                         
  -4   6   8          3.31          7.38         2.23 o                         
  -3   6   8         18.27         16.35         2.43 o                         
  -2   6   8         41.80         41.75         2.84 o                         
  -1   6   8          9.37          9.86         2.44 o                         
   0   6   8          0.02         -0.80         2.12 o                         
   1   6   8          0.00         -0.62         2.60 o                         
   2   6   8         22.89         22.09         3.07 o                         
   3   6   8          1.07          0.84         2.78 o                         
   4   6   8          1.87          3.23         3.22 o                         
   5   6   8         90.59         97.09         4.41 o                         
 -18   1   9         12.39         15.32         3.25 o                         
 -17   1   9          9.26          8.53         2.30 o                         
 -16   1   9          3.58          2.41         3.28 o                         
 -15   1   9        164.27        154.71         3.27 o                         
 -14   1   9        355.71        341.31         3.59 o                         
 -13   1   9         36.71         43.47         1.66 o                         
 -12   1   9        117.46        116.35         1.72 o                         
 -11   1   9        705.82        664.13         4.14 o                         
 -10   1   9        120.93        137.56         1.97 o                         
  -9   1   9         54.01         47.40         1.29 o                         
  -8   1   9          0.08          0.09         0.83 o                         
  -7   1   9          0.01          0.34         0.73 o                         
  -6   1   9        109.45        121.05         2.50 o                         
  -5   1   9        187.37        173.75         2.74 o                         
  -4   1   9        770.08        752.04         4.22 o                         
  -3   1   9        516.58        546.47         3.62 o                         
  -2   1   9        221.64        205.91         2.21 o                         
  -1   1   9        620.43        569.48         3.08 o                         
   0   1   9         93.99        101.74         1.31 o                         
   1   1   9         43.23         48.11         1.13 o                         
   2   1   9       1024.23        996.67         4.89 o                         
   3   1   9         21.64         17.75         0.90 o                         
   4   1   9       1116.63       1076.72         5.17 o                         
   5   1   9         46.16         47.43         1.25 o                         
   6   1   9          5.45          5.70         0.92 o                         
   7   1   9        824.50        818.17         5.91 o                         
   8   1   9        271.76        274.86         3.08 o                         
   9   1   9         52.64         55.47         1.85 o                         
  10   1   9        136.84        132.94         4.28 o                         
  11   1   9         20.57         18.57         2.29 o                         
  12   1   9          0.07          0.19         2.32 o                         
  13   1   9         11.01          7.92         2.79 o                         
 -18   2   9         51.63         52.46         4.67 o                         
 -17   2   9         57.85         65.03         4.40 o                         
 -16   2   9         78.44         83.31         4.59 o                         
 -15   2   9         35.85         36.37         2.87 o                         
 -14   2   9          0.05          1.97         1.66 o                         
 -13   2   9          0.96          0.30         1.15 o                         
 -12   2   9          6.30          7.10         1.21 o                         
 -11   2   9        251.73        222.88         2.51 o                         
 -10   2   9         80.32         86.32         1.66 o                         
  -9   2   9         12.86         18.96         1.00 o                         
  -8   2   9        745.98        684.27         4.80 o                         
  -7   2   9       1442.12       1437.35         5.88 o                         
  -6   2   9        139.27        143.75         1.85 o                         
  -5   2   9         94.59         82.22         2.61 o                         
  -4   2   9        501.06        499.37         4.57 o                         
  -3   2   9         17.49         19.00         1.04 o                         
  -2   2   9          0.01          1.45         1.03 o                         
  -1   2   9          4.43          5.15         0.75 o                         
   0   2   9       1241.33       1208.66         7.04 o                         
   1   2   9        881.37        881.10         5.19 o                         
   2   2   9          7.62          8.31         0.95 o                         
   3   2   9        404.27        384.60         3.50 o                         
   4   2   9        442.17        439.03         3.58 o                         
   5   2   9        254.88        246.19         2.61 o                         
   6   2   9        202.27        192.00         2.60 o                         
   7   2   9         48.18         48.23         1.63 o                         
   8   2   9         14.74         12.70         1.42 o                         
   9   2   9         61.49         58.33         2.59 o                         
  10   2   9          2.07         -0.51         2.05 o                         
  11   2   9         75.58         73.34         3.22 o                         
  12   2   9         96.82        104.66         3.97 o                         
 -17   3   9          2.04          2.14         3.13 o                         
 -16   3   9          4.14          3.63         3.04 o                         
 -15   3   9          1.75          2.78         2.56 o                         
 -14   3   9         24.04         17.79         2.84 o                         
 -13   3   9         86.11         83.78         3.24 o                         
 -12   3   9         53.73         50.71         2.05 o                         
 -11   3   9         15.35         17.77         1.41 o                         
 -10   3   9        104.00        103.41         2.16 o                         
  -9   3   9          1.81          0.49         0.99 o                         
  -8   3   9        152.91        141.66         2.34 o                         
  -7   3   9          3.24          5.31         0.96 o                         
  -6   3   9          2.39          0.86         0.78 o                         
  -5   3   9        121.99        120.08         1.80 o                         
  -4   3   9         28.10         27.50         1.10 o                         
  -3   3   9         30.41         33.24         1.14 o                         
  -2   3   9         17.02         17.18         1.09 o                         
  -1   3   9         19.74         21.53         1.14 o                         
   0   3   9         69.66         68.17         1.41 o                         
   1   3   9        121.23        120.15         1.86 o                         
   2   3   9         47.33         46.00         1.24 o                         
   3   3   9          7.70          7.79         1.07 o                         
   4   3   9          8.94          7.66         1.24 o                         
   5   3   9          3.03          2.41         1.31 o                         
   6   3   9          6.66          6.21         1.46 o                         
   7   3   9         13.33         11.62         1.67 o                         
   8   3   9         66.67         64.23         3.58 o                         
   9   3   9        172.59        173.07         4.31 o                         
  10   3   9          0.03         -0.89         2.09 o                         
  11   3   9          0.69         -0.65         2.27 o                         
 -15   4   9         30.38         35.05         4.04 o                         
 -14   4   9          1.24          0.92         2.62 o                         
 -13   4   9          2.97          3.48         2.40 o                         
 -12   4   9          1.79          3.21         2.43 o                         
 -11   4   9         63.34         60.19         3.15 o                         
 -10   4   9        190.67        182.37         3.08 o                         
  -9   4   9          0.13          0.19         1.35 o                         
  -8   4   9         76.79         73.13         2.15 o                         
  -7   4   9        197.75        191.77         2.89 o                         
  -6   4   9         15.21         11.75         1.22 o                         
  -5   4   9          2.98          3.98         1.08 o                         
  -4   4   9          2.38          2.69         1.10 o                         
  -3   4   9         87.44         83.22         2.04 o                         
  -2   4   9         43.96         43.79         1.57 o                         
  -1   4   9          0.42          0.20         1.02 o                         
   0   4   9        157.82        163.56         2.97 o                         
   1   4   9         12.74         12.03         1.42 o                         
   2   4   9          4.90          3.56         1.26 o                         
   3   4   9        133.43        135.65         2.74 o                         
   4   4   9         47.98         46.80         2.07 o                         
   5   4   9          8.48          9.26         1.87 o                         
   6   4   9         66.86         69.48         3.04 o                         
   7   4   9         30.44         33.94         3.26 o                         
   8   4   9         65.21         71.62         3.27 o                         
   9   4   9          0.08          0.40         2.34 o                         
  10   4   9          0.02          1.82         2.63 o                         
 -13   5   9         15.06         16.64         2.78 o                         
 -12   5   9          1.56          2.38         2.51 o                         
 -11   5   9         97.90         96.98         3.60 o                         
 -10   5   9         55.59         51.25         3.07 o                         
  -9   5   9          0.55          1.86         2.31 o                         
  -8   5   9          4.76          2.14         2.18 o                         
  -7   5   9          0.13         -0.03         2.95 o                         
  -6   5   9          0.54          0.02         2.63 o                         
  -5   5   9         13.37         14.97         1.85 o                         
  -4   5   9        339.76        331.27         4.26 o                         
  -3   5   9        183.06        187.93         3.41 o                         
  -2   5   9        100.24         99.99         2.33 o                         
  -1   5   9        151.49        146.94         2.90 o                         
   0   5   9          7.10          8.42         1.83 o                         
   1   5   9         95.56         94.52         3.00 o                         
   2   5   9         41.07         36.99         2.60 o                         
   3   5   9        105.86        100.91         3.29 o                         
   4   5   9         76.01         66.89         7.31 o                         
   5   5   9         17.45         23.16         3.92 o                         
   6   5   9          0.47         -0.54         3.05 o                         
   7   5   9         36.25         32.64         4.05 o                         
   8   5   9         90.06         91.58         4.81 o                         
  -9   6   9         16.49         18.03         2.79 o                         
  -8   6   9         64.38         61.36         4.02 o                         
  -7   6   9         53.68         54.34         3.63 o                         
  -6   6   9          0.43          0.55         2.23 o                         
  -5   6   9          0.02         -0.15         2.54 o                         
  -4   6   9          0.01         -1.51         2.14 o                         
  -3   6   9          2.47          1.05         2.16 o                         
  -2   6   9         16.98         15.67         2.48 o                         
  -1   6   9          5.57          4.48         2.13 o                         
   0   6   9          2.79          2.30         2.56 o                         
   1   6   9         16.45         18.48         3.11 o                         
   2   6   9         18.93         16.65         3.20 o                         
   3   6   9         53.46         59.15         3.44 o                         
   4   6   9         85.15         91.29         6.34 o                         
 -19   0  10          2.37          2.51         3.67 o                         
 -18   0  10          3.46          6.59         3.75 o                         
 -17   0  10         83.23         68.99         6.18 o                         
 -16   0  10         72.44         69.79         7.46 o                         
 -15   0  10         65.84         71.34         3.36 o                         
 -14   0  10         83.20         68.48         2.93 o                         
 -13   0  10        183.05        167.61         3.93 o                         
 -12   0  10       1075.95       1003.63         7.16 o                         
 -11   0  10        267.13        271.60         4.05 o                         
 -10   0  10        165.66        152.24         3.19 o                         
  -9   0  10        847.49        834.12         8.17 o                         
  -8   0  10        277.42        277.65         4.64 o                         
  -7   0  10        667.46        654.07         6.75 o                         
  -6   0  10          8.56          7.14         1.81 o                         
  -5   0  10        624.79        560.78        48.02 o                         
  -4   0  10         53.73         64.40         3.49 o                         
  -3   0  10       1435.26       1460.16        26.40 o                         
  -2   0  10         94.67         94.69         1.90 o                         
  -1   0  10        583.29        535.23         5.87 o                         
   0   0  10       1296.97       1292.19         9.57 o                         
   1   0  10        715.51        721.73         5.34 o                         
   2   0  10        178.74        182.47         2.78 o                         
   3   0  10        740.45        698.06         6.89 o                         
   4   0  10       1176.11       1155.61         6.84 o                         
   5   0  10        275.69        274.54         3.44 o                         
   6   0  10        671.10        645.62         7.00 o                         
   7   0  10         20.50         19.79         1.74 o                         
   8   0  10        239.08        236.68         3.81 o                         
   9   0  10        138.05        126.40         3.70 o                         
  10   0  10         24.46         19.69         2.81 o                         
  11   0  10        326.44        330.17         7.06 o                         
  12   0  10        147.10        160.84         5.30 o                         
  13   0  10         72.41         72.48         5.67 o                         
 -18   1  10         18.66         18.40         3.29 o                         
 -17   1  10         49.07         57.47         3.27 o                         
 -16   1  10        191.85        183.69         5.86 o                         
 -15   1  10         75.73         76.49         4.33 o                         
 -14   1  10         68.21         64.85         2.35 o                         
 -13   1  10          1.23          1.61         1.23 o                         
 -12   1  10          7.66          4.96         1.00 o                         
 -11   1  10          9.62          8.82         0.97 o                         
 -10   1  10          2.17          2.78         0.86 o                         
  -9   1  10        366.76        363.81         2.83 o                         
  -8   1  10         63.18         62.03         1.36 o                         
  -7   1  10          0.08         -0.11         0.81 o                         
  -6   1  10        473.08        450.26         4.16 o                         
  -5   1  10         20.33         17.80         1.24 o                         
  -4   1  10        451.47        425.95         5.08 o                         
  -3   1  10        644.81        655.51         5.72 o                         
  -2   1  10         31.28         35.06         1.01 o                         
  -1   1  10         49.17         50.75         1.04 o                         
   0   1  10        190.44        186.66         2.39 o                         
   1   1  10        717.57        659.52         4.40 o                         
   2   1  10        194.91        180.40         2.00 o                         
   3   1  10        988.14        954.69         5.67 o                         
   4   1  10          2.18          2.35         0.82 o                         
   5   1  10        769.72        755.16         4.45 o                         
   6   1  10          1.06          0.80         1.01 o                         
   7   1  10         33.88         34.67         1.50 o                         
   8   1  10        188.97        185.97         2.63 o                         
   9   1  10         21.78         21.25         1.86 o                         
  10   1  10         10.28         10.32         2.13 o                         
  11   1  10         39.76         38.47         2.62 o                         
  12   1  10         25.03         21.05         3.12 o                         
 -18   2  10         13.99         13.68         3.87 o                         
 -17   2  10          7.10          6.62         2.98 o                         
 -16   2  10          8.17          6.89         3.01 o                         
 -15   2  10         33.55         33.17         2.83 o                         
 -14   2  10          0.42          0.43         1.57 o                         
 -13   2  10         17.42         18.67         1.44 o                         
 -12   2  10        143.76        135.43         2.19 o                         
 -11   2  10          1.78          3.22         1.05 o                         
 -10   2  10          0.34         -0.47         0.88 o                         
  -9   2  10          6.60          4.62         0.88 o                         
  -8   2  10          0.04          0.01         0.82 o                         
  -7   2  10         19.73         18.23         0.97 o                         
  -6   2  10         55.47         60.42         1.27 o                         
  -5   2  10         61.74         53.81         1.27 o                         
  -4   2  10         12.58         12.06         1.01 o                         
  -3   2  10        325.80        328.56         2.73 o                         
  -2   2  10        741.41        733.20         4.54 o                         
  -1   2  10         78.84         67.56         1.40 o                         
   0   2  10          2.96          2.88         0.86 o                         
   1   2  10       1081.77       1054.69         5.66 o                         
   2   2  10        127.83        127.08         1.91 o                         
   3   2  10         59.89         59.11         1.49 o                         
   4   2  10         12.11         10.89         1.03 o                         
   5   2  10          9.01          6.30         1.12 o                         
   6   2  10          2.32          1.86         1.20 o                         
   7   2  10        191.36        194.75         2.81 o                         
   8   2  10          8.24          6.41         1.66 o                         
   9   2  10         36.04         35.09         2.38 o                         
  10   2  10         20.30         16.82         2.16 o                         
  11   2  10          6.84          9.41         2.53 o                         
  12   2  10         14.42         13.41         2.74 o                         
 -17   3  10         32.59         39.62         3.92 o                         
 -16   3  10        109.18        114.44         4.54 o                         
 -15   3  10         92.15         86.52         4.85 o                         
 -14   3  10         18.60         19.46         2.79 o                         
 -13   3  10         32.98         35.86         2.71 o                         
 -12   3  10         11.13         13.18         1.47 o                         
 -11   3  10         21.20         22.40         1.39 o                         
 -10   3  10          3.54          3.17         1.08 o                         
  -9   3  10        191.54        177.23         2.48 o                         
  -8   3  10        321.01        307.93         2.87 o                         
  -7   3  10        109.82        124.59         1.89 o                         
  -6   3  10        316.47        320.07         2.68 o                         
  -5   3  10        469.28        457.41         3.37 o                         
  -4   3  10          4.35          4.12         0.89 o                         
  -3   3  10       1177.08       1156.39         5.87 o                         
  -2   3  10        102.36         99.00         1.67 o                         
  -1   3  10       1235.14       1194.23         6.42 o                         
   0   3  10        296.58        292.50         2.86 o                         
   1   3  10          1.75          1.53         0.97 o                         
   2   3  10        308.49        307.06         3.22 o                         
   3   3  10         71.50         72.03         2.11 o                         
   4   3  10        372.25        380.81         4.41 o                         
   5   3  10         21.74         23.70         1.60 o                         
   6   3  10        130.56        127.84         2.97 o                         
   7   3  10         36.77         32.69         2.36 o                         
   8   3  10         48.73         47.14         2.89 o                         
   9   3  10        138.26        140.55         4.62 o                         
  10   3  10         14.10         10.44         2.61 o                         
  11   3  10          4.00          4.86         2.42 o                         
 -15   4  10          2.37          2.30         2.88 o                         
 -14   4  10          5.68          5.78         2.64 o                         
 -13   4  10         36.19         37.38         3.02 o                         
 -12   4  10        207.72        221.00         6.02 o                         
 -11   4  10        127.26        123.11         4.91 o                         
 -10   4  10          5.10          6.32         1.73 o                         
  -9   4  10         47.98         51.91         1.90 o                         
  -8   4  10        154.46        152.60         2.93 o                         
  -7   4  10         14.18         12.56         1.25 o                         
  -6   4  10         38.63         40.19         1.56 o                         
  -5   4  10         37.73         35.77         1.45 o                         
  -4   4  10        211.61        215.68         2.97 o                         
  -3   4  10          8.73         10.12         1.23 o                         
  -2   4  10         59.50         58.84         1.88 o                         
  -1   4  10         42.11         40.46         1.72 o                         
   0   4  10        509.79        496.91         4.84 o                         
   1   4  10        392.89        378.73         3.59 o                         
   2   4  10        102.08        106.78         2.93 o                         
   3   4  10        145.29        153.99         3.58 o                         
   4   4  10         51.89         48.58         2.88 o                         
   5   4  10          1.05          1.47         2.16 o                         
   6   4  10          5.36          4.70         2.53 o                         
   7   4  10        152.61        151.97         4.99 o                         
   8   4  10         20.64         18.74         2.68 o                         
   9   4  10         26.22         24.35         2.84 o                         
 -13   5  10         25.13         27.33         2.99 o                         
 -12   5  10          6.49          5.35         2.55 o                         
 -11   5  10         18.98         18.14         2.73 o                         
 -10   5  10          3.41          3.53         2.22 o                         
  -9   5  10          0.37         -0.35         2.16 o                         
  -8   5  10          8.78         11.08         2.37 o                         
  -7   5  10          0.00         -0.07         2.69 o                         
  -6   5  10         53.48         50.84         3.60 o                         
  -5   5  10         54.66         53.07         3.92 o                         
  -4   5  10         11.63         11.77         1.94 o                         
  -3   5  10          0.20          0.50         1.53 o                         
  -2   5  10         21.56         20.34         2.07 o                         
  -1   5  10          0.67         -0.14         2.12 o                         
   0   5  10          0.25          1.52         2.00 o                         
   1   5  10         11.65         11.83         2.31 o                         
   2   5  10        120.06        114.34         4.54 o                         
   3   5  10          9.31          8.35         3.63 o                         
   4   5  10        189.83        171.99         7.97 o                         
   5   5  10        102.05        108.07         6.10 o                         
   6   5  10          1.36          1.71         4.08 o                         
   7   5  10         19.40         16.57         3.97 o                         
  -9   6  10          7.45          7.30         2.86 o                         
  -8   6  10          2.48          2.95         2.68 o                         
  -7   6  10         22.00         21.04         2.84 o                         
  -6   6  10          0.45         -0.01         2.49 o                         
  -5   6  10         17.41         14.41         2.49 o                         
  -4   6  10          0.02         -0.20         2.22 o                         
  -3   6  10         11.74         11.33         2.39 o                         
  -2   6  10          3.94          4.49         2.55 o                         
  -1   6  10         37.76         34.53         3.47 o                         
   0   6  10         29.46         28.62         3.43 o                         
   1   6  10         30.09         36.62         3.55 o                         
   2   6  10         26.28         31.29         3.80 o                         
   3   6  10         18.92         19.26         4.41 o                         
 -18   1  11         73.31         73.98         4.24 o                         
 -17   1  11          1.13          1.98         2.17 o                         
 -16   1  11         21.78         26.35         2.93 o                         
 -15   1  11         97.31         89.68         4.02 o                         
 -14   1  11         49.29         47.71         2.06 o                         
 -13   1  11        125.69        119.15         2.51 o                         
 -12   1  11          1.68          1.38         1.07 o                         
 -11   1  11        165.71        173.69         2.62 o                         
 -10   1  11        108.52        102.39         1.87 o                         
  -9   1  11         85.22         83.80         1.66 o                         
  -8   1  11       1222.63       1215.73         5.35 o                         
  -7   1  11        271.40        262.97         2.73 o                         
  -6   1  11         66.58         63.15         1.61 o                         
  -5   1  11        264.07        247.72         2.39 o                         
  -4   1  11        189.51        174.94         2.38 o                         
  -3   1  11         56.88         53.38         1.68 o                         
  -2   1  11         92.33         82.83         1.62 o                         
  -1   1  11        362.67        338.81         2.84 o                         
   0   1  11        598.42        582.12         4.55 o                         
   1   1  11         65.54         69.62         1.30 o                         
   2   1  11         99.23         98.38         1.40 o                         
   3   1  11        571.52        539.64         3.71 o                         
   4   1  11        145.58        141.41         1.95 o                         
   5   1  11         18.91         20.10         1.15 o                         
   6   1  11          2.38          2.46         1.06 o                         
   7   1  11         23.81         27.92         1.46 o                         
   8   1  11          0.34          0.30         1.24 o                         
   9   1  11          1.10          1.10         1.95 o                         
  10   1  11        113.71        124.29         3.79 o                         
  11   1  11         88.23         90.23         3.55 o                         
  12   1  11          7.01          5.44         2.69 o                         
 -18   2  11          0.02         -0.39         3.31 o                         
 -17   2  11        143.44        134.19         5.52 o                         
 -16   2  11        102.00         99.31         4.17 o                         
 -15   2  11         37.10         38.24         2.62 o                         
 -14   2  11        132.19        125.29         4.11 o                         
 -13   2  11        221.03        228.07         3.26 o                         
 -12   2  11        468.82        469.22         4.77 o                         
 -11   2  11        149.80        142.67         2.73 o                         
 -10   2  11         46.22         41.17         1.44 o                         
  -9   2  11          8.03         11.06         1.01 o                         
  -8   2  11         37.53         38.06         1.36 o                         
  -7   2  11        299.79        286.65         2.66 o                         
  -6   2  11          1.04          1.54         0.75 o                         
  -5   2  11        629.63        615.23         4.02 o                         
  -4   2  11       1837.50       1829.61         7.96 o                         
  -3   2  11          2.61          3.22         0.81 o                         
  -2   2  11         35.13         34.37         1.07 o                         
  -1   2  11        748.50        730.42         4.58 o                         
   0   2  11        704.61        664.54         5.36 o                         
   1   2  11         27.50         25.31         1.39 o                         
   2   2  11         15.40         13.16         1.25 o                         
   3   2  11          0.13          0.25         1.11 o                         
   4   2  11         86.08         81.72         2.11 o                         
   5   2  11         50.08         48.04         1.68 o                         
   6   2  11        136.65        145.49         2.76 o                         
   7   2  11        353.17        344.57         4.74 o                         
   8   2  11        232.93        214.81         4.12 o                         
   9   2  11         75.44         76.29         4.03 o                         
  10   2  11         12.97         12.96         2.23 o                         
  11   2  11          3.97          3.16         2.41 o                         
 -17   3  11          4.46          2.72         3.45 o                         
 -16   3  11          3.72          6.20         3.49 o                         
 -15   3  11          3.34          3.64         2.69 o                         
 -14   3  11          7.82          5.08         2.75 o                         
 -13   3  11         45.38         44.15         3.46 o                         
 -12   3  11          7.01          5.57         1.57 o                         
 -11   3  11          3.67          5.22         1.19 o                         
 -10   3  11         13.18         13.93         1.36 o                         
  -9   3  11         13.69         17.53         1.33 o                         
  -8   3  11         47.99         45.97         1.46 o                         
  -7   3  11         51.21         50.90         1.46 o                         
  -6   3  11         91.95         90.20         1.60 o                         
  -5   3  11          0.10          0.58         0.87 o                         
  -4   3  11         19.51         20.21         1.06 o                         
  -3   3  11        392.77        387.23         2.93 o                         
  -2   3  11        138.62        138.46         2.13 o                         
  -1   3  11        351.90        340.49         3.33 o                         
   0   3  11          3.81          2.71         1.14 o                         
   1   3  11         28.84         27.21         1.31 o                         
   2   3  11         81.68         77.29         2.09 o                         
   3   3  11         50.10         50.90         1.97 o                         
   4   3  11         18.86         19.48         1.70 o                         
   5   3  11          0.16         -0.19         1.62 o                         
   6   3  11          0.75          2.65         2.37 o                         
   7   3  11          1.01          0.33         3.28 o                         
   8   3  11          0.03          0.46         2.52 o                         
   9   3  11          7.98          6.81         2.88 o                         
  10   3  11          0.17         -1.96         2.88 o                         
 -15   4  11         15.94         13.23         3.10 o                         
 -14   4  11          3.06          6.15         2.46 o                         
 -13   4  11          1.46          1.80         2.01 o                         
 -12   4  11         14.49         13.08         2.36 o                         
 -11   4  11          0.05          0.43         2.21 o                         
 -10   4  11          0.06         -1.77         2.12 o                         
  -9   4  11          4.43          5.09         1.44 o                         
  -8   4  11          3.57          2.86         1.37 o                         
  -7   4  11         31.97         33.69         1.55 o                         
  -6   4  11          0.60         -0.30         1.14 o                         
  -5   4  11          1.35          0.78         1.07 o                         
  -4   4  11        553.01        553.96         4.35 o                         
  -3   4  11         38.97         40.13         1.60 o                         
  -2   4  11         41.08         37.64         1.58 o                         
  -1   4  11        420.87        408.92         3.94 o                         
   0   4  11         10.05         11.15         1.45 o                         
   1   4  11        108.48        103.76         2.48 o                         
   2   4  11          0.32          0.25         1.75 o                         
   3   4  11         37.55         42.80         2.77 o                         
   4   4  11         62.58         65.16         4.21 o                         
   5   4  11         12.13         12.09         2.71 o                         
   6   4  11         23.37         17.10         4.39 o                         
   7   4  11          5.69          5.59         2.54 o                         
   8   4  11          0.21         -0.60         2.66 o                         
 -13   5  11         16.05         14.99         2.91 o                         
 -12   5  11         26.92         30.33         3.02 o                         
 -11   5  11         16.64         19.46         2.85 o                         
 -10   5  11         73.60         75.04         3.42 o                         
  -9   5  11        132.69        132.11         4.38 o                         
  -8   5  11        110.75        117.50         3.66 o                         
  -7   5  11        141.41        126.71         4.21 o                         
  -6   5  11         25.09         20.01         3.03 o                         
  -5   5  11         13.00         12.33         2.50 o                         
  -4   5  11         83.46         79.85         5.23 o                         
  -3   5  11          8.52          7.20         2.66 o                         
  -2   5  11         21.33         21.32         2.85 o                         
  -1   5  11         87.81         87.87         3.26 o                         
   0   5  11         61.10         56.15         2.78 o                         
   1   5  11         13.98         11.25         2.82 o                         
   2   5  11         66.88         61.97         4.42 o                         
   3   5  11        144.97        135.34         5.63 o                         
   4   5  11         35.90         42.86         4.87 o                         
   5   5  11         50.56         52.95         5.22 o                         
   6   5  11          2.88          2.48         4.25 o                         
  -8   6  11          5.66          2.71         2.67 o                         
  -7   6  11         97.75        106.05         4.34 o                         
  -6   6  11         43.43         35.59         3.23 o                         
  -5   6  11         48.86         52.49         2.86 o                         
  -4   6  11         23.89         20.07         2.40 o                         
  -3   6  11         20.90         18.35         2.94 o                         
  -2   6  11          4.33          5.69         2.61 o                         
  -1   6  11         42.52         43.08         3.47 o                         
   0   6  11         27.44         27.81         3.42 o                         
   1   6  11         18.26         19.00         3.29 o                         
   2   6  11         11.54          9.73         4.08 o                         
 -18   0  12        133.78        124.32         5.65 o                         
 -17   0  12        333.01        338.84         9.07 o                         
 -16   0  12        186.46        170.02         8.87 o                         
 -15   0  12         77.31         71.87         5.95 o                         
 -14   0  12          0.27          1.55         1.82 o                         
 -13   0  12        116.16        111.85         3.30 o                         
 -12   0  12        105.06        103.53         2.92 o                         
 -11   0  12         20.33         20.38         1.98 o                         
 -10   0  12         31.40         30.36         2.28 o                         
  -9   0  12       3737.73       3637.80        14.86 o                         
  -8   0  12          6.82          7.52         1.32 o                         
  -7   0  12        319.75        309.03         3.90 o                         
  -6   0  12       2107.90       2031.04        11.15 o                         
  -5   0  12        331.80        322.52         4.49 o                         
  -4   0  12        414.51        388.30         5.31 o                         
  -3   0  12          1.28          2.66         1.36 o                         
  -2   0  12         18.65         31.77         1.97 o                         
  -1   0  12        132.05        113.04         3.28 o                         
   0   0  12         77.22         94.56         2.70 o                         
   1   0  12         91.47         81.41         2.33 o                         
   2   0  12        396.38        394.30         4.68 o                         
   3   0  12        616.02        604.10         7.67 o                         
   4   0  12        644.63        651.79         5.58 o                         
   5   0  12        119.32        115.65         3.63 o                         
   6   0  12         45.81         43.00         2.27 o                         
   7   0  12        264.35        260.90         4.97 o                         
   8   0  12         40.06         33.35         3.45 o                         
   9   0  12         60.74         62.21         3.49 o                         
  10   0  12         57.54         64.81         3.57 o                         
  11   0  12          0.12         -0.95         2.75 o                         
 -18   1  12          6.72          4.59         3.01 o                         
 -17   1  12         30.44         37.24         3.34 o                         
 -16   1  12         40.25         35.25         3.28 o                         
 -15   1  12         16.54         14.39         3.22 o                         
 -14   1  12         46.64         48.75         2.04 o                         
 -13   1  12         15.82         15.04         1.34 o                         
 -12   1  12        432.53        413.16         3.90 o                         
 -11   1  12         25.35         25.20         1.32 o                         
 -10   1  12        217.24        228.20         2.94 o                         
  -9   1  12        387.54        387.46         2.95 o                         
  -8   1  12         10.71         10.41         0.91 o                         
  -7   1  12        730.40        700.99         4.32 o                         
  -6   1  12        670.29        662.03         4.26 o                         
  -5   1  12        318.50        320.58         2.49 o                         
  -4   1  12         75.68         65.64         1.14 o                         
  -3   1  12        575.09        541.30         3.14 o                         
  -2   1  12        230.61        218.09         2.22 o                         
  -1   1  12        380.41        365.08         3.16 o                         
   0   1  12         26.26         23.15         1.22 o                         
   1   1  12          2.43          3.06         0.83 o                         
   2   1  12         15.58         16.85         0.98 o                         
   3   1  12          0.05          0.17         0.84 o                         
   4   1  12         25.39         23.16         1.27 o                         
   5   1  12          0.55          0.62         1.10 o                         
   6   1  12         29.78         30.42         1.47 o                         
   7   1  12         25.99         22.91         1.61 o                         
   8   1  12          2.42          2.09         1.73 o                         
   9   1  12         32.81         31.88         2.91 o                         
  10   1  12         64.58         68.32         3.09 o                         
  11   1  12         34.65         32.69         3.15 o                         
 -18   2  12          9.04          6.62         3.97 o                         
 -17   2  12         14.85         16.46         3.22 o                         
 -16   2  12          5.74          4.70         2.28 o                         
 -15   2  12         52.87         53.60         3.59 o                         
 -14   2  12        156.45        144.24         5.00 o                         
 -13   2  12         24.93         24.41         1.69 o                         
 -12   2  12         19.83         21.88         1.57 o                         
 -11   2  12        241.28        236.30         3.26 o                         
 -10   2  12        126.92        120.26         2.06 o                         
  -9   2  12         12.58         13.65         1.09 o                         
  -8   2  12         53.03         56.32         1.34 o                         
  -7   2  12          0.57          1.81         0.78 o                         
  -6   2  12         64.20         60.41         1.28 o                         
  -5   2  12        586.22        566.61         3.86 o                         
  -4   2  12        312.71        308.03         2.86 o                         
  -3   2  12         53.27         49.75         1.28 o                         
  -2   2  12         12.55         14.91         1.12 o                         
  -1   2  12        309.90        298.85         3.10 o                         
   0   2  12          3.74          2.90         1.00 o                         
   1   2  12         60.14         57.74         1.89 o                         
   2   2  12         11.18          9.43         1.22 o                         
   3   2  12          0.01          0.42         1.07 o                         
   4   2  12         22.60         24.96         1.63 o                         
   5   2  12          0.01         -0.29         1.40 o                         
   6   2  12          7.39          9.90         1.63 o                         
   7   2  12         20.06         19.20         2.24 o                         
   8   2  12         13.90         12.77         2.49 o                         
   9   2  12         10.52         15.90         2.54 o                         
  10   2  12          2.08          2.07         2.72 o                         
 -17   3  12         10.64         12.09         4.41 o                         
 -16   3  12         47.22         46.36         4.14 o                         
 -15   3  12          0.48          2.35         2.49 o                         
 -14   3  12         51.90         53.17         4.26 o                         
 -13   3  12        658.55        642.74        11.07 o                         
 -12   3  12          6.42          4.20         2.02 o                         
 -11   3  12         77.42         78.23         2.09 o                         
 -10   3  12        100.29        104.28         2.20 o                         
  -9   3  12          9.87          8.47         1.27 o                         
  -8   3  12        143.23        143.03         2.30 o                         
  -7   3  12         18.79         18.23         1.16 o                         
  -6   3  12         13.33         10.63         1.00 o                         
  -5   3  12        368.40        353.69         3.18 o                         
  -4   3  12          3.00          2.83         0.97 o                         
  -3   3  12         41.00         38.80         1.27 o                         
  -2   3  12       1150.07       1126.60         5.77 o                         
  -1   3  12        146.13        143.40         2.49 o                         
   0   3  12         67.46         70.59         1.80 o                         
   1   3  12        232.22        222.38         3.04 o                         
   2   3  12          0.31          0.03         1.33 o                         
   3   3  12         45.66         46.95         2.00 o                         
   4   3  12         27.12         33.33         2.12 o                         
   5   3  12         57.73         61.87         3.67 o                         
   6   3  12        114.15        121.20         5.23 o                         
   7   3  12         42.05         39.06         3.26 o                         
   8   3  12         79.81         88.69         3.94 o                         
   9   3  12         51.32         49.77         4.14 o                         
 -15   4  12          9.16          6.02         3.24 o                         
 -14   4  12         22.59         19.10         3.91 o                         
 -13   4  12          1.19          0.73         2.34 o                         
 -12   4  12         13.93         13.33         2.41 o                         
 -11   4  12         14.72         17.05         2.34 o                         
 -10   4  12        190.97        184.31         5.64 o                         
  -9   4  12         27.04         28.05         2.35 o                         
  -8   4  12        150.80        149.43         2.72 o                         
  -7   4  12         10.65         11.22         1.36 o                         
  -6   4  12          1.63          2.61         1.26 o                         
  -5   4  12        793.99        780.29         5.22 o                         
  -4   4  12         46.94         46.28         1.71 o                         
  -3   4  12          0.46          0.46         1.21 o                         
  -2   4  12          0.38          0.70         1.31 o                         
  -1   4  12          4.12          5.12         1.31 o                         
   0   4  12         28.44         25.63         1.60 o                         
   1   4  12         80.40         79.80         2.68 o                         
   2   4  12         98.04         98.87         4.22 o                         
   3   4  12         89.57         89.05         4.25 o                         
   4   4  12         77.02         77.52         4.52 o                         
   5   4  12          6.09          5.12         3.68 o                         
   6   4  12         20.66         19.64         3.13 o                         
   7   4  12         61.29         58.34         3.78 o                         
   8   4  12         15.16         17.04         3.30 o                         
 -12   5  12          2.62          2.37         2.56 o                         
 -11   5  12         64.74         69.33         3.68 o                         
 -10   5  12         47.88         50.70         3.31 o                         
  -9   5  12          0.02         -0.37         2.32 o                         
  -8   5  12        295.25        288.43         5.41 o                         
  -7   5  12         94.28         94.01         3.55 o                         
  -6   5  12          9.99          9.52         2.23 o                         
  -5   5  12         30.67         36.48         3.14 o                         
  -4   5  12          4.97          2.84         2.75 o                         
  -3   5  12          7.70          7.68         2.75 o                         
  -2   5  12         12.17         10.28         3.07 o                         
  -1   5  12          1.40          2.63         2.46 o                         
   0   5  12          1.79         -0.72         2.46 o                         
   1   5  12          0.74         -1.17         3.07 o                         
   2   5  12          0.88         -1.73         3.36 o                         
   3   5  12          6.67          7.58         3.81 o                         
   4   5  12          4.57          4.10         3.66 o                         
   5   5  12         14.92         17.82         4.15 o                         
  -8   6  12          1.99          2.61         2.48 o                         
  -7   6  12          1.09          0.06         2.47 o                         
  -6   6  12        126.20        134.53         4.19 o                         
  -5   6  12          1.99          2.69         2.37 o                         
  -4   6  12          4.88          4.39         2.36 o                         
  -3   6  12          0.29         -0.25         2.61 o                         
  -2   6  12          7.52          7.21         2.83 o                         
  -1   6  12          0.69          0.20         2.99 o                         
   0   6  12         10.94          8.62         3.28 o                         
 -18   1  13        136.15        135.27         4.61 o                         
 -17   1  13         14.32         13.31         2.73 o                         
 -16   1  13         10.14          9.38         2.43 o                         
 -15   1  13        203.53        214.67         6.82 o                         
 -14   1  13         69.26         77.03         3.12 o                         
 -13   1  13         34.15         33.83         1.62 o                         
 -12   1  13        405.00        403.61         4.20 o                         
 -11   1  13          0.50          0.81         1.02 o                         
 -10   1  13        446.60        444.99         3.66 o                         
  -9   1  13         53.61         52.10         1.38 o                         
  -8   1  13         46.75         45.64         1.27 o                         
  -7   1  13        869.93        842.90         4.93 o                         
  -6   1  13        477.31        468.74         2.89 o                         
  -5   1  13         44.33         42.48         1.23 o                         
  -4   1  13        214.09        201.74         1.88 o                         
  -3   1  13        104.81        120.79         1.79 o                         
  -2   1  13        127.53        115.72         1.90 o                         
  -1   1  13         96.66         73.97         1.64 o                         
   0   1  13          0.12         -0.01         0.92 o                         
   1   1  13          0.24          0.51         0.87 o                         
   2   1  13         41.59         44.13         1.33 o                         
   3   1  13        112.97        109.28         1.90 o                         
   4   1  13         19.37         21.02         1.36 o                         
   5   1  13         80.37         80.09         1.98 o                         
   6   1  13        227.33        231.29         3.39 o                         
   7   1  13        116.63        121.10         3.97 o                         
   8   1  13         28.67         27.53         2.49 o                         
   9   1  13         14.89         13.59         2.42 o                         
  10   1  13         12.83         13.97         2.67 o                         
 -17   2  13         19.70         19.41         3.18 o                         
 -16   2  13         32.69         37.70         3.00 o                         
 -15   2  13          7.89          5.99         2.70 o                         
 -14   2  13        224.29        211.75         9.01 o                         
 -13   2  13         75.28         74.08         2.63 o                         
 -12   2  13         11.33         11.34         1.38 o                         
 -11   2  13        126.13        128.55         2.34 o                         
 -10   2  13        460.73        464.63         3.83 o                         
  -9   2  13        253.57        252.27         2.66 o                         
  -8   2  13        145.89        143.28         2.05 o                         
  -7   2  13          6.19          6.82         0.87 o                         
  -6   2  13         58.89         57.17         1.29 o                         
  -5   2  13        322.43        296.97         2.71 o                         
  -4   2  13         13.67         14.57         1.02 o                         
  -3   2  13        175.82        168.06         2.69 o                         
  -2   2  13         91.39         92.55         1.98 o                         
  -1   2  13        569.20        546.28         4.25 o                         
   0   2  13        214.77        208.35         2.77 o                         
   1   2  13         49.05         52.34         1.89 o                         
   2   2  13        472.60        448.58         4.93 o                         
   3   2  13        271.03        253.45         3.29 o                         
   4   2  13          0.21         -0.33         1.28 o                         
   5   2  13          5.68          7.09         1.65 o                         
   6   2  13          2.46          2.13         2.13 o                         
   7   2  13          0.60          0.44         2.84 o                         
   8   2  13         54.90         57.41         3.19 o                         
   9   2  13         27.23         25.81         2.81 o                         
  10   2  13          9.67         10.48         3.04 o                         
 -16   3  13         11.90         15.37         3.35 o                         
 -15   3  13          9.34          8.99         2.54 o                         
 -14   3  13         62.69         54.58         3.71 o                         
 -13   3  13        166.30        167.62         4.57 o                         
 -12   3  13          0.85          0.57         2.36 o                         
 -11   3  13          1.31         -0.07         1.39 o                         
 -10   3  13          0.81          1.64         1.25 o                         
  -9   3  13          4.21          3.37         1.15 o                         
  -8   3  13          0.60          1.57         1.03 o                         
  -7   3  13         60.94         59.39         1.52 o                         
  -6   3  13        122.06        115.88         1.91 o                         
  -5   3  13         19.96         19.14         1.24 o                         
  -4   3  13          3.46          2.50         1.04 o                         
  -3   3  13          0.60         -0.32         1.03 o                         
  -2   3  13          7.10          6.40         1.20 o                         
  -1   3  13         21.99         22.89         1.53 o                         
   0   3  13         13.97         15.14         1.52 o                         
   1   3  13          4.79          2.73         1.43 o                         
   2   3  13         11.95          9.66         1.68 o                         
   3   3  13         10.14         14.55         1.99 o                         
   4   3  13         15.82          9.76         2.80 o                         
   5   3  13         53.53         59.32         4.02 o                         
   6   3  13         33.94         30.79         2.74 o                         
   7   3  13         12.30         11.62         2.90 o                         
   8   3  13         25.77         29.34         3.48 o                         
   9   3  13         18.96         20.13         3.73 o                         
 -15   4  13         13.52         15.84         3.43 o                         
 -14   4  13        139.34        147.49         5.57 o                         
 -13   4  13          7.55          9.47         2.19 o                         
 -12   4  13          0.32          2.04         2.06 o                         
 -11   4  13        223.47        228.27         5.11 o                         
 -10   4  13         33.07         38.60         4.06 o                         
  -9   4  13         10.19         10.63         2.49 o                         
  -8   4  13         45.73         43.36         2.13 o                         
  -7   4  13          0.84          1.05         1.30 o                         
  -6   4  13          6.61          5.27         1.27 o                         
  -5   4  13         13.86         14.31         1.41 o                         
  -4   4  13         15.78         18.31         1.49 o                         
  -3   4  13         16.09         16.20         1.61 o                         
  -2   4  13         26.60         22.41         1.91 o                         
  -1   4  13         14.04         16.77         1.58 o                         
   0   4  13          4.61          5.98         1.72 o                         
   1   4  13          0.22         -0.76         2.49 o                         
   2   4  13         25.16         24.06         2.58 o                         
   3   4  13         53.36         57.66         3.12 o                         
   4   4  13          5.89          5.50         2.77 o                         
   5   4  13          4.16          2.39         2.92 o                         
   6   4  13         25.35         26.10         3.70 o                         
   7   4  13          9.64         10.43         3.55 o                         
 -12   5  13         54.49         63.35         4.12 o                         
 -11   5  13         30.57         35.33         3.29 o                         
 -10   5  13         20.72         21.11         2.82 o                         
  -9   5  13         28.21         38.89         3.02 o                         
  -8   5  13          0.86          3.22         2.20 o                         
  -7   5  13         34.06         36.50         2.51 o                         
  -6   5  13        108.79        105.02         3.72 o                         
  -5   5  13         61.55         65.03         3.48 o                         
  -4   5  13         27.85         34.75         3.27 o                         
  -3   5  13         81.00         75.96         4.01 o                         
  -2   5  13         52.35         47.29         4.68 o                         
  -1   5  13         46.64         47.23         3.05 o                         
   0   5  13         17.93         16.37         2.69 o                         
   1   5  13         40.48         46.32         4.28 o                         
   2   5  13         36.31         35.40         6.26 o                         
   3   5  13         16.86         18.69         4.26 o                         
   4   5  13         27.65         34.42         5.19 o                         
  -6   6  13         34.93         32.34         3.15 o                         
  -5   6  13          1.56          0.97         2.60 o                         
  -4   6  13          0.45          0.96         2.54 o                         
  -3   6  13          8.08          6.79         2.99 o                         
  -2   6  13         30.32         26.29         3.34 o                         
 -18   0  14         30.13         28.67         3.73 o                         
 -17   0  14         14.46         13.74         3.25 o                         
 -16   0  14         34.75         36.92         4.17 o                         
 -15   0  14         50.22         49.65         3.88 o                         
 -14   0  14        260.37        271.32         7.44 o                         
 -13   0  14        199.29        191.59         4.49 o                         
 -12   0  14         38.85         40.51         2.11 o                         
 -11   0  14         14.75         18.62         2.11 o                         
 -10   0  14        648.96        634.46         6.85 o                         
  -9   0  14        260.55        247.74         4.88 o                         
  -8   0  14         46.47         48.63         2.03 o                         
  -7   0  14         37.54         42.44         2.05 o                         
  -6   0  14         93.85         93.90         2.21 o                         
  -5   0  14        372.79        351.93         4.01 o                         
  -4   0  14        215.64        270.44         3.69 o                         
  -3   0  14        366.16        343.37         4.72 o                         
  -2   0  14       1353.30       1208.61         9.57 o                         
  -1   0  14         28.88         44.31         1.88 o                         
   0   0  14         31.08         28.84         1.62 o                         
   1   0  14         95.94         83.98         2.31 o                         
   2   0  14         10.00          8.82         1.59 o                         
   3   0  14          4.62          3.18         1.49 o                         
   4   0  14         92.98         93.27         3.68 o                         
   5   0  14          2.53          3.31         1.84 o                         
   6   0  14         55.71         59.86         3.97 o                         
   7   0  14        189.90        185.48         6.68 o                         
   8   0  14         10.84         14.73         2.92 o                         
   9   0  14         60.89         54.38         5.09 o                         
  10   0  14         92.22         84.84         4.96 o                         
 -18   1  14         81.52         85.51         4.01 o                         
 -17   1  14        155.65        160.51         4.58 o                         
 -16   1  14          0.45          1.06         1.99 o                         
 -15   1  14          7.61          7.93         2.38 o                         
 -14   1  14          0.11          0.54         2.10 o                         
 -13   1  14         49.41         47.91         1.93 o                         
 -12   1  14         19.04         20.82         1.44 o                         
 -11   1  14        380.82        371.33         3.69 o                         
 -10   1  14         62.48         61.06         1.60 o                         
  -9   1  14         16.61         13.51         1.07 o                         
  -8   1  14         56.38         56.27         1.38 o                         
  -7   1  14         70.43         73.82         1.50 o                         
  -6   1  14         35.81         29.88         1.17 o                         
  -5   1  14         79.82         78.57         1.65 o                         
  -4   1  14          1.55          3.28         0.90 o                         
  -3   1  14         28.91         23.16         1.14 o                         
  -2   1  14          2.79          1.93         0.85 o                         
  -1   1  14          0.45          0.91         0.90 o                         
   0   1  14         67.70         53.97         1.53 o                         
   1   1  14        413.50        383.21         3.87 o                         
   2   1  14         97.31         95.52         2.07 o                         
   3   1  14         40.68         44.22         1.70 o                         
   4   1  14        171.98        164.13         2.80 o                         
   5   1  14         51.13         48.52         2.03 o                         
   6   1  14         58.28         56.95         3.03 o                         
   7   1  14          5.70          6.11         2.56 o                         
   8   1  14          1.08          1.89         2.00 o                         
   9   1  14          1.51          2.16         2.63 o                         
 -17   2  14         43.56         47.63         3.17 o                         
 -16   2  14        127.14        125.87         3.60 o                         
 -15   2  14          6.09          5.69         2.07 o                         
 -14   2  14          6.14          3.75         2.29 o                         
 -13   2  14        208.10        204.50         5.84 o                         
 -12   2  14          0.39         -0.05         1.27 o                         
 -11   2  14          3.48          4.02         1.23 o                         
 -10   2  14         18.91         19.30         1.32 o                         
  -9   2  14         24.08         25.82         1.21 o                         
  -8   2  14         16.76         17.63         1.07 o                         
  -7   2  14          0.27          0.71         0.85 o                         
  -6   2  14         72.41         68.34         1.66 o                         
  -5   2  14          2.72          1.21         0.92 o                         
  -4   2  14         18.33         18.12         1.25 o                         
  -3   2  14        130.08        130.11         2.20 o                         
  -2   2  14          5.85          6.34         1.19 o                         
  -1   2  14          8.85          8.88         1.20 o                         
   0   2  14         12.54         16.82         1.41 o                         
   1   2  14         20.49         16.55         1.51 o                         
   2   2  14         29.39         28.89         1.72 o                         
   3   2  14         53.75         53.16         2.01 o                         
   4   2  14          7.11          6.05         1.89 o                         
   5   2  14          6.69          7.96         2.28 o                         
   6   2  14         54.39         55.57         3.24 o                         
   7   2  14         22.83         23.67         2.79 o                         
   8   2  14          2.33          2.18         2.90 o                         
   9   2  14          0.04          1.79         3.10 o                         
 -16   3  14         42.41         44.32         3.43 o                         
 -15   3  14        171.79        164.41         4.81 o                         
 -14   3  14         95.94        101.55         3.84 o                         
 -13   3  14         80.53         83.73         3.34 o                         
 -12   3  14        107.16        115.51         5.45 o                         
 -11   3  14         55.51         54.35         2.46 o                         
 -10   3  14         79.89         79.10         1.92 o                         
  -9   3  14         69.17         67.66         1.74 o                         
  -8   3  14         55.65         55.91         1.73 o                         
  -7   3  14        303.80        310.20         3.16 o                         
  -6   3  14        204.06        198.10         2.97 o                         
  -5   3  14         10.99         11.36         1.38 o                         
  -4   3  14        138.41        134.94         2.36 o                         
  -3   3  14         18.57         21.02         1.48 o                         
  -2   3  14         95.65         94.71         2.35 o                         
  -1   3  14          3.52          3.04         1.37 o                         
   0   3  14         94.85        102.92         2.85 o                         
   1   3  14        166.16        173.97         3.55 o                         
   2   3  14        212.35        210.64         4.40 o                         
   3   3  14         16.37         15.26         3.10 o                         
   4   3  14         15.29         17.10         3.20 o                         
   5   3  14        123.64        128.70         4.17 o                         
   6   3  14          2.99          1.98         2.40 o                         
   7   3  14          0.01         -0.01         2.51 o                         
   8   3  14          0.52         -0.28         2.98 o                         
 -14   4  14         99.41        101.25         4.80 o                         
 -13   4  14        102.32        102.97         3.56 o                         
 -12   4  14          9.47         10.56         2.23 o                         
 -11   4  14         27.04         27.32         2.26 o                         
 -10   4  14        184.55        187.23         4.79 o                         
  -9   4  14          8.58          8.58         2.50 o                         
  -8   4  14         13.94         13.70         2.12 o                         
  -7   4  14          5.95          5.56         1.83 o                         
  -6   4  14         33.96         34.34         2.03 o                         
  -5   4  14         15.90         15.19         1.74 o                         
  -4   4  14         22.20         21.67         1.73 o                         
  -3   4  14         91.56         86.41         2.59 o                         
  -2   4  14         75.60         73.64         2.79 o                         
  -1   4  14        171.60        160.50         3.78 o                         
   0   4  14          0.27          1.10         2.22 o                         
   1   4  14          0.46          0.61         2.17 o                         
   2   4  14         95.94        100.63         4.07 o                         
   3   4  14          0.18          0.55         2.43 o                         
   4   4  14          5.50          5.29         3.27 o                         
   5   4  14         16.14         11.62         3.72 o                         
   6   4  14          9.81          9.99         3.25 o                         
 -11   5  14          2.48          2.18         2.62 o                         
 -10   5  14         28.30         28.26         2.99 o                         
  -9   5  14         14.63         13.53         2.48 o                         
  -8   5  14          7.78          4.09         2.33 o                         
  -7   5  14          8.77          6.26         2.46 o                         
  -6   5  14          5.52          4.22         2.24 o                         
  -5   5  14          6.11          6.91         2.19 o                         
  -4   5  14          4.00          3.58         2.67 o                         
  -3   5  14          6.47          8.26         2.56 o                         
  -2   5  14         22.12         21.44         2.67 o                         
  -1   5  14         15.30         13.61         2.52 o                         
   0   5  14         12.63         13.35         3.03 o                         
   1   5  14          3.99          3.88         3.42 o                         
   2   5  14          4.08          1.61         3.87 o                         
   3   5  14          4.33          4.51         4.37 o                         
 -18   1  15         60.69         70.49         4.04 o                         
 -17   1  15          4.45          1.74         2.37 o                         
 -16   1  15         10.70         11.86         2.20 o                         
 -15   1  15         49.60         46.30         2.95 o                         
 -14   1  15         34.16         34.78         2.96 o                         
 -13   1  15          6.20          4.77         1.72 o                         
 -12   1  15        161.60        168.78         2.94 o                         
 -11   1  15        176.84        172.81         2.51 o                         
 -10   1  15         39.55         37.56         1.47 o                         
  -9   1  15        154.31        155.19         2.07 o                         
  -8   1  15         50.72         51.10         1.45 o                         
  -7   1  15         13.96         12.34         1.04 o                         
  -6   1  15         30.44         29.28         1.39 o                         
  -5   1  15         61.73         49.00         1.60 o                         
  -4   1  15        187.70        176.52         2.39 o                         
  -3   1  15        319.98        294.06         3.17 o                         
  -2   1  15         18.62         26.01         1.30 o                         
  -1   1  15         82.51         87.38         1.96 o                         
   0   1  15        372.46        345.57         3.60 o                         
   1   1  15        178.34        172.94         2.83 o                         
   2   1  15          0.10         -0.25         1.36 o                         
   3   1  15         28.12         24.67         1.85 o                         
   4   1  15        100.66         98.12         2.36 o                         
   5   1  15         48.44         50.13         3.21 o                         
   6   1  15         89.81        100.79         4.62 o                         
   7   1  15          3.15          2.26         2.46 o                         
   8   1  15         10.88         13.93         2.69 o                         
   9   1  15         87.29         83.80         4.40 o                         
 -17   2  15          0.41          0.23         2.45 o                         
 -16   2  15          0.36          1.14         2.19 o                         
 -15   2  15        267.33        280.15         4.50 o                         
 -14   2  15        199.63        189.83         3.79 o                         
 -13   2  15         13.20         17.62         3.68 o                         
 -12   2  15          0.50          0.22         1.49 o                         
 -11   2  15          0.08          1.32         1.28 o                         
 -10   2  15          0.12          0.86         1.21 o                         
  -9   2  15         69.54         66.82         1.72 o                         
  -8   2  15        208.39        216.10         2.89 o                         
  -7   2  15        255.65        234.28         2.51 o                         
  -6   2  15        304.60        297.68         2.85 o                         
  -5   2  15        130.96        139.20         2.43 o                         
  -4   2  15         44.38         41.44         1.63 o                         
  -3   2  15         49.06         49.59         1.67 o                         
  -2   2  15         90.90         81.61         1.90 o                         
  -1   2  15          0.39          0.68         1.16 o                         
   0   2  15         16.41         12.69         1.42 o                         
   1   2  15          4.25          2.76         1.44 o                         
   2   2  15         40.09         44.14         2.08 o                         
   3   2  15         48.75         54.60         2.56 o                         
   4   2  15         87.63         85.10         3.07 o                         
   5   2  15         82.63         76.53         4.28 o                         
   6   2  15         57.04         56.64         3.09 o                         
   7   2  15        113.58        113.06         5.33 o                         
   8   2  15         50.13         54.08         3.95 o                         
 -16   3  15          6.03          4.34         2.65 o                         
 -15   3  15         70.03         71.23         3.56 o                         
 -14   3  15          0.44          0.66         2.12 o                         
 -13   3  15          7.83          9.02         2.05 o                         
 -12   3  15         22.61         22.97         2.50 o                         
 -11   3  15         14.47         11.90         2.57 o                         
 -10   3  15         11.44         10.92         1.63 o                         
  -9   3  15          0.20          0.72         1.22 o                         
  -8   3  15          0.52          0.14         1.27 o                         
  -7   3  15         62.19         55.57         1.90 o                         
  -6   3  15          6.30          5.12         1.57 o                         
  -5   3  15         13.92         11.83         1.38 o                         
  -4   3  15         11.27          9.90         1.49 o                         
  -3   3  15         37.84         33.62         1.89 o                         
  -2   3  15         30.97         34.52         1.87 o                         
  -1   3  15         20.13         20.47         1.93 o                         
   0   3  15         27.29         28.42         2.07 o                         
   1   3  15         58.34         48.51         3.20 o                         
   2   3  15         24.97         22.16         3.03 o                         
   3   3  15          2.36          1.75         2.37 o                         
   4   3  15          0.05          1.15         2.59 o                         
   5   3  15          1.39          1.05         2.64 o                         
   6   3  15          0.06          0.62         2.96 o                         
   7   3  15         11.99         10.49         2.92 o                         
 -14   4  15         10.88          8.43         2.83 o                         
 -13   4  15         24.45         24.07         2.72 o                         
 -12   4  15          0.16          1.62         2.19 o                         
 -11   4  15          2.44          2.54         2.01 o                         
 -10   4  15         14.50         14.28         2.23 o                         
  -9   4  15          8.04          8.86         2.53 o                         
  -8   4  15         31.38         40.66         3.09 o                         
  -7   4  15         14.98         15.72         2.06 o                         
  -6   4  15          2.05          1.36         2.07 o                         
  -5   4  15         64.81         61.24         2.68 o                         
  -4   4  15         34.54         33.91         2.42 o                         
  -3   4  15         11.41         11.71         2.29 o                         
  -2   4  15          5.78          7.04         2.16 o                         
  -1   4  15          0.86         -0.83         1.96 o                         
   0   4  15          0.25          0.76         2.52 o                         
   1   4  15         37.98         38.14         3.04 o                         
   2   4  15         40.63         47.39         3.69 o                         
   3   4  15         13.04         17.32         3.00 o                         
   4   4  15         19.40         22.41         3.76 o                         
   5   4  15         41.32         34.45         4.33 o                         
 -11   5  15        156.62        163.96         5.18 o                         
 -10   5  15         28.83         34.10         2.98 o                         
  -9   5  15         20.64         21.67         2.70 o                         
  -8   5  15         31.26         32.93         2.96 o                         
  -7   5  15          7.53          8.03         2.53 o                         
  -6   5  15          1.50          0.12         2.51 o                         
  -5   5  15          1.11          0.35         2.62 o                         
  -4   5  15         63.30         74.89         3.56 o                         
  -3   5  15         40.40         38.34         3.47 o                         
  -2   5  15         19.81         25.55         2.93 o                         
  -1   5  15          6.17          7.94         2.96 o                         
   0   5  15         30.29         30.09         3.95 o                         
   1   5  15         19.17         24.28         4.19 o                         
   2   5  15          3.40          3.95         4.28 o                         
 -18   0  16          9.66         10.94         3.54 o                         
 -17   0  16         46.29         50.47         4.13 o                         
 -16   0  16          4.50          3.66         2.59 o                         
 -15   0  16         25.40         29.75         3.26 o                         
 -14   0  16         58.19         64.11         3.80 o                         
 -13   0  16        360.46        357.64         6.59 o                         
 -12   0  16         42.17         39.88         2.42 o                         
 -11   0  16         82.79         84.59         2.94 o                         
 -10   0  16        735.83        734.64         7.14 o                         
  -9   0  16          6.89          6.87         1.45 o                         
  -8   0  16        118.52        105.85         2.51 o                         
  -7   0  16        178.31        166.40         3.14 o                         
  -6   0  16        140.36        127.22         2.98 o                         
  -5   0  16          0.26          0.17         1.44 o                         
  -4   0  16         78.56         67.84         2.56 o                         
  -3   0  16        108.69         82.97         2.61 o                         
  -2   0  16         28.68         31.90         2.09 o                         
  -1   0  16        111.94        107.17         3.32 o                         
   0   0  16        145.25        147.16         3.99 o                         
   1   0  16         25.27         24.26         2.15 o                         
   2   0  16        196.43        204.60         5.36 o                         
   3   0  16        854.07        863.60        10.36 o                         
   4   0  16         16.88         18.31         3.26 o                         
   5   0  16         20.83         25.28         8.07 o                         
   6   0  16        135.50        133.40         5.43 o                         
   7   0  16         22.65         22.59         4.18 o                         
   8   0  16          1.32          2.71         3.87 o                         
 -17   1  16          0.06          0.72         2.50 o                         
 -16   1  16        155.50        150.76         3.74 o                         
 -15   1  16          0.09          0.31         1.85 o                         
 -14   1  16         22.47         25.35         2.23 o                         
 -13   1  16         47.91         52.39         3.72 o                         
 -12   1  16          5.77          5.66         1.48 o                         
 -11   1  16        201.95        201.49         2.83 o                         
 -10   1  16          9.48         10.35         1.20 o                         
  -9   1  16         12.43         11.74         1.21 o                         
  -8   1  16          0.02         -0.39         1.00 o                         
  -7   1  16        132.46        133.97         2.34 o                         
  -6   1  16         10.88          6.12         1.17 o                         
  -5   1  16        238.95        232.98         2.76 o                         
  -4   1  16        196.20        192.44         3.13 o                         
  -3   1  16         87.97         85.19         2.20 o                         
  -2   1  16         76.30         71.28         1.88 o                         
  -1   1  16         29.70         32.56         1.61 o                         
   0   1  16         48.90         46.92         1.99 o                         
   1   1  16        129.96        137.64         2.96 o                         
   2   1  16          8.40          7.75         1.63 o                         
   3   1  16          1.80          1.75         1.81 o                         
   4   1  16         45.92         44.60         3.44 o                         
   5   1  16          3.42          3.03         2.85 o                         
   6   1  16         99.51        105.49         4.08 o                         
   7   1  16          0.02          0.49         2.92 o                         
   8   1  16          3.11          1.65         2.87 o                         
 -17   2  16         12.30         15.70         2.73 o                         
 -16   2  16          0.19          1.14         2.24 o                         
 -15   2  16          5.14          5.39         2.02 o                         
 -14   2  16         27.54         26.08         2.05 o                         
 -13   2  16          7.80          6.66         1.82 o                         
 -12   2  16          5.31          6.70         2.30 o                         
 -11   2  16          0.06         -0.01         1.35 o                         
 -10   2  16          0.17          0.53         1.18 o                         
  -9   2  16        124.09        123.18         2.28 o                         
  -8   2  16         26.48         23.75         1.41 o                         
  -7   2  16         70.39         67.45         1.74 o                         
  -6   2  16         45.35         39.40         1.83 o                         
  -5   2  16          9.21          8.77         1.41 o                         
  -4   2  16          4.67          4.51         1.45 o                         
  -3   2  16         47.59         50.71         2.02 o                         
  -2   2  16          3.39          4.81         1.29 o                         
  -1   2  16        123.48        122.11         2.60 o                         
   0   2  16         40.62         38.17         2.03 o                         
   1   2  16         11.22          9.17         2.01 o                         
   2   2  16         31.13         33.25         2.28 o                         
   3   2  16          0.01         -2.13         2.16 o                         
   4   2  16          1.76          2.76         2.97 o                         
   5   2  16         34.00         37.51         2.97 o                         
   6   2  16          4.78          3.08         2.82 o                         
   7   2  16          8.56          8.18         3.42 o                         
 -15   3  16        110.82        111.79         3.90 o                         
 -14   3  16         36.48         37.06         2.65 o                         
 -13   3  16         41.49         45.89         2.48 o                         
 -12   3  16         51.18         48.94         2.29 o                         
 -11   3  16          0.04          0.87         1.90 o                         
 -10   3  16         99.52        104.28         2.71 o                         
  -9   3  16         26.92         30.85         1.92 o                         
  -8   3  16        132.47        129.71         3.06 o                         
  -7   3  16          0.26          0.52         1.37 o                         
  -6   3  16         86.96         87.03         2.84 o                         
  -5   3  16         55.16         56.01         2.24 o                         
  -4   3  16        190.50        196.11         4.05 o                         
  -3   3  16         12.32         10.55         1.72 o                         
  -2   3  16         18.71         17.68         2.08 o                         
  -1   3  16        278.09        278.10         5.85 o                         
   0   3  16          3.68          4.20         2.75 o                         
   1   3  16          0.00          0.34         2.48 o                         
   2   3  16          3.06          1.49         2.47 o                         
   3   3  16          0.25         -1.12         2.53 o                         
   4   3  16         35.41         36.70         2.96 o                         
   5   3  16         70.91         73.76         4.01 o                         
   6   3  16         12.06         11.38         4.11 o                         
 -13   4  16          1.24          2.17         2.46 o                         
 -12   4  16         51.72         54.46         3.01 o                         
 -11   4  16         38.75         39.82         2.73 o                         
 -10   4  16          5.00          6.03         2.05 o                         
  -9   4  16         61.79         61.86         3.03 o                         
  -8   4  16          6.82          6.42         2.47 o                         
  -7   4  16        142.31        148.92         4.82 o                         
  -6   4  16         38.26         33.09         2.97 o                         
  -5   4  16          1.69          1.60         2.58 o                         
  -4   4  16         27.16         23.68         3.17 o                         
  -3   4  16          4.00          7.77         3.40 o                         
  -2   4  16          3.61          4.06         2.61 o                         
  -1   4  16         55.42         53.25         3.72 o                         
   0   4  16          7.10          6.34         2.62 o                         
   1   4  16         22.10         24.27         2.98 o                         
   2   4  16        151.88        156.47         6.13 o                         
   3   4  16          4.81          4.71         2.89 o                         
   4   4  16         15.63         14.23         4.07 o                         
  -9   5  16         13.89         10.08         2.90 o                         
  -8   5  16          0.78          1.17         2.74 o                         
  -7   5  16          1.09          1.65         2.87 o                         
  -6   5  16          3.26          1.84         2.84 o                         
  -5   5  16         28.29         32.51         3.21 o                         
  -4   5  16         11.91          7.81         2.69 o                         
  -3   5  16         25.38         18.50         3.09 o                         
  -2   5  16          4.31          3.29         2.66 o                         
  -1   5  16          0.20          1.74         3.15 o                         
   0   5  16          4.66          4.91         3.45 o                         
 -17   1  17         12.24         10.94         2.57 o                         
 -16   1  17         69.80         71.79         3.15 o                         
 -15   1  17         59.52         68.41         2.68 o                         
 -14   1  17          0.81          0.34         1.69 o                         
 -13   1  17          3.10          2.68         2.15 o                         
 -12   1  17          0.47          0.47         2.17 o                         
 -11   1  17         14.42         13.17         1.52 o                         
 -10   1  17         36.98         39.75         1.65 o                         
  -9   1  17         95.00         96.54         2.32 o                         
  -8   1  17         96.65         90.81         2.05 o                         
  -7   1  17        118.05        114.96         2.18 o                         
  -6   1  17        182.12        192.83         2.68 o                         
  -5   1  17         46.34         44.61         1.66 o                         
  -4   1  17          3.73          1.79         1.22 o                         
  -3   1  17         37.44         32.29         1.74 o                         
  -2   1  17          0.00         -0.33         1.31 o                         
  -1   1  17         23.69         24.62         1.77 o                         
   0   1  17          0.76          0.21         1.54 o                         
   1   1  17         82.58         89.52         2.94 o                         
   2   1  17        130.34        139.22         4.42 o                         
   3   1  17          0.33         -0.37         2.40 o                         
   4   1  17         38.65         38.42         3.63 o                         
   5   1  17         84.27         89.79         4.94 o                         
   6   1  17         17.06         17.90         3.36 o                         
   7   1  17         37.41         38.00         3.89 o                         
 -16   2  17          3.60          5.65         2.21 o                         
 -15   2  17         65.63         69.17         3.10 o                         
 -14   2  17         64.93         69.35         2.78 o                         
 -13   2  17         10.67          7.97         1.85 o                         
 -12   2  17        115.33        116.04         3.44 o                         
 -11   2  17        178.95        174.73         5.16 o                         
 -10   2  17         16.27         13.32         1.89 o                         
  -9   2  17          0.12         -0.22         1.32 o                         
  -8   2  17         56.59         54.69         1.89 o                         
  -7   2  17         40.71         36.46         1.70 o                         
  -6   2  17         50.14         52.54         2.01 o                         
  -5   2  17         38.33         41.95         2.20 o                         
  -4   2  17          1.19          1.58         1.56 o                         
  -3   2  17        126.06        129.38         2.66 o                         
  -2   2  17        539.64        546.25         5.71 o                         
  -1   2  17         32.18         30.19         2.37 o                         
   0   2  17          5.08          4.46         1.93 o                         
   1   2  17        264.16        246.54         4.90 o                         
   2   2  17         33.95         39.31         4.25 o                         
   3   2  17          0.83          1.27         3.23 o                         
   4   2  17          0.11          0.99         2.64 o                         
   5   2  17         52.95         56.47         3.66 o                         
   6   2  17         24.20         30.02         4.69 o                         
 -15   3  17         15.65         14.71         2.38 o                         
 -14   3  17         21.14         21.18         2.41 o                         
 -13   3  17          5.77          5.03         2.13 o                         
 -12   3  17          1.10          1.56         1.79 o                         
 -11   3  17          0.49          2.20         2.18 o                         
 -10   3  17          3.43          6.14         2.16 o                         
  -9   3  17         28.47         23.01         2.24 o                         
  -8   3  17         88.77         93.41         4.20 o                         
  -7   3  17         12.18         12.59         2.77 o                         
  -6   3  17          0.03          0.60         3.24 o                         
  -5   3  17         69.13         69.72         4.47 o                         
  -4   3  17          3.61          3.29         2.12 o                         
  -3   3  17         39.33         40.84         3.04 o                         
  -2   3  17         13.36         11.23         2.71 o                         
  -1   3  17         12.50         14.45         2.36 o                         
   0   3  17          6.48          6.54         2.22 o                         
   1   3  17          9.12          8.16         2.72 o                         
   2   3  17          2.37          2.32         2.82 o                         
   3   3  17          2.76          3.68         2.71 o                         
   4   3  17         12.17         11.96         3.02 o                         
   5   3  17          8.61          7.47         3.56 o                         
 -13   4  17          1.01          0.29         2.42 o                         
 -12   4  17         24.57         27.32         2.51 o                         
 -11   4  17         47.35         50.70         2.88 o                         
 -10   4  17          3.88          4.05         2.54 o                         
  -9   4  17          0.15          0.05         2.43 o                         
  -8   4  17          3.72          4.31         2.46 o                         
  -7   4  17          0.14          0.90         2.65 o                         
  -6   4  17         75.89         72.82         4.18 o                         
  -5   4  17         52.57         55.89         3.79 o                         
  -4   4  17         12.46          9.67         2.95 o                         
  -3   4  17         53.39         55.69         3.18 o                         
  -2   4  17         71.50         75.06         5.51 o                         
  -1   4  17         20.23         14.79         3.03 o                         
   0   4  17          0.25          0.65         2.49 o                         
   1   4  17         15.07         11.79         3.00 o                         
   2   4  17          0.20         -0.20         2.86 o                         
  -8   5  17         16.21         11.31         3.40 o                         
  -7   5  17          1.88          2.02         2.83 o                         
  -6   5  17         42.15         43.34         4.13 o                         
  -5   5  17         31.22         28.46         3.93 o                         
  -4   5  17          9.76          7.91         3.12 o                         
  -3   5  17          7.83          9.24         3.20 o                         
 -17   0  18         30.18         30.89         3.64 o                         
 -16   0  18        174.61        189.82         5.38 o                         
 -15   0  18         11.34         10.96         2.85 o                         
 -14   0  18         13.30         10.22         2.84 o                         
 -13   0  18         34.13         31.72         2.74 o                         
 -12   0  18        136.36        131.11         4.81 o                         
 -11   0  18          0.01         -1.49         2.48 o                         
 -10   0  18         43.77         43.28         3.06 o                         
  -9   0  18        193.71        197.52         3.88 o                         
  -8   0  18        111.10        122.23         3.70 o                         
  -7   0  18        329.39        356.12         5.46 o                         
  -6   0  18         67.35         59.44         2.76 o                         
  -5   0  18         80.00         86.15         2.93 o                         
  -4   0  18        188.28        172.66         3.98 o                         
  -3   0  18        502.63        508.72         7.44 o                         
  -2   0  18          6.54          8.94         2.10 o                         
  -1   0  18         13.96          9.96         2.84 o                         
   0   0  18          0.11          1.08         3.25 o                         
   1   0  18         88.57        101.91         5.87 o                         
   2   0  18          2.98          3.02         4.02 o                         
   3   0  18         59.03         64.23         4.57 o                         
   4   0  18         62.20         71.32         5.09 o                         
   5   0  18         18.45         20.33         5.07 o                         
   6   0  18        146.65        148.65         7.39 o                         
 -16   1  18          0.24         -0.70         2.09 o                         
 -15   1  18          0.01         -0.90         2.15 o                         
 -14   1  18          0.11         -0.33         1.97 o                         
 -13   1  18         73.75         70.09         2.77 o                         
 -12   1  18         33.69         33.84         2.41 o                         
 -11   1  18        101.39         99.13         3.65 o                         
 -10   1  18          8.55          5.88         1.88 o                         
  -9   1  18         89.40         84.10         2.31 o                         
  -8   1  18         35.49         35.77         1.66 o                         
  -7   1  18         44.87         49.12         1.69 o                         
  -6   1  18         94.97        103.03         2.22 o                         
  -5   1  18          3.72          3.30         1.38 o                         
  -4   1  18         13.79         17.85         1.62 o                         
  -3   1  18          8.46          7.58         1.45 o                         
  -2   1  18          3.67          4.78         1.46 o                         
  -1   1  18         18.90         21.28         2.02 o                         
   0   1  18        146.61        148.58         4.93 o                         
   1   1  18         34.12         35.49         3.27 o                         
   2   1  18         21.24         18.60         3.40 o                         
   3   1  18         89.30         83.97         4.73 o                         
   4   1  18          1.90          2.37         3.45 o                         
   5   1  18         10.04          8.77         3.43 o                         
   6   1  18         32.60         30.40         4.09 o                         
 -16   2  18          3.69          3.61         2.25 o                         
 -15   2  18         11.99         14.89         2.29 o                         
 -14   2  18          0.16          1.09         1.95 o                         
 -13   2  18         29.64         32.33         2.19 o                         
 -12   2  18          4.63          2.95         1.91 o                         
 -11   2  18         35.89         39.20         2.77 o                         
 -10   2  18          1.79          1.28         2.28 o                         
  -9   2  18          1.78          0.53         2.11 o                         
  -8   2  18          0.24          1.88         1.89 o                         
  -7   2  18        174.56        179.84         3.97 o                         
  -6   2  18         13.61         10.59         1.87 o                         
  -5   2  18         33.34         32.52         2.25 o                         
  -4   2  18        164.24        179.47         3.80 o                         
  -3   2  18         58.51         60.85         2.36 o                         
  -2   2  18          0.53          0.31         1.99 o                         
  -1   2  18         27.37         32.22         2.69 o                         
   0   2  18         14.92         17.20         3.40 o                         
   1   2  18         12.78         15.64         3.50 o                         
   2   2  18          2.25          1.78         2.62 o                         
   3   2  18          6.70          6.29         2.83 o                         
   4   2  18          0.13          1.45         2.82 o                         
   5   2  18         14.08         14.53         3.99 o                         
 -14   3  18          5.93          5.67         2.17 o                         
 -13   3  18          7.89          7.54         2.08 o                         
 -12   3  18         77.46         75.05         2.72 o                         
 -11   3  18         15.32         13.53         2.05 o                         
 -10   3  18         44.97         51.01         2.81 o                         
  -9   3  18         52.99         54.26         3.32 o                         
  -8   3  18         55.59         55.16         3.25 o                         
  -7   3  18         20.98         24.79         2.59 o                         
  -6   3  18          0.60          1.56         2.91 o                         
  -5   3  18        148.31        136.15         7.40 o                         
  -4   3  18         96.06        104.87         5.76 o                         
  -3   3  18        166.38        166.64         6.00 o                         
  -2   3  18         28.10         31.14         3.40 o                         
  -1   3  18        129.12        123.78         4.78 o                         
   0   3  18         79.76         81.34         3.99 o                         
   1   3  18         25.46         24.26         3.21 o                         
   2   3  18         97.59        106.85         4.62 o                         
   3   3  18          0.72         -0.76         2.71 o                         
 -12   4  18         23.41         22.94         2.72 o                         
 -11   4  18          5.66          4.44         2.81 o                         
 -10   4  18          0.03         -0.42         2.70 o                         
  -9   4  18         16.00         15.18         2.82 o                         
  -8   4  18          2.55          0.50         2.66 o                         
  -7   4  18         81.85         85.45         4.00 o                         
  -6   4  18         59.16         56.77         3.89 o                         
  -5   4  18          0.55          0.54         2.83 o                         
  -4   4  18         49.29         52.03         3.56 o                         
  -3   4  18         22.73         24.60         3.37 o                         
  -2   4  18         70.99         64.28         4.46 o                         
  -1   4  18          0.42         -1.39         3.26 o                         
   0   4  18         17.45         24.19         3.38 o                         
   1   4  18         16.53         13.90         3.66 o                         
 -16   1  19         21.59         21.52         2.66 o                         
 -15   1  19          1.48          0.62         2.28 o                         
 -14   1  19         75.19         72.82         2.97 o                         
 -13   1  19        135.79        141.76         3.60 o                         
 -12   1  19          3.55          2.96         1.93 o                         
 -11   1  19         11.56         11.31         1.99 o                         
 -10   1  19        225.69        215.01         6.23 o                         
  -9   1  19         14.74         14.59         2.56 o                         
  -8   1  19        111.08        114.35         3.48 o                         
  -7   1  19         43.05         43.07         1.88 o                         
  -6   1  19          0.03          0.44         1.51 o                         
  -5   1  19        131.15        137.40         2.96 o                         
  -4   1  19         47.19         56.27         2.46 o                         
  -3   1  19         91.34         95.21         3.36 o                         
  -2   1  19         58.65         59.47         3.14 o                         
  -1   1  19          3.65          1.49         3.15 o                         
   0   1  19         59.85         60.81         3.18 o                         
   1   1  19         38.35         37.02         3.96 o                         
   2   1  19          1.55          0.47         3.36 o                         
   3   1  19          0.12         -0.25         3.26 o                         
   4   1  19         14.91         20.63         3.73 o                         
 -15   2  19          2.41          3.04         2.38 o                         
 -14   2  19         24.39         26.05         2.49 o                         
 -13   2  19          1.35          1.31         1.99 o                         
 -12   2  19         44.26         46.94         2.37 o                         
 -11   2  19         15.92         15.06         2.01 o                         
 -10   2  19         31.02         32.65         2.68 o                         
  -9   2  19         80.34         80.64         3.06 o                         
  -8   2  19         88.22         83.78         3.68 o                         
  -7   2  19        213.62        195.51        13.93 o                         
  -6   2  19         74.65         72.79         4.87 o                         
  -5   2  19          8.73         10.73         4.27 o                         
  -4   2  19         11.51          8.14         2.03 o                         
  -3   2  19         16.86         14.24         2.58 o                         
  -2   2  19         19.60         16.75         4.21 o                         
  -1   2  19          4.91          4.23         3.93 o                         
   0   2  19         39.54         40.35         3.89 o                         
   1   2  19        126.29        140.02         4.84 o                         
   2   2  19          1.87          2.08         3.08 o                         
   3   2  19          3.08          2.99         3.70 o                         
   4   2  19        103.64        110.07         7.73 o                         
 -13   3  19          2.85          0.78         2.16 o                         
 -12   3  19          4.89          3.69         2.19 o                         
 -11   3  19          3.58          3.99         1.97 o                         
 -10   3  19          0.52          0.12         2.21 o                         
  -9   3  19          0.04         -1.79         2.26 o                         
  -8   3  19          1.59          1.26         2.48 o                         
  -7   3  19          0.54         -0.22         2.40 o                         
  -6   3  19          7.48          9.39         2.53 o                         
  -5   3  19          3.15          2.73         2.43 o                         
  -4   3  19         25.85         25.49         2.89 o                         
  -3   3  19         15.62         15.09         3.29 o                         
  -2   3  19          0.96         -1.10         3.11 o                         
  -1   3  19         32.00         24.20         3.11 o                         
   0   3  19          6.39          4.45         3.23 o                         
   1   3  19          6.61          5.65         2.98 o                         
   2   3  19         46.77         52.31         4.79 o                         
 -10   4  19          0.05          1.30         2.99 o                         
  -9   4  19         27.50         28.28         3.68 o                         
  -8   4  19          0.03          0.34         2.77 o                         
  -7   4  19          0.79          1.34         2.58 o                         
  -6   4  19         27.70         28.62         3.12 o                         
  -5   4  19          0.04         -0.08         2.81 o                         
  -4   4  19          0.40          1.81         2.46 o                         
  -3   4  19         15.27         14.87         2.99 o                         
  -2   4  19          5.22          8.13         3.16 o                         
  -1   4  19          1.75          1.43         2.95 o                         
 -15   0  20          2.73          2.01         3.09 o                         
 -14   0  20         95.30         98.85         4.26 o                         
 -13   0  20          4.18          6.52         2.61 o                         
 -12   0  20        138.78        149.46         5.19 o                         
 -11   0  20        442.63        429.61        11.03 o                         
 -10   0  20         10.58         13.55         3.17 o                         
  -9   0  20          8.40          9.05         4.15 o                         
  -8   0  20        182.05        179.47         7.90 o                         
  -7   0  20          4.52          7.53         3.13 o                         
  -6   0  20          4.18          3.44         2.93 o                         
  -5   0  20          0.01          0.29         2.19 o                         
  -4   0  20        269.43        277.53         7.19 o                         
  -3   0  20          0.17          0.74         2.68 o                         
  -2   0  20         43.40         41.09         3.44 o                         
  -1   0  20        334.14        388.79        13.34 o                         
   0   0  20         51.39         47.13         5.06 o                         
   1   0  20         37.22         38.07         4.32 o                         
   2   0  20         31.20         27.42         4.86 o                         
   3   0  20          0.19          0.40         4.75 o                         
 -15   1  20         31.28         29.79         2.78 o                         
 -14   1  20         17.34         15.32         2.46 o                         
 -13   1  20         38.66         41.59         2.89 o                         
 -12   1  20         24.40         23.79         2.23 o                         
 -11   1  20         17.45         19.24         2.50 o                         
 -10   1  20          1.84          2.04         1.96 o                         
  -9   1  20          1.37          1.37         2.09 o                         
  -8   1  20         49.75         57.87         4.08 o                         
  -7   1  20         15.30         16.06         2.68 o                         
  -6   1  20          2.37         -0.60         3.29 o                         
  -5   1  20        104.96        110.62         5.06 o                         
  -4   1  20         80.19         84.87         4.34 o                         
  -3   1  20          0.93         -0.24         2.50 o                         
  -2   1  20         90.87         91.43         5.34 o                         
  -1   1  20         33.26         44.96         4.06 o                         
   0   1  20         55.25         53.92         4.61 o                         
   1   1  20         43.70         39.67         5.37 o                         
   2   1  20         37.94         47.36         4.18 o                         
   3   1  20         19.54         16.34         3.95 o                         
 -14   2  20          4.11          4.88         2.19 o                         
 -13   2  20          5.52          4.38         2.13 o                         
 -12   2  20          5.08          4.58         2.07 o                         
 -11   2  20          2.68          2.59         1.90 o                         
 -10   2  20          0.42         -0.56         1.90 o                         
  -9   2  20          0.22          1.42         2.26 o                         
  -8   2  20          7.27          6.77         2.14 o                         
  -7   2  20          0.47          2.15         2.35 o                         
  -6   2  20          3.87          4.53         2.26 o                         
  -5   2  20          1.31         -0.61         3.04 o                         
  -4   2  20         20.05         16.64         3.33 o                         
  -3   2  20          6.94          5.00         2.89 o                         
  -2   2  20          0.02         -1.01         2.67 o                         
  -1   2  20         22.32         26.81         3.03 o                         
   0   2  20         67.59         66.47         4.33 o                         
   1   2  20         62.76         61.74         3.77 o                         
   2   2  20          9.44         11.43         3.70 o                         
 -12   3  20          7.27          8.02         2.21 o                         
 -11   3  20          5.72          5.39         2.43 o                         
 -10   3  20         15.25         15.42         2.64 o                         
  -9   3  20         51.12         55.14         3.92 o                         
  -8   3  20         61.54         68.58         4.01 o                         
  -7   3  20         24.97         23.70         2.98 o                         
  -6   3  20          6.98          7.18         2.60 o                         
  -5   3  20         43.94         45.08         3.32 o                         
  -4   3  20         21.54         22.08         3.31 o                         
  -3   3  20         13.11         12.07         4.33 o                         
  -2   3  20          5.42          1.89         3.35 o                         
  -1   3  20          0.01          0.11         3.42 o                         
   0   3  20         51.86         58.18         4.52 o                         
  -8   4  20         32.57         33.47         3.33 o                         
  -7   4  20         18.79         23.07         3.22 o                         
  -6   4  20          0.03          1.13         2.94 o                         
  -5   4  20          7.81          7.87         2.88 o                         
  -4   4  20          2.08          4.19         3.37 o                         
 -14   1  21          0.06          1.71         2.32 o                         
 -13   1  21         38.72         43.14         2.78 o                         
 -12   1  21         12.96         13.36         2.40 o                         
 -11   1  21          0.06         -0.98         2.06 o                         
 -10   1  21         78.41         77.93         3.18 o                         
  -9   1  21         72.17         71.98         3.04 o                         
  -8   1  21          6.59          5.30         2.21 o                         
  -7   1  21        132.85        128.38         4.46 o                         
  -6   1  21          9.32          5.66         2.17 o                         
  -5   1  21        124.54        138.92         5.08 o                         
  -4   1  21         64.90         64.63         3.99 o                         
  -3   1  21         50.04         50.12         3.85 o                         
  -2   1  21        222.54        241.46         7.25 o                         
  -1   1  21         48.35         46.44         3.97 o                         
   0   1  21          2.61          0.67         3.50 o                         
   1   1  21         23.09         25.21         4.73 o                         
   2   1  21         24.21         22.79         4.68 o                         
 -13   2  21         71.33         73.34         3.26 o                         
 -12   2  21         53.63         60.22         2.81 o                         
 -11   2  21          1.31          1.63         2.18 o                         
 -10   2  21          0.32          0.64         2.08 o                         
  -9   2  21         15.02         18.74         2.39 o                         
  -8   2  21          1.09          0.93         2.19 o                         
  -7   2  21         16.26         16.70         2.45 o                         
  -6   2  21         58.00         63.26         3.06 o                         
  -5   2  21         70.77         78.70         3.07 o                         
  -4   2  21         25.66         29.14         2.87 o                         
  -3   2  21        101.16        110.34         4.75 o                         
  -2   2  21          0.40          1.56         2.83 o                         
  -1   2  21          7.41          6.47         3.66 o                         
   0   2  21        165.71        166.29         6.86 o                         
   1   2  21          0.94         -1.69         3.86 o                         
 -11   3  21          0.16         -2.03         2.58 o                         
 -10   3  21          0.01         -1.24         2.94 o                         
  -9   3  21         57.68         62.75         4.06 o                         
  -8   3  21         28.01         31.66         3.49 o                         
  -7   3  21          0.39          2.11         2.80 o                         
  -6   3  21         10.17          8.67         2.98 o                         
  -5   3  21          0.09         -0.73         2.62 o                         
  -4   3  21          0.04         -1.57         3.13 o                         
  -3   3  21          0.42          1.78         3.16 o                         
  -2   3  21          0.52          1.11         3.13 o                         
 -14   0  22         26.67         33.16         3.62 o                         
 -13   0  22         83.50         98.13         5.72 o                         
 -12   0  22          3.23          3.45         3.52 o                         
 -11   0  22          5.90          6.44         3.27 o                         
 -10   0  22          4.20          4.66         3.35 o                         
  -9   0  22         52.03         60.43         4.04 o                         
  -8   0  22         49.42         46.13         3.97 o                         
  -7   0  22         71.08         75.67         5.37 o                         
  -6   0  22         47.71         49.89         4.05 o                         
  -5   0  22        372.17        381.12         9.21 o                         
  -4   0  22        308.01        317.22         9.77 o                         
  -3   0  22        264.88        289.34        13.01 o                         
  -2   0  22         22.46         15.26         7.22 o                         
  -1   0  22          2.39          3.68         5.43 o                         
   0   0  22         34.47         42.40         6.06 o                         
 -13   1  22         60.00         66.96         3.10 o                         
 -12   1  22         44.10         49.12         2.97 o                         
 -11   1  22          0.39          0.66         2.34 o                         
 -10   1  22         37.26         39.05         2.96 o                         
  -9   1  22          6.35          7.72         2.25 o                         
  -8   1  22         56.96         58.53         3.13 o                         
  -7   1  22          0.54         -0.23         2.26 o                         
  -6   1  22        160.15        176.50         4.83 o                         
  -5   1  22         29.45         32.10         3.18 o                         
  -4   1  22         35.64         36.06         3.48 o                         
  -3   1  22          1.36          1.77         3.06 o                         
  -2   1  22          0.08         -0.36         3.48 o                         
  -1   1  22        124.79        129.39         7.59 o                         
   0   1  22         11.99         13.03         4.18 o                         
 -12   2  22         29.86         28.68         2.77 o                         
 -11   2  22        100.12        113.93         3.56 o                         
 -10   2  22          0.26          1.11         2.32 o                         
  -9   2  22         12.55          9.83         2.75 o                         
  -8   2  22        209.82        224.16         4.94 o                         
  -7   2  22         45.71         54.51         3.03 o                         
  -6   2  22          0.40          2.02         2.27 o                         
  -5   2  22         27.56         30.55         3.26 o                         
  -4   2  22         15.26         12.81         3.08 o                         
  -3   2  22          0.78          2.69         2.81 o                         
  -2   2  22         21.42         18.15         3.98 o                         
  -1   2  22         15.18         10.14         5.05 o                         
  -8   3  22         37.74         36.04         3.65 o                         
  -7   3  22         59.25         72.03         4.06 o                         
  -6   3  22          1.93          2.82         2.91 o                         
 -11   1  23          1.45          2.26         2.44 o                         
 -10   1  23          1.38          2.12         2.49 o                         
  -9   1  23         25.41         24.25         2.98 o                         
  -8   1  23          3.94          3.64         2.50 o                         
  -7   1  23          1.37          2.74         2.59 o                         
  -6   1  23        122.45        140.33         4.36 o                         
  -5   1  23         19.68         24.74         3.16 o                         
  -4   1  23          0.41          0.35         2.88 o                         
  -3   1  23         16.78         19.85         3.73 o                         
  -2   1  23         13.77          9.03         4.43 o                         
  -9   2  23        145.05        147.14         4.49 o                         
  -8   2  23          1.11          2.29         2.66 o                         
  -7   2  23          2.42          4.08         2.61 o                         
  -6   2  23         24.39         21.81         2.98 o                         
  -5   2  23          5.22          4.57         3.10 o                         
  -9   0  24          3.26          2.15         3.32 o                         
  -8   0  24         22.26         33.60         4.21 o                         
  -7   0  24         18.46         19.05         3.92 o                         
  -6   0  24          9.46          9.72         4.16 o                         
  -5   0  24         22.24         30.13         6.14 o                         
  -8   1  24          0.87          1.73         2.76 o                         
  -7   1  24         36.04         37.68         3.53 o                         
                                                                                
