# Supplementary material for: Can we trust the experiment? Anisotropic dis­placement parameters in 1-(halometh­yl)-3-nitro­benzene (halogen = Cl or Br)
Source: Acta Crystallogr C Struct Chem. 2020 May 20;76(Pt 6):591–7. doi: 10.1107/S2053229620006221 (PMC7273188; doi:10.1107/S2053229620006221)
Supplement: Supplementary file 3 [file c-76-00591-1bsup3.hkl]

data_1b                                                                         
_shelx_title ' chloro - SHELXL'                                                 
_shelx_refln_list_code          4                                               
_shelx_F_calc_maximum      112.29                                               
_exptl_crystal_F_000       352.00                                               
_reflns_d_resolution_high  0.6199                                               
                                                                                
loop_                                                                           
 _space_group_symop_operation_xyz                                               
 'x, y, z'                                                                      
 '-x, y+1/2, -z+1/2'                                                            
 '-x, -y, -z'                                                                   
 'x, -y-1/2, z-1/2'                                                             
                                                                                
_cell_length_a    11.7850                                                       
_cell_length_b     4.4690                                                       
_cell_length_c    15.0040                                                       
_cell_angle_alpha  90.000                                                       
_cell_angle_beta  112.537                                                       
_cell_angle_gamma  90.000                                                       
                                                                                
_shelx_F_squared_multiplier     1.000                                           
                                                                                
loop_                                                                           
 _refln_index_h                                                                 
 _refln_index_k                                                                 
 _refln_index_l                                                                 
 _refln_F_squared_calc                                                          
 _refln_F_squared_meas                                                          
 _refln_F_squared_sigma                                                         
 _refln_observed_status                                                         
   1   0   0          0.20          0.69         0.08 o                         
   2   0   0        881.68        833.25        39.82 o                         
   3   0   0       7228.86       8325.83       451.06 o                         
   4   0   0         33.97         29.09         2.35 o                         
   5   0   0         65.24         69.40         4.29 o                         
   6   0   0        804.11        658.30        35.13 o                         
   7   0   0        282.27        329.75        20.55 o                         
   8   0   0        584.51        512.60        31.86 o                         
   9   0   0        526.25        534.87        33.31 o                         
  10   0   0         27.30         25.21         1.63 o                         
  11   0   0        344.04        361.29        25.99 o                         
  12   0   0        472.22        461.09        40.40 o                         
  13   0   0        319.55        327.79        53.56 o                         
  14   0   0         54.73         71.30         9.20 o                         
  15   0   0          0.80          1.90         0.94 o                         
  16   0   0         50.17         54.31         5.05 o                         
  17   0   0          7.22          7.53         1.53 o                         
   1   1   0        236.48        226.19         8.86 o                         
   2   1   0       6103.51       6089.22       254.04 o                         
   3   1   0       5859.05       5944.07       211.88 o                         
   4   1   0        136.82        137.83         6.52 o                         
   5   1   0         67.08         51.39         2.46 o                         
   6   1   0       1270.62       1252.97        47.57 o                         
   7   1   0         73.16         74.91         2.90 o                         
   8   1   0        817.84        789.84        31.92 o                         
   9   1   0        208.58        194.31         7.90 o                         
  10   1   0          6.73          6.71         0.38 o                         
  11   1   0         42.67         45.08         2.38 o                         
  12   1   0        102.72        118.26         7.43 o                         
  13   1   0          9.71         10.73         0.91 o                         
  14   1   0         93.15         97.41         6.20 o                         
  15   1   0        141.90        145.75         9.16 o                         
  16   1   0         34.74         39.47         2.67 o                         
  17   1   0         13.96         14.37         1.16 o                         
   0   2   0         32.77         50.39         3.30 o                         
   1   2   0        649.02        631.38        49.50 o                         
   2   2   0        773.25        840.49        31.83 o                         
   3   2   0        281.70        265.86        12.84 o                         
   4   2   0       1347.72       1512.12        75.57 o                         
   5   2   0        864.18        867.74        42.92 o                         
   6   2   0        376.47        343.02        12.96 o                         
   7   2   0          2.56          4.56         0.25 o                         
   8   2   0        199.56        213.37         8.55 o                         
   9   2   0          4.10          5.60         0.32 o                         
  10   2   0        210.71        198.87         9.54 o                         
  11   2   0         40.66         36.80         2.68 o                         
  12   2   0          5.27          6.59         0.80 o                         
  13   2   0         52.27         49.28         3.72 o                         
  14   2   0          0.22         -0.39         0.47 o                         
  15   2   0         22.84         23.32         2.39 o                         
   1   3   0         23.37         33.05         1.86 o                         
   2   3   0        510.76        460.56        29.13 o                         
   3   3   0        138.85        144.40         6.50 o                         
   4   3   0       2460.54       2050.10        82.78 o                         
   5   3   0        164.39        133.44         6.29 o                         
   6   3   0          2.93          2.44         0.21 o                         
   7   3   0        982.45        931.88        40.72 o                         
   8   3   0         18.54         20.61         0.91 o                         
   9   3   0        142.24        142.36         7.94 o                         
  10   3   0         35.00         45.86         2.55 o                         
  11   3   0        169.21        150.97         9.09 o                         
  12   3   0          0.01          0.47         0.35 o                         
  13   3   0          0.81          2.23         0.66 o                         
  14   3   0        113.53         96.87         8.75 o                         
  15   3   0        105.35         61.14         8.03 o                         
   0   4   0        274.03        223.63        24.76 o                         
   1   4   0        790.06        739.08        53.72 o                         
   2   4   0          1.75          3.17         0.26 o                         
   3   4   0          1.10          1.44         0.20 o                         
   4   4   0        557.51        546.90        26.07 o                         
   5   4   0          1.37          2.40         0.31 o                         
   6   4   0         10.51         12.52         0.80 o                         
   7   4   0        137.43        139.02         8.21 o                         
   8   4   0        253.78        212.12        14.05 o                         
   9   4   0          5.01          5.07         0.80 o                         
  10   4   0         88.66         80.06         5.73 o                         
  11   4   0        115.09        133.46         7.89 o                         
  12   4   0        181.31        176.04        11.75 o                         
  13   4   0         75.05         75.19         5.16 o                         
  14   4   0          0.27          1.12         0.84 o                         
   1   5   0        475.60        487.91        33.11 o                         
   2   5   0        202.93        169.39        35.41 o                         
   3   5   0          2.17          1.98         0.47 o                         
   4   5   0          3.54          2.33         0.51 o                         
   5   5   0         14.66         16.09         1.58 o                         
   6   5   0          1.09          1.24         0.64 o                         
   7   5   0          7.54          6.67         1.36 o                         
   8   5   0          0.29          1.21         0.59 o                         
   9   5   0         24.79         23.47         2.16 o                         
  10   5   0          0.13         -0.08         0.64 o                         
  11   5   0          7.00          4.41         0.85 o                         
  12   5   0          0.04          1.06         0.64 o                         
   0   6   0        336.55        311.18        49.25 o                         
   1   6   0          2.30          2.84         0.52 o                         
   2   6   0          0.10         -0.07         0.45 o                         
   3   6   0        103.06         91.31         5.99 o                         
   4   6   0          0.08          0.24         0.42 o                         
   5   6   0         21.43         23.46         1.54 o                         
   6   6   0          0.00          0.30         0.61 o                         
   7   6   0         14.90         15.99         1.64 o                         
   8   6   0         13.87         17.65         2.43 o                         
   9   6   0         20.16         22.46         2.12 o                         
   1   7   0         18.26         17.48         1.50 o                         
   2   7   0          2.25          3.85         0.73 o                         
   3   7   0        213.97        183.20        16.60 o                         
   4   7   0         23.72         28.79         2.60 o                         
 -17   1   1         24.49         26.60         1.91 o                         
 -16   1   1        147.69        139.77         8.75 o                         
 -15   1   1         25.55         25.02         1.78 o                         
 -14   1   1          5.40          8.08         0.81 o                         
 -13   1   1         67.44         63.69         6.74 o                         
 -12   1   1        157.39        160.90        11.60 o                         
 -11   1   1         26.94         29.00         1.35 o                         
 -10   1   1        250.97        244.77        10.70 o                         
  -9   1   1       1004.56        951.18        41.19 o                         
  -8   1   1        351.26        350.32        14.33 o                         
  -7   1   1        242.00        233.87         9.43 o                         
  -6   1   1        562.92        534.55        20.34 o                         
  -5   1   1         45.50         55.45         3.25 o                         
  -4   1   1         22.78         20.89         1.09 o                         
  -3   1   1       4488.38       4392.56       155.30 o                         
  -2   1   1        399.63        374.64        14.56 o                         
  -1   1   1       9705.56       9284.49       438.89 o                         
   0   1   1        149.04        139.41         6.42 o                         
   1   1   1          1.47         11.07         0.80 o                         
   2   1   1       5755.09       5642.18       246.83 o                         
   3   1   1       1632.98       1775.08       101.03 o                         
   4   1   1       1341.10       1417.56        66.34 o                         
   5   1   1       1241.96       1411.14        56.41 o                         
   6   1   1         23.07         27.60         1.10 o                         
   7   1   1          0.44          0.13         0.13 o                         
   8   1   1         18.37         25.93         1.10 o                         
   9   1   1        162.04        158.88         6.51 o                         
  10   1   1        225.61        212.47         9.31 o                         
  11   1   1        204.67        199.77        12.48 o                         
  12   1   1        268.47        256.84        15.83 o                         
  13   1   1        108.38        110.67         6.96 o                         
  14   1   1         47.84         45.74         3.02 o                         
  15   1   1         71.48         68.58         6.19 o                         
  16   1   1         49.98         50.81         3.34 o                         
  17   1   1          4.81          6.09         0.82 o                         
 -17   2   1         51.96         53.47         4.97 o                         
 -16   2   1        148.03        140.30        12.55 o                         
 -15   2   1         41.99         56.06         5.21 o                         
 -14   2   1         21.29         24.71         2.01 o                         
 -13   2   1        355.92        377.03        27.02 o                         
 -12   2   1        281.24        307.26        22.04 o                         
 -11   2   1        113.20        107.61         5.90 o                         
 -10   2   1        184.73        175.22         8.11 o                         
  -9   2   1          9.47          6.58         0.35 o                         
  -8   2   1         67.35         68.15         2.66 o                         
  -7   2   1         84.76         77.12         2.99 o                         
  -6   2   1         20.63         13.92         0.60 o                         
  -5   2   1       4675.14       4865.68       195.05 o                         
  -4   2   1       3039.04       3212.73       114.37 o                         
  -3   2   1          7.67         20.93         0.80 o                         
  -2   2   1       1390.05       1117.25        65.67 o                         
  -1   2   1       2380.06       2229.63       114.81 o                         
   0   2   1        460.65        430.82        17.14 o                         
   1   2   1         69.44         68.91         6.64 o                         
   2   2   1        350.01        357.23        14.62 o                         
   3   2   1        455.43        517.44        18.79 o                         
   4   2   1         49.22         38.87         1.59 o                         
   5   2   1        295.46        242.73        11.32 o                         
   6   2   1        136.32        133.27         5.22 o                         
   7   2   1        499.59        464.14        17.70 o                         
   8   2   1       1345.13       1314.93        52.71 o                         
   9   2   1        149.03        140.77         5.67 o                         
  10   2   1         15.67         15.31         0.95 o                         
  11   2   1        372.15        364.38        34.42 o                         
  12   2   1        137.51        148.25        10.73 o                         
  13   2   1         13.47         12.44         1.17 o                         
  14   2   1         34.09         39.51         3.05 o                         
  15   2   1         25.98         25.46         3.94 o                         
  16   2   1         85.45         80.36         7.04 o                         
 -16   3   1         25.62         23.44         4.89 o                         
 -15   3   1          7.36          8.00         1.14 o                         
 -14   3   1          1.83          3.51         0.86 o                         
 -13   3   1         42.33         44.00         3.37 o                         
 -12   3   1         26.22         30.78         1.78 o                         
 -11   3   1         22.56         27.47         1.59 o                         
 -10   3   1         87.29         84.13        13.90 o                         
  -9   3   1          4.26          5.75         0.36 o                         
  -8   3   1        184.33        169.51         6.99 o                         
  -7   3   1        131.28        106.25         5.31 o                         
  -6   3   1        402.93        368.50        17.28 o                         
  -5   3   1          6.48         11.82         0.58 o                         
  -4   3   1        307.13        283.61        12.15 o                         
  -3   3   1          1.19          0.61         0.14 o                         
  -2   3   1         29.85         26.98         1.40 o                         
  -1   3   1         32.95         45.90         2.55 o                         
   0   3   1          0.24          1.08         0.38 o                         
   1   3   1         16.74         15.83         0.95 o                         
   2   3   1        197.02        199.73         9.01 o                         
   3   3   1        189.99        164.97         9.49 o                         
   4   3   1        326.11        338.38        14.66 o                         
   5   3   1        195.99        197.07        14.09 o                         
   6   3   1          0.99          1.90         0.20 o                         
   7   3   1         15.32         16.32         0.75 o                         
   8   3   1          3.17          4.73         0.28 o                         
   9   3   1          0.02          0.48         0.40 o                         
  10   3   1         55.05         60.54         3.32 o                         
  11   3   1        150.42        143.43         9.91 o                         
  12   3   1          0.75          0.15         0.38 o                         
  13   3   1          0.60          0.19         0.47 o                         
  14   3   1         27.07         25.81         2.97 o                         
  15   3   1          1.28          0.84         0.63 o                         
 -14   4   1         24.42         36.46         5.02 o                         
 -13   4   1         41.88         44.16         3.15 o                         
 -12   4   1         57.30         59.45         5.16 o                         
 -11   4   1          0.89          0.84         0.40 o                         
 -10   4   1         22.98         24.04         1.82 o                         
  -9   4   1          3.52          3.95         0.59 o                         
  -8   4   1        313.24        304.60        17.70 o                         
  -7   4   1        108.06        101.16         6.56 o                         
  -6   4   1          0.02          0.38         0.19 o                         
  -5   4   1        611.17        549.07        28.11 o                         
  -4   4   1         51.37         48.04         3.06 o                         
  -2   4   1        319.36        333.59        17.43 o                         
  -1   4   1         41.98         38.16         2.59 o                         
   0   4   1         37.81         37.44         2.56 o                         
   1   4   1        127.04        130.80         7.25 o                         
   2   4   1         27.39         22.27         1.20 o                         
   3   4   1          7.84          8.66         0.67 o                         
   4   4   1         29.87         29.17         1.51 o                         
   5   4   1         71.83         72.23         3.48 o                         
   6   4   1        161.05        146.64         8.63 o                         
   7   4   1        114.94        103.42         6.07 o                         
   8   4   1        132.11        132.90         9.51 o                         
   9   4   1         44.21         46.58         3.27 o                         
  10   4   1         13.73         14.00         1.19 o                         
  11   4   1          6.79          6.40         1.08 o                         
  12   4   1          8.71          9.56         1.11 o                         
  13   4   1         55.89         59.00        10.79 o                         
  14   4   1          5.85          7.98         1.57 o                         
 -12   5   1          6.48          6.15         1.48 o                         
 -11   5   1         14.68         14.70         1.56 o                         
 -10   5   1          0.41         -0.04         0.62 o                         
  -9   5   1        244.44        241.88        18.97 o                         
  -8   5   1        349.31        326.43        25.46 o                         
  -7   5   1         74.30         73.54         8.47 o                         
  -6   5   1        137.60        117.24         9.31 o                         
  -5   5   1          0.12          0.15         0.63 o                         
  -4   5   1         67.05         57.09         4.75 o                         
  -3   5   1         92.74        100.03         5.61 o                         
  -2   5   1        393.68        368.54        34.90 o                         
  -1   5   1        341.97        315.16        23.43 o                         
   0   5   1         85.88         72.72         4.12 o                         
   1   5   1         92.92         93.50         7.67 o                         
   2   5   1         93.42         91.55        10.05 o                         
   3   5   1        168.78        153.50         8.51 o                         
   4   5   1         81.83         80.16         5.50 o                         
   5   5   1         32.76         36.47         5.01 o                         
   6   5   1          0.97         -0.41         1.08 o                         
   7   5   1          3.07          4.55         1.13 o                         
   8   5   1         37.93         38.03         3.25 o                         
   9   5   1          4.53          6.03         0.92 o                         
  10   5   1         62.86         69.20         5.64 o                         
  11   5   1         53.46         54.37         4.67 o                         
  12   5   1         51.67         55.28         6.48 o                         
 -10   6   1         43.54         42.29         3.61 o                         
  -9   6   1          0.06          0.17         0.67 o                         
  -8   6   1          2.85          3.74         0.81 o                         
  -7   6   1          0.27          0.26         0.82 o                         
  -6   6   1          2.46          2.97         0.76 o                         
  -5   6   1         34.94         42.24         2.51 o                         
  -4   6   1         54.14         47.23         2.78 o                         
  -3   6   1         38.00         35.54         2.50 o                         
  -2   6   1         66.86         68.33         4.57 o                         
  -1   6   1         40.83         49.14         2.91 o                         
   0   6   1        434.00        407.04        22.37 o                         
   1   6   1          1.87          2.18         0.51 o                         
   2   6   1          4.72          4.95         0.71 o                         
   3   6   1          1.30          1.78         0.53 o                         
   4   6   1         24.67         24.38         1.59 o                         
   5   6   1          0.11          0.30         1.27 o                         
   6   6   1         43.12         47.60         4.14 o                         
   7   6   1        160.56        157.10        12.43 o                         
   8   6   1         24.32         23.15         3.01 o                         
   9   6   1          8.80         12.41         1.38 o                         
  -4   7   1         36.27         36.51         2.25 o                         
  -3   7   1          0.47          0.66         0.71 o                         
  -2   7   1         41.74         40.88         3.45 o                         
  -1   7   1         17.07         18.04         1.29 o                         
   0   7   1         12.54         13.38         1.04 o                         
   1   7   1          0.44          0.39         0.53 o                         
   2   7   1         63.02         62.80         5.69 o                         
 -18   0   2         41.70         39.95         5.41 o                         
 -17   0   2        359.19        374.13        46.58 o                         
 -16   0   2         29.78         37.39         3.59 o                         
 -15   0   2        348.01        287.14        35.81 o                         
 -14   0   2         59.92         59.44         7.73 o                         
 -13   0   2         28.97         30.28         2.93 o                         
 -12   0   2       1067.19       1120.55       118.77 o                         
 -11   0   2         63.14         60.06         5.35 o                         
 -10   0   2        950.17        870.53        62.75 o                         
  -9   0   2        553.65        493.45        43.54 o                         
  -8   0   2       1399.08       1302.04        80.63 o                         
  -7   0   2        431.82        366.39        22.74 o                         
  -6   0   2       2707.69       2546.98       196.56 o                         
  -5   0   2       2645.05       2454.72       132.88 o                         
  -4   0   2       1609.32       1627.09        86.48 o                         
  -3   0   2        120.94        115.09         5.61 o                         
  -2   0   2       2857.96       2404.07       116.68 o                         
  -1   0   2        625.35        660.61        31.93 o                         
   0   0   2        166.85        177.92         9.13 o                         
   1   0   2        138.29        147.83         7.06 o                         
   2   0   2        138.52        168.01         9.59 o                         
   3   0   2       4485.30       4684.69       232.81 o                         
   4   0   2       1753.09       1810.76        87.83 o                         
   5   0   2         13.19         33.23         2.01 o                         
   6   0   2       1336.03       1286.67        72.45 o                         
   7   0   2       3691.49       3899.52       240.40 o                         
   8   0   2          2.22          0.61         0.22 o                         
   9   0   2         37.88         46.24         2.98 o                         
  10   0   2         15.88         19.24         1.32 o                         
  11   0   2        187.72        197.61        17.41 o                         
  12   0   2        275.17        239.97        21.15 o                         
  13   0   2        321.48        303.47        37.83 o                         
  14   0   2        110.31        109.34        13.88 o                         
  15   0   2        259.49        256.88        32.13 o                         
  16   0   2        169.32        159.92        20.15 o                         
 -17   1   2         28.98         28.88         2.03 o                         
 -16   1   2         11.72         15.03         1.20 o                         
 -15   1   2          1.97          2.47         0.51 o                         
 -14   1   2        508.47        475.61        31.66 o                         
 -13   1   2         16.69         21.39         1.53 o                         
 -12   1   2        115.38        108.57         8.32 o                         
 -11   1   2        333.02        275.76        12.14 o                         
 -10   1   2        240.59        225.31         9.88 o                         
  -9   1   2        379.20        389.68        17.03 o                         
  -8   1   2        339.15        278.90        18.01 o                         
  -7   1   2         12.94         18.13         0.74 o                         
  -6   1   2        133.59        128.10         5.13 o                         
  -5   1   2        138.61        140.13         5.55 o                         
  -4   1   2       1455.06       1611.40        75.25 o                         
  -3   1   2       1254.38       1123.57        39.84 o                         
  -2   1   2       3657.58       3692.78       153.24 o                         
  -1   1   2       1600.97       1517.09        58.55 o                         
   0   1   2       3358.35       3093.45       221.30 o                         
   1   1   2        977.86       1096.39        48.83 o                         
   2   1   2        150.60        142.53         5.98 o                         
   3   1   2         26.40         34.35         1.51 o                         
   4   1   2        124.68        140.00         5.79 o                         
   5   1   2        374.32        399.22        15.21 o                         
   6   1   2        317.27        321.01        12.30 o                         
   7   1   2        557.48        587.29        22.36 o                         
   8   1   2         57.97         58.05         2.40 o                         
   9   1   2          0.47          0.48         0.14 o                         
  10   1   2        363.81        373.51        18.96 o                         
  11   1   2         18.62         20.26         1.95 o                         
  12   1   2         35.04         32.18         3.01 o                         
  13   1   2         56.36         47.01         5.79 o                         
  14   1   2         16.31         15.80         1.20 o                         
  15   1   2          6.39          7.69         0.78 o                         
  16   1   2          2.16          2.34         0.77 o                         
 -17   2   2          1.33          1.52         0.55 o                         
 -16   2   2         65.65         60.66         4.57 o                         
 -15   2   2          2.75          5.20         0.92 o                         
 -14   2   2         12.08         17.39         1.95 o                         
 -13   2   2          2.13          3.20         0.55 o                         
 -12   2   2         19.49         22.61         1.83 o                         
 -11   2   2         68.83         62.86         3.76 o                         
 -10   2   2        285.98        297.23        13.70 o                         
  -9   2   2          0.01          0.15         0.14 o                         
  -8   2   2        316.44        261.43         9.94 o                         
  -7   2   2        945.29        937.15        35.57 o                         
  -6   2   2        132.47        177.68         6.76 o                         
  -5   2   2          1.35          0.86         0.11 o                         
  -4   2   2        992.81        995.86        36.28 o                         
  -3   2   2          2.72          5.59         0.26 o                         
  -2   2   2        122.65        123.99         5.18 o                         
  -1   2   2         20.69         24.97         0.95 o                         
   0   2   2         74.22         70.84         2.66 o                         
   1   2   2         60.87         56.89         2.35 o                         
   2   2   2         11.58         12.16         0.49 o                         
   3   2   2        949.98       1010.74        37.99 o                         
   4   2   2         46.41         39.75         1.74 o                         
   5   2   2          8.99         15.42         0.60 o                         
   6   2   2        251.35        263.14        10.02 o                         
   7   2   2          7.20          6.41         0.33 o                         
   8   2   2          9.06          7.76         0.39 o                         
   9   2   2         26.35         25.96         1.17 o                         
  10   2   2         10.19         13.79         0.88 o                         
  11   2   2          0.01         -0.16         0.29 o                         
  12   2   2         38.05         44.46         5.59 o                         
  13   2   2          7.13          9.67         1.02 o                         
  14   2   2          1.03          0.95         0.65 o                         
  15   2   2         16.64         20.43         2.19 o                         
  16   2   2         16.74         18.70         2.69 o                         
 -16   3   2         19.24         20.67         2.20 o                         
 -15   3   2         41.08         41.33         3.95 o                         
 -14   3   2         57.75         68.01         6.22 o                         
 -13   3   2        262.28        248.79        17.93 o                         
 -12   3   2        154.39        134.11         9.50 o                         
 -11   3   2        260.93        223.73        13.39 o                         
 -10   3   2        236.64        260.25        13.62 o                         
  -9   3   2         15.57         16.49         0.78 o                         
  -8   3   2       1472.12       1409.28        63.08 o                         
  -7   3   2          9.24         15.97         0.82 o                         
  -6   3   2       1892.37       1673.26        72.81 o                         
  -5   3   2         54.83         55.53         2.35 o                         
  -4   3   2         58.88         55.94         2.49 o                         
  -3   3   2        700.69        667.03        32.06 o                         
  -2   3   2        600.26        524.27        25.10 o                         
  -1   3   2        678.72        712.31        33.98 o                         
   0   3   2        545.21        507.61        28.58 o                         
   1   3   2        119.35        104.18         7.60 o                         
   2   3   2        156.52        150.05         6.75 o                         
   3   3   2        157.51        170.82         6.99 o                         
   4   3   2          0.35          1.46         0.14 o                         
   5   3   2         58.43         48.81         2.36 o                         
   6   3   2        252.40        271.18        11.84 o                         
   7   3   2        349.04        325.68        17.46 o                         
   8   3   2         67.13         66.78         2.98 o                         
   9   3   2        233.52        203.10        11.81 o                         
  10   3   2        333.18        354.65        18.98 o                         
  11   3   2        321.09        328.68        15.86 o                         
  12   3   2         32.11         36.13         2.11 o                         
  13   3   2         20.00         18.36         2.26 o                         
  14   3   2         19.83         20.07         2.13 o                         
  15   3   2          3.91          3.71         1.32 o                         
 -15   4   2          0.01          2.30         1.06 o                         
 -14   4   2          2.77          1.01         0.88 o                         
 -13   4   2         38.83         41.82         3.00 o                         
 -12   4   2         14.26         15.59         1.62 o                         
 -11   4   2         73.02         75.36         4.54 o                         
 -10   4   2        123.41        122.45         8.17 o                         
  -9   4   2        501.91        563.11        59.32 o                         
  -8   4   2          1.32          1.33         0.40 o                         
  -7   4   2         65.76         68.93         4.45 o                         
  -6   4   2         70.97         74.76         3.64 o                         
  -5   4   2        891.00        762.80        54.16 o                         
  -4   4   2        393.88        401.95        24.86 o                         
  -3   4   2         55.16         61.81         3.06 o                         
  -2   4   2         35.73         38.02         3.28 o                         
  -1   4   2         13.06         14.69         1.74 o                         
   0   4   2         16.71         18.27         1.38 o                         
   1   4   2         62.32         50.82         5.15 o                         
   2   4   2        180.36        204.25         9.86 o                         
   3   4   2        599.44        496.34        34.30 o                         
   4   4   2        214.86        212.46        12.10 o                         
   5   4   2         57.74         57.63         2.80 o                         
   6   4   2        133.27        113.93         7.14 o                         
   7   4   2        134.04        134.09         9.88 o                         
   8   4   2        114.25        125.68         9.55 o                         
   9   4   2         13.54         15.65         1.29 o                         
  10   4   2          8.90          9.34         0.93 o                         
  11   4   2          0.02         -0.48         0.52 o                         
  12   4   2         35.61         39.52         2.84 o                         
  13   4   2         32.12         34.39         4.73 o                         
 -13   5   2         82.66         85.42         6.93 o                         
 -12   5   2          8.31         11.78         2.01 o                         
 -11   5   2        132.47        136.23        10.81 o                         
 -10   5   2         44.65         44.07         3.73 o                         
  -9   5   2          9.41          8.87         1.09 o                         
  -8   5   2          0.87          0.78         0.71 o                         
  -7   5   2          0.30          1.25         1.03 o                         
  -6   5   2          0.18          1.16         0.51 o                         
  -5   5   2          0.72          0.64         0.55 o                         
  -4   5   2         13.44         13.87         1.00 o                         
  -3   5   2         65.84         68.48         7.03 o                         
  -2   5   2         18.65         22.60         1.66 o                         
  -1   5   2         80.97         77.68         5.07 o                         
   0   5   2          0.12         -0.41         0.41 o                         
   1   5   2          6.22          7.01         0.77 o                         
   2   5   2          2.62          2.18         0.53 o                         
   3   5   2          0.55          1.78         0.44 o                         
   4   5   2         50.27         49.25         3.90 o                         
   5   5   2          0.10         -0.02         0.56 o                         
   6   5   2         77.60         87.42         7.03 o                         
   7   5   2         15.61         18.15         2.46 o                         
   8   5   2          4.00          4.52         0.79 o                         
   9   5   2         26.21         29.56         2.60 o                         
  10   5   2          3.20          4.86         0.81 o                         
  11   5   2          0.04          0.34         0.58 o                         
 -10   6   2         29.26         30.15         2.70 o                         
  -9   6   2          0.78          0.66         1.70 o                         
  -8   6   2         15.40         16.37         2.53 o                         
  -7   6   2          5.09          5.43         1.04 o                         
  -6   6   2         36.36         39.76         6.49 o                         
  -5   6   2         27.46         28.52         2.73 o                         
  -4   6   2         57.98         60.43         5.09 o                         
  -3   6   2         20.54         24.05         2.23 o                         
  -2   6   2          3.70          2.89         1.04 o                         
  -1   6   2         20.24         22.00         1.47 o                         
   0   6   2          4.62          7.03         0.73 o                         
   1   6   2         49.17         53.63         3.66 o                         
   2   6   2         24.20         27.39         2.01 o                         
   3   6   2         82.29         89.22         8.06 o                         
   4   6   2         53.79         67.63         3.89 o                         
   5   6   2          1.34          1.90         0.91 o                         
   6   6   2         25.81         21.21         1.99 o                         
   7   6   2         23.73         30.17         3.83 o                         
   8   6   2          5.25          6.17         0.96 o                         
   9   6   2          0.00         -0.56         0.62 o                         
  -4   7   2          0.13          0.29         0.47 o                         
  -3   7   2          1.80          3.42         0.67 o                         
  -2   7   2         46.42         46.99         3.72 o                         
  -1   7   2         42.35         44.55         2.68 o                         
   0   7   2         19.28         19.36         1.90 o                         
   1   7   2          0.01         -0.10         0.44 o                         
   2   7   2          0.01          0.22         0.58 o                         
   3   7   2         22.17         24.25         1.86 o                         
 -18   1   3         26.44         31.25         2.17 o                         
 -17   1   3         49.93         48.27         3.67 o                         
 -16   1   3        209.23        234.36        14.64 o                         
 -15   1   3          8.43         10.83         0.95 o                         
 -14   1   3         11.35         13.84         1.12 o                         
 -13   1   3        883.34        846.15        52.33 o                         
 -12   1   3        165.40        149.00         9.31 o                         
 -11   1   3        221.13        207.36         9.14 o                         
 -10   1   3         55.05         53.54         2.36 o                         
  -9   1   3        110.42        107.57         4.76 o                         
  -8   1   3        113.39        101.62         4.14 o                         
  -7   1   3        479.59        449.14        17.08 o                         
  -6   1   3       1353.08       1401.54        53.69 o                         
  -5   1   3       1044.62       1021.64        40.36 o                         
  -4   1   3        790.02        735.35        29.18 o                         
  -3   1   3       2663.40       2461.30        92.39 o                         
  -2   1   3        725.59        694.61        45.05 o                         
  -1   1   3         45.97         71.39         2.77 o                         
   0   1   3       1518.58       1441.92        77.40 o                         
   1   1   3        119.81        126.08         5.54 o                         
   2   1   3       3283.59       3302.78       150.50 o                         
   3   1   3         31.38         40.99         1.64 o                         
   4   1   3         42.55         66.63         2.66 o                         
   5   1   3       1558.48       1547.56        80.03 o                         
   6   1   3        904.01        925.92        35.33 o                         
   7   1   3         43.69         39.24         1.62 o                         
   8   1   3        202.28        209.50         9.20 o                         
   9   1   3        443.00        414.47        18.87 o                         
  10   1   3         77.72         79.23         4.74 o                         
  11   1   3         10.12          7.89         0.79 o                         
  12   1   3          4.80          6.88         0.70 o                         
  13   1   3          7.79          9.27         0.84 o                         
  14   1   3        110.59         94.26         5.96 o                         
  15   1   3        151.42        144.33         9.03 o                         
  16   1   3         27.29         26.45         1.88 o                         
 -17   2   3        144.96        141.97        10.35 o                         
 -16   2   3         76.58         64.02         5.22 o                         
 -15   2   3         59.17         61.23         5.62 o                         
 -14   2   3         45.95         40.92         3.14 o                         
 -13   2   3         77.74         86.04         6.33 o                         
 -12   2   3        294.22        253.67        25.58 o                         
 -11   2   3         44.76         53.79         2.87 o                         
 -10   2   3        803.76        801.58        31.94 o                         
  -9   2   3       1892.66       1686.97        67.30 o                         
  -8   2   3          4.92          5.61         0.53 o                         
  -7   2   3          0.56          2.23         0.24 o                         
  -6   2   3        519.47        471.43        18.92 o                         
  -5   2   3         54.14         59.45         2.42 o                         
  -4   2   3         33.59         24.56         0.91 o                         
  -3   2   3         34.15         37.06         1.48 o                         
  -2   2   3        923.85        861.20        40.63 o                         
  -1   2   3        887.79        876.79        32.37 o                         
   0   2   3        141.08        130.70         4.88 o                         
   1   2   3        586.37        535.31        23.11 o                         
   2   2   3       2597.80       2788.52       112.72 o                         
   3   2   3       1518.60       1532.35        52.20 o                         
   4   2   3        274.13        272.65        10.61 o                         
   5   2   3         99.12        107.53         3.90 o                         
   6   2   3         29.73         28.91         1.15 o                         
   7   2   3         14.75         11.13         0.50 o                         
   8   2   3        231.42        237.24         9.58 o                         
   9   2   3        209.03        231.39        10.99 o                         
  10   2   3        278.31        260.57        13.71 o                         
  11   2   3        361.98        343.57        22.05 o                         
  12   2   3        166.41        144.76        10.51 o                         
  13   2   3         94.35         65.89        16.83 o                         
  14   2   3         48.87         43.67         4.13 o                         
  15   2   3          9.12         11.06         1.39 o                         
 -16   3   3          4.72          6.56         2.11 o                         
 -15   3   3         16.68         13.46         1.59 o                         
 -14   3   3          2.13          3.81         0.82 o                         
 -13   3   3         17.09         19.79         1.39 o                         
 -12   3   3         35.59         36.47         2.07 o                         
 -11   3   3          0.33          0.74         0.44 o                         
 -10   3   3          1.23          1.52         0.32 o                         
  -9   3   3          5.28         10.11         0.49 o                         
  -8   3   3        114.16        123.88         5.16 o                         
  -7   3   3         57.75         60.83         2.79 o                         
  -6   3   3        409.27        376.09        18.08 o                         
  -5   3   3         52.99         48.05         1.90 o                         
  -4   3   3        178.35        184.71         7.63 o                         
  -3   3   3        169.84        170.61         8.32 o                         
  -2   3   3         39.88         41.91         2.62 o                         
  -1   3   3        253.53        288.10        15.83 o                         
   0   3   3          0.00          0.24         0.12 o                         
   1   3   3        217.92        226.95        10.50 o                         
   2   3   3         20.55         18.61         0.89 o                         
   3   3   3         40.99         42.21         1.80 o                         
   4   3   3         11.62         12.62         0.56 o                         
   5   3   3         13.07         15.62         0.71 o                         
   6   3   3         22.96         24.41         1.05 o                         
   7   3   3         18.52         16.81         0.74 o                         
   8   3   3         33.06         30.00         3.19 o                         
   9   3   3         20.31         22.31         1.47 o                         
  10   3   3         16.44         23.23         1.59 o                         
  11   3   3         26.38         31.51         1.80 o                         
  12   3   3         19.70         19.03         1.42 o                         
  13   3   3          0.76          0.62         0.58 o                         
  14   3   3          4.75          5.14         0.97 o                         
 -15   4   3         19.16         25.62         3.79 o                         
 -14   4   3         12.42         18.33         2.81 o                         
 -13   4   3          1.07          0.72         0.58 o                         
 -12   4   3         26.35         28.01         2.64 o                         
 -11   4   3          0.84          0.69         0.47 o                         
 -10   4   3          0.60          1.04         0.46 o                         
  -9   4   3        225.35        235.56        18.44 o                         
  -8   4   3        110.87        103.36         6.13 o                         
  -7   4   3          0.22          0.05         0.22 o                         
  -6   4   3        208.87        184.82         8.76 o                         
  -5   4   3         28.57         31.14         1.69 o                         
  -4   4   3         42.10         38.81         2.49 o                         
  -3   4   3          0.46          0.22         0.20 o                         
  -2   4   3        336.39        328.67        18.41 o                         
  -1   4   3        229.15        209.34        13.32 o                         
   0   4   3          0.86          0.21         0.57 o                         
   1   4   3        346.54        333.44        16.12 o                         
   2   4   3         71.40         71.08         6.01 o                         
   3   4   3         31.26         30.43         1.68 o                         
   4   4   3         16.41         18.77         1.15 o                         
   5   4   3          2.77          2.65         0.28 o                         
   6   4   3          5.32          8.18         0.88 o                         
   7   4   3          2.45          3.93         0.50 o                         
   8   4   3          0.88          2.03         0.52 o                         
   9   4   3          0.32          0.61         0.47 o                         
  10   4   3         28.97         36.54         2.65 o                         
  11   4   3         29.22         31.17         2.39 o                         
  12   4   3          8.30          9.50         0.90 o                         
  13   4   3         36.03         34.57         4.80 o                         
 -13   5   3        114.61        116.94        13.21 o                         
 -12   5   3         61.79         56.19         5.03 o                         
 -11   5   3         12.66         13.64         1.46 o                         
 -10   5   3         62.41         56.51         4.70 o                         
  -9   5   3          9.32         10.83         1.28 o                         
  -8   5   3         20.64         17.01         2.33 o                         
  -7   5   3        134.20        144.49        11.44 o                         
  -6   5   3        118.29        103.63         8.29 o                         
  -5   5   3        187.22        163.19        10.45 o                         
  -4   5   3          7.32          9.94         0.81 o                         
  -3   5   3         25.10         27.66         1.73 o                         
  -2   5   3        211.83        230.12        14.72 o                         
  -1   5   3         63.77         71.98         4.11 o                         
   0   5   3        112.02        102.49         6.68 o                         
   1   5   3          5.91          5.25         0.70 o                         
   2   5   3         71.79         81.22         6.17 o                         
   3   5   3          0.09          0.82         0.44 o                         
   4   5   3         50.76         51.45         3.45 o                         
   5   5   3        293.27        289.86        22.07 o                         
   6   5   3        213.84        176.74        19.69 o                         
   7   5   3        141.46        146.75        16.39 o                         
   8   5   3         83.62         73.91         8.47 o                         
   9   5   3         48.53         50.16         5.48 o                         
  10   5   3          2.79          4.84         0.81 o                         
  11   5   3          3.80          4.95         1.36 o                         
 -10   6   3         98.99        117.84         9.42 o                         
  -9   6   3         18.98         21.21         2.02 o                         
  -8   6   3         33.54         33.10         4.22 o                         
  -7   6   3          0.29          1.04         0.72 o                         
  -6   6   3         27.08         27.96         2.52 o                         
  -5   6   3         62.73         59.33         7.30 o                         
  -4   6   3          4.27          4.43         0.70 o                         
  -3   6   3         12.05         13.85         1.18 o                         
  -2   6   3         69.13         75.03         5.94 o                         
  -1   6   3        118.56        119.04         6.83 o                         
   0   6   3         12.92         15.35         1.12 o                         
   1   6   3          5.43          8.00         1.28 o                         
   2   6   3         32.39         39.18         2.65 o                         
   3   6   3         85.18         74.03         4.89 o                         
   4   6   3          0.07         -0.17         0.43 o                         
   5   6   3         34.84         36.47         3.14 o                         
   6   6   3         19.11         19.97         1.92 o                         
   7   6   3          9.61          8.54         1.64 o                         
   8   6   3         10.31         12.88         1.40 o                         
  -4   7   3          5.44          5.15         0.75 o                         
  -3   7   3         18.17         21.76         2.13 o                         
  -2   7   3          0.03          0.34         0.49 o                         
  -1   7   3          2.82          3.68         0.57 o                         
   0   7   3          4.39          3.21         0.74 o                         
   1   7   3          0.00         -0.26         0.49 o                         
   2   7   3          0.97          1.50         1.04 o                         
 -18   0   4          2.29          2.25         0.99 o                         
 -17   0   4         69.26         69.55         9.00 o                         
 -16   0   4         20.42         25.91         3.67 o                         
 -15   0   4         77.58         73.71         9.51 o                         
 -14   0   4       1516.38       1560.85       193.00 o                         
 -13   0   4        294.90        334.71        29.42 o                         
 -12   0   4         40.28         43.06         3.56 o                         
 -11   0   4        522.49        449.97        48.01 o                         
 -10   0   4        613.31        483.59        30.21 o                         
  -9   0   4          0.05          0.00         0.25 o                         
  -8   0   4        130.78        138.36         8.46 o                         
  -7   0   4        217.55        262.20        16.95 o                         
  -6   0   4        161.41        147.67         8.00 o                         
  -5   0   4        211.28        265.49        12.87 o                         
  -4   0   4       5147.14       4590.73       423.14 o                         
  -3   0   4        242.63        258.02        13.99 o                         
  -2   0   4       5151.15       5266.30       261.83 o                         
  -1   0   4      12610.12      14069.76       683.71 o                         
   0   0   4         68.31         67.76         4.54 o                         
   1   0   4       2598.07       2758.41       133.77 o                         
   2   0   4        680.57        696.09        33.19 o                         
   3   0   4          1.98         11.04         0.80 o                         
   4   0   4        757.75        748.60        36.24 o                         
   5   0   4       1099.18       1263.93        61.33 o                         
   6   0   4        259.19        247.82        13.28 o                         
   7   0   4       1238.61       1246.83       114.57 o                         
   8   0   4        392.59        345.57        21.50 o                         
   9   0   4        429.22        397.79        28.58 o                         
  10   0   4         23.85         28.68         5.12 o                         
  11   0   4        125.67        128.63        11.46 o                         
  12   0   4        399.06        379.46        43.39 o                         
  13   0   4         33.08         19.62         2.89 o                         
  14   0   4          3.58          6.47         1.40 o                         
  15   0   4          0.86          3.73         1.27 o                         
  16   0   4         27.70         31.77         4.43 o                         
 -18   1   4         24.78         27.35         1.94 o                         
 -17   1   4        129.45        120.51         7.62 o                         
 -16   1   4          0.76          0.78         0.42 o                         
 -15   1   4          3.74          4.72         0.73 o                         
 -14   1   4        140.21        155.36         9.76 o                         
 -13   1   4         17.04         19.43         1.40 o                         
 -12   1   4          5.22          5.96         0.54 o                         
 -11   1   4        114.12        108.68         5.57 o                         
 -10   1   4        487.34        451.69        18.31 o                         
  -9   1   4         69.40         52.15         2.17 o                         
  -8   1   4        370.34        348.40        13.20 o                         
  -7   1   4       1787.98       1793.32        68.07 o                         
  -6   1   4          5.55          8.72         0.40 o                         
  -5   1   4       1406.72       1555.58        65.82 o                         
  -4   1   4        244.82        217.87         8.78 o                         
  -3   1   4       2688.38       2795.17       105.30 o                         
  -2   1   4        321.06        344.37        13.66 o                         
  -1   1   4        354.69        375.31        15.44 o                         
   0   1   4         84.93         72.55         3.00 o                         
   1   1   4        773.78        804.26        32.06 o                         
   2   1   4        468.62        487.00        19.27 o                         
   3   1   4        232.45        280.42        10.30 o                         
   4   1   4       1217.81       1300.38        72.27 o                         
   5   1   4        222.53        206.01         7.84 o                         
   6   1   4        120.17        125.25         4.93 o                         
   7   1   4        148.11        155.37         5.95 o                         
   8   1   4        146.89        125.03         5.50 o                         
   9   1   4         14.44         15.88         0.72 o                         
  10   1   4        258.94        255.40        15.81 o                         
  11   1   4          2.09          3.24         0.51 o                         
  12   1   4        188.33        181.88        11.31 o                         
  13   1   4        125.65        115.62         7.31 o                         
  14   1   4         20.86         24.51         1.75 o                         
  15   1   4        153.66        135.65         8.58 o                         
 -17   2   4         36.68         38.71         3.06 o                         
 -16   2   4         67.71         60.63         4.56 o                         
 -15   2   4          5.28          5.55         0.97 o                         
 -14   2   4         61.02         60.46         4.54 o                         
 -13   2   4          0.90          0.70         0.66 o                         
 -12   2   4         27.50         31.49         2.35 o                         
 -11   2   4         69.96         67.85         3.39 o                         
 -10   2   4         41.49         37.47         1.57 o                         
  -9   2   4         93.32         93.77         3.76 o                         
  -8   2   4         39.64         33.22         1.39 o                         
  -7   2   4         25.46         23.21         0.93 o                         
  -6   2   4          0.33          2.45         0.19 o                         
  -5   2   4        367.57        344.39        13.84 o                         
  -3   2   4        642.40        738.61        28.65 o                         
  -2   2   4         40.36         66.60         2.42 o                         
  -1   2   4          4.13          2.21         0.18 o                         
   0   2   4        488.73        541.40        19.51 o                         
   1   2   4        877.81        979.26        35.28 o                         
   2   2   4        171.37        184.86         6.31 o                         
   3   2   4          4.88          9.68         0.38 o                         
   4   2   4          4.25          5.89         0.40 o                         
   5   2   4         11.17         14.84         0.61 o                         
   6   2   4         64.96         91.75         3.77 o                         
   7   2   4         28.49         27.46         1.10 o                         
   8   2   4        205.25        170.11         7.18 o                         
   9   2   4         54.08         57.46         3.52 o                         
  10   2   4          8.72         11.27         0.70 o                         
  11   2   4         28.99         26.77         1.70 o                         
  12   2   4          7.77          9.77         1.00 o                         
  13   2   4          9.31          9.23         1.68 o                         
  14   2   4         68.83         74.48         6.82 o                         
  15   2   4          0.15         -0.27         0.49 o                         
 -16   3   4          0.70          0.72         0.74 o                         
 -15   3   4         41.54         39.83         4.05 o                         
 -14   3   4          1.66          1.71         0.66 o                         
 -13   3   4          8.31          9.37         0.80 o                         
 -12   3   4          4.97          5.02         0.58 o                         
 -11   3   4        302.93        300.90        15.90 o                         
 -10   3   4        152.06        158.59         8.02 o                         
  -9   3   4         61.19         63.40         2.60 o                         
  -8   3   4        321.24        293.59        12.42 o                         
  -7   3   4        193.10        188.54         8.77 o                         
  -6   3   4        460.78        430.79        20.52 o                         
  -5   3   4        432.90        433.53        16.81 o                         
  -4   3   4        282.59        282.54        11.86 o                         
  -3   3   4         15.49         24.85         1.16 o                         
  -2   3   4        111.64         99.82         5.18 o                         
  -1   3   4        631.30        645.42        40.61 o                         
   0   3   4        871.64        938.74        44.60 o                         
   1   3   4       1208.20       1198.83        55.54 o                         
   2   3   4        120.51        107.15         5.90 o                         
   3   3   4        746.69        809.06        31.38 o                         
   4   3   4        425.60        400.19        21.78 o                         
   5   3   4        591.85        558.50        22.85 o                         
   6   3   4          2.24          1.12         0.16 o                         
   7   3   4         24.00         28.84         1.76 o                         
   8   3   4        118.76        111.71         6.72 o                         
   9   3   4        104.45         93.86         7.91 o                         
  10   3   4         60.36         62.56         3.15 o                         
  11   3   4         55.42         54.83         3.76 o                         
  12   3   4         28.93         28.97         2.22 o                         
  13   3   4        104.94        102.83         9.28 o                         
  14   3   4         44.41         53.17         4.96 o                         
 -15   4   4        105.90         91.00        11.70 o                         
 -14   4   4        154.42        141.51        11.88 o                         
 -13   4   4         47.96         45.11         3.17 o                         
 -12   4   4         26.88         28.96         2.72 o                         
 -11   4   4         42.38         47.11         2.90 o                         
 -10   4   4        199.33        186.88        13.95 o                         
  -9   4   4        109.01        109.08        11.54 o                         
  -8   4   4         28.37         29.24         1.87 o                         
  -7   4   4          8.38          7.62         0.61 o                         
  -6   4   4         87.67         81.27         5.19 o                         
  -5   4   4        205.95        203.96        10.26 o                         
  -4   4   4          1.33          2.45         0.36 o                         
  -3   4   4        501.93        489.28        30.36 o                         
  -2   4   4        555.39        579.30        28.82 o                         
  -1   4   4        134.69        141.62        10.84 o                         
   0   4   4         83.98         79.22         5.17 o                         
   1   4   4          2.88          3.23         0.35 o                         
   2   4   4        328.25        322.44        15.49 o                         
   3   4   4         13.65         12.36         0.72 o                         
   4   4   4         34.14         37.43         1.72 o                         
   5   4   4          0.50          0.27         0.29 o                         
   6   4   4        137.78        124.55         8.60 o                         
   7   4   4        143.38        154.27        14.08 o                         
   8   4   4        204.96        227.76        16.21 o                         
   9   4   4         14.17         17.31         1.39 o                         
  10   4   4         94.87         97.46         6.50 o                         
  11   4   4        131.66        130.96        18.21 o                         
  13   4   4         16.95         21.61         2.24 o                         
 -13   5   4         84.46         85.50         9.78 o                         
 -12   5   4          5.35          4.49         0.87 o                         
 -11   5   4         39.19         37.53         3.41 o                         
 -10   5   4          3.90          5.30         0.90 o                         
  -9   5   4          5.61          7.26         1.63 o                         
  -8   5   4          0.97          0.76         0.93 o                         
  -7   5   4          0.18          0.86         0.68 o                         
  -6   5   4        111.65        124.62         6.95 o                         
  -5   5   4         16.19         16.52         1.14 o                         
  -4   5   4          1.30          2.46         0.46 o                         
  -3   5   4         39.17         40.51         5.88 o                         
  -2   5   4         59.92         65.31         4.31 o                         
  -1   5   4          9.74         12.14         0.93 o                         
   0   5   4          8.37         11.28         1.05 o                         
   1   5   4          0.03         -0.20         0.55 o                         
   2   5   4         17.56         17.67         1.62 o                         
   3   5   4         14.28         14.76         1.21 o                         
   4   5   4         34.70         35.98         2.18 o                         
   5   5   4         25.28         27.27         3.27 o                         
   6   5   4         11.09         10.67         1.78 o                         
   7   5   4          1.77          2.91         0.75 o                         
   8   5   4          0.05          0.31         0.65 o                         
   9   5   4          3.96          4.37         2.21 o                         
  10   5   4          8.98         10.76         1.23 o                         
  11   5   4         50.01         42.56         5.07 o                         
 -10   6   4         13.61         12.29         1.40 o                         
  -9   6   4          0.14          0.55         0.73 o                         
  -8   6   4         12.94         15.52         1.67 o                         
  -7   6   4         30.73         28.43         2.57 o                         
  -6   6   4         21.13         20.62         2.00 o                         
  -5   6   4          1.07          1.32         0.46 o                         
  -4   6   4         96.08        110.08         9.88 o                         
  -3   6   4         19.83         20.86         2.60 o                         
  -2   6   4         27.60         30.74         2.10 o                         
  -1   6   4         24.82         29.34         1.85 o                         
   0   6   4          0.34          1.14         0.47 o                         
   1   6   4         20.00         21.22         1.65 o                         
   2   6   4          0.01         -0.50         0.50 o                         
   3   6   4          3.82          4.71         0.62 o                         
   4   6   4          2.77          3.16         0.55 o                         
   5   6   4          7.88          8.71         1.08 o                         
   6   6   4          1.23          2.63         0.73 o                         
   7   6   4         31.12         17.52         2.39 o                         
   8   6   4         20.14         18.75         1.98 o                         
  -4   7   4          3.80          3.95         0.66 o                         
  -3   7   4          3.22          2.78         0.86 o                         
  -2   7   4          4.78          7.61         0.74 o                         
  -1   7   4          5.37          7.41         0.74 o                         
   0   7   4          0.35          0.47         0.45 o                         
   1   7   4         47.89         49.00         3.37 o                         
 -18   1   5         22.36         22.63         1.63 o                         
 -17   1   5         69.49         70.75         4.66 o                         
 -16   1   5          9.64         11.36         0.99 o                         
 -15   1   5        124.84        112.52         7.05 o                         
 -14   1   5         14.81         14.45         1.14 o                         
 -13   1   5         69.32         81.77         6.03 o                         
 -12   1   5        374.24        378.62        23.51 o                         
 -11   1   5        308.86        275.41        13.80 o                         
 -10   1   5        553.13        568.11        22.99 o                         
  -9   1   5        452.50        451.73        18.29 o                         
  -8   1   5          4.29          9.55         0.43 o                         
  -7   1   5         57.10         54.56         2.02 o                         
  -6   1   5        384.73        435.21        15.68 o                         
  -5   1   5         95.13        100.25         4.96 o                         
  -4   1   5        539.46        656.57        25.66 o                         
  -3   1   5        300.45        288.03        12.60 o                         
  -2   1   5        318.12        302.91        11.21 o                         
  -1   1   5        827.43        906.47        37.16 o                         
   0   1   5       2233.20       2022.89        83.91 o                         
   1   1   5        393.53        349.43        13.00 o                         
   2   1   5        307.85        361.94        12.89 o                         
   3   1   5       1322.35       1421.83        55.87 o                         
   4   1   5        171.02        184.61         6.83 o                         
   5   1   5         92.27         98.56         3.75 o                         
   6   1   5          0.85          0.79         0.16 o                         
   7   1   5         78.39         62.69         2.34 o                         
   8   1   5        393.53        391.52        16.60 o                         
   9   1   5         92.22        108.12         5.44 o                         
  10   1   5        275.82        256.95        20.03 o                         
  11   1   5        375.82        409.96        25.21 o                         
  12   1   5         50.31         57.21         3.73 o                         
  13   1   5         22.67         22.16         1.44 o                         
  14   1   5          7.61          6.43         0.94 o                         
  15   1   5          3.65          5.49         0.85 o                         
 -17   2   5          7.00          9.01         1.01 o                         
 -16   2   5         51.13         56.62         4.26 o                         
 -15   2   5        245.76        243.63        21.49 o                         
 -14   2   5        198.03        198.66        21.69 o                         
 -13   2   5         31.29         30.29         2.38 o                         
 -12   2   5          0.11         -0.03         0.36 o                         
 -11   2   5          5.60          7.21         0.48 o                         
 -10   2   5          8.61         12.79         0.59 o                         
  -9   2   5        125.84        115.19         4.91 o                         
  -8   2   5        157.64        146.87         6.02 o                         
  -7   2   5        361.72        302.14        11.49 o                         
  -6   2   5       2306.70       2361.15       116.27 o                         
  -5   2   5        809.51        747.10        25.41 o                         
  -4   2   5         53.85         38.05         1.64 o                         
  -3   2   5       2024.39       2029.84        72.19 o                         
  -2   2   5       1101.60       1279.84        50.16 o                         
  -1   2   5         77.57         89.65         3.09 o                         
   0   2   5        133.77        163.62         5.95 o                         
   1   2   5          8.08          5.61         0.25 o                         
   2   2   5        377.42        398.61        14.74 o                         
   3   2   5       1488.34       1624.79        64.12 o                         
   4   2   5        361.97        306.30        11.03 o                         
   5   2   5         62.39         73.99         2.84 o                         
   6   2   5        489.89        500.56        20.16 o                         
   7   2   5        816.99        715.89        31.72 o                         
   8   2   5         25.61         27.54         1.28 o                         
   9   2   5          5.79          9.76         0.68 o                         
  10   2   5        102.03         88.74         4.76 o                         
  11   2   5          3.50          3.28         0.52 o                         
  12   2   5          0.80          0.25         0.52 o                         
  13   2   5          6.74         10.05         1.48 o                         
  14   2   5        224.32        219.07        19.40 o                         
 -17   3   5          3.33          4.21         0.86 o                         
 -16   3   5          3.37          5.23         0.95 o                         
 -15   3   5          4.83          4.68         0.88 o                         
 -14   3   5         13.60         13.78         3.16 o                         
 -13   3   5          0.29          1.08         0.41 o                         
 -12   3   5        103.19        106.67         6.54 o                         
 -11   3   5        179.82        181.15        12.24 o                         
 -10   3   5          8.91          9.29         1.83 o                         
  -9   3   5         69.60         65.92         2.82 o                         
  -8   3   5         13.24         11.80         0.56 o                         
  -7   3   5         60.80         58.96         2.59 o                         
  -6   3   5          0.10          0.37         0.15 o                         
  -5   3   5         25.20         29.39         1.25 o                         
  -4   3   5         20.48         23.80         1.03 o                         
  -3   3   5        151.78        173.19         7.58 o                         
  -2   3   5          0.01          0.04         0.16 o                         
  -1   3   5         23.74         28.82         1.74 o                         
   0   3   5        158.24        171.06         9.68 o                         
   1   3   5        139.71        147.98         9.36 o                         
   2   3   5         29.50         35.63         1.40 o                         
   3   3   5         66.63         54.05         2.03 o                         
   4   3   5        294.99        306.39        12.09 o                         
   5   3   5          4.02         11.29         0.58 o                         
   6   3   5         76.64         77.83         4.18 o                         
   7   3   5          0.27          0.09         0.38 o                         
   8   3   5         14.17         13.10         0.98 o                         
   9   3   5         72.70         65.59         5.29 o                         
  10   3   5         90.95         89.16         4.92 o                         
  11   3   5         27.57         30.26         1.61 o                         
  12   3   5          2.07          2.06         0.52 o                         
  13   3   5          2.37          2.94         0.77 o                         
  14   3   5          1.37          2.32         0.59 o                         
 -15   4   5         20.36         25.36         3.64 o                         
 -14   4   5         29.64         27.43         2.07 o                         
 -13   4   5         43.11         45.64         3.26 o                         
 -12   4   5         11.57         10.94         1.05 o                         
 -11   4   5          3.05          2.66         0.51 o                         
 -10   4   5          9.49         10.36         1.00 o                         
  -9   4   5        187.21        170.49        17.06 o                         
  -8   4   5         17.53         19.03         1.32 o                         
  -7   4   5         26.93         23.43         1.83 o                         
  -6   4   5        129.14        120.57         5.90 o                         
  -5   4   5         18.90         21.25         1.15 o                         
  -4   4   5          5.56          8.52         0.54 o                         
  -3   4   5         19.67         21.23         1.42 o                         
  -2   4   5         88.23         82.92         4.05 o                         
  -1   4   5          0.41          1.55         0.38 o                         
   0   4   5          1.05          1.11         0.18 o                         
   1   4   5         17.16         17.75         0.85 o                         
   2   4   5          5.13          4.09         0.28 o                         
   3   4   5        147.10        132.09         5.81 o                         
   4   4   5        172.94        160.57         7.42 o                         
   5   4   5          1.02          2.89         0.51 o                         
   6   4   5        189.43        199.81        11.58 o                         
   7   4   5        182.80        198.92        22.85 o                         
   8   4   5          0.02         -0.25         0.39 o                         
   9   4   5          0.05          0.36         0.40 o                         
  10   4   5          0.17          1.11         0.67 o                         
  11   4   5         16.13         17.61         1.76 o                         
  12   4   5         27.06         29.03         1.90 o                         
 -13   5   5          8.30          8.62         1.15 o                         
 -12   5   5         44.73         48.96         4.13 o                         
 -11   5   5         39.08         39.65         4.12 o                         
 -10   5   5        134.70        127.60        10.17 o                         
  -9   5   5         64.46         68.62         5.61 o                         
  -8   5   5         46.07         38.29         4.71 o                         
  -7   5   5         50.39         49.18         4.13 o                         
  -6   5   5         42.39         45.47         2.68 o                         
  -5   5   5         14.98         15.65         1.27 o                         
  -4   5   5        112.90        108.27         6.09 o                         
  -3   5   5        206.10        209.59        13.09 o                         
  -2   5   5        121.84        146.67         8.20 o                         
  -1   5   5        202.70        205.62        14.24 o                         
   0   5   5        308.83        307.40        46.58 o                         
   1   5   5        108.83         95.73         9.47 o                         
   2   5   5         12.11         14.33         1.03 o                         
   3   5   5         55.77         47.81         3.24 o                         
   4   5   5          1.97          2.67         0.51 o                         
   5   5   5          7.14          8.97         2.67 o                         
   6   5   5         14.55         17.59         2.42 o                         
   7   5   5         23.28         22.72         2.09 o                         
   8   5   5          0.40          0.05         0.91 o                         
   9   5   5         21.15         23.85         2.13 o                         
  10   5   5         71.24         58.28         4.76 o                         
 -10   6   5          4.92          6.31         1.21 o                         
  -9   6   5          0.47          3.29         1.09 o                         
  -8   6   5         12.70         13.78         1.86 o                         
  -7   6   5        142.93        139.19        11.05 o                         
  -6   6   5          5.74          8.22         0.75 o                         
  -5   6   5          0.69          1.12         0.82 o                         
  -4   6   5         23.50         27.78         2.23 o                         
  -3   6   5         11.52         13.31         1.14 o                         
  -2   6   5          6.70          7.70         0.74 o                         
  -1   6   5          8.32         10.99         1.05 o                         
   0   6   5         21.49         20.14         1.72 o                         
   1   6   5          0.00          0.55         0.48 o                         
   2   6   5         13.89         15.15         1.29 o                         
   3   6   5          7.13          7.25         0.73 o                         
   4   6   5          5.65          5.91         0.80 o                         
   5   6   5         43.09         46.21         3.92 o                         
   6   6   5         97.79         89.77         9.49 o                         
   7   6   5         15.41         15.05         2.10 o                         
  -3   7   5         10.67         10.02         1.02 o                         
  -2   7   5          0.02         -0.48         0.48 o                         
  -1   7   5          2.22          2.41         0.54 o                         
   0   7   5          0.01          0.04         0.44 o                         
 -18   0   6         73.05         87.64        11.25 o                         
 -17   0   6          3.06          5.29         1.34 o                         
 -16   0   6        171.02        161.93        20.37 o                         
 -15   0   6         20.26         24.24         3.46 o                         
 -14   0   6          8.30          6.15         1.35 o                         
 -13   0   6          3.53          4.29         1.16 o                         
 -12   0   6        153.49        137.05         9.89 o                         
 -11   0   6        434.53        349.13        38.50 o                         
 -10   0   6       1538.94       1359.52       105.97 o                         
  -9   0   6         30.65         19.34         1.30 o                         
  -8   0   6       1218.19       1332.86        71.42 o                         
  -7   0   6       4280.18       4594.58       221.16 o                         
  -6   0   6         15.29         12.91         0.98 o                         
  -5   0   6        100.03         79.17         3.84 o                         
  -4   0   6         97.43         96.11         6.04 o                         
  -3   0   6        580.44        676.71        33.31 o                         
  -2   0   6       4246.93       4453.81       215.43 o                         
  -1   0   6       3382.32       3350.50       159.45 o                         
   0   0   6       1507.96       1815.29        91.46 o                         
   1   0   6       2997.09       3080.30       181.56 o                         
   2   0   6       2040.45       2163.06       116.43 o                         
   3   0   6        615.73        575.71        27.56 o                         
   4   0   6         33.59         40.66         2.01 o                         
   5   0   6        398.43        407.34        19.52 o                         
   6   0   6        789.76        862.72        41.53 o                         
   7   0   6         25.96         30.57         1.83 o                         
   8   0   6        114.51        104.14         5.49 o                         
   9   0   6         57.82         57.62         4.30 o                         
  10   0   6        669.52        678.03        48.38 o                         
  11   0   6         70.98         67.93         5.02 o                         
  12   0   6        263.50        233.77        20.66 o                         
  13   0   6        190.34        212.28        26.63 o                         
  14   0   6        122.66        126.29        16.06 o                         
  15   0   6        329.82        261.77        54.78 o                         
 -18   1   6         19.84         19.81         1.49 o                         
 -17   1   6          2.40          2.58         0.56 o                         
 -16   1   6        176.58        166.29        10.44 o                         
 -15   1   6        253.97        286.34        17.84 o                         
 -14   1   6          8.54         11.10         0.95 o                         
 -13   1   6        214.31        229.43        14.26 o                         
 -12   1   6          1.10          1.95         0.29 o                         
 -11   1   6         34.76         41.18         2.32 o                         
 -10   1   6         91.09         87.09         3.87 o                         
  -9   1   6         84.41         92.60         3.57 o                         
  -8   1   6         23.69         25.56         1.13 o                         
  -7   1   6        432.99        464.51        16.78 o                         
  -6   1   6         71.06         85.09         2.95 o                         
  -5   1   6        131.50        106.84         4.22 o                         
  -4   1   6       1056.53       1129.90        41.97 o                         
  -3   1   6          0.51          1.93         0.21 o                         
  -2   1   6       2462.76       2797.24        99.06 o                         
  -1   1   6        216.48        213.97         8.74 o                         
   0   1   6       1704.35       1801.11        73.32 o                         
   1   1   6          0.65          1.11         0.19 o                         
   2   1   6        172.95        221.19         8.49 o                         
   3   1   6        283.84        315.39        12.52 o                         
   4   1   6        773.08        805.11        31.69 o                         
   5   1   6        178.88        194.77         7.59 o                         
   6   1   6        518.45        494.90        17.72 o                         
   7   1   6        314.42        303.96        10.86 o                         
   8   1   6          0.46          1.56         0.23 o                         
   9   1   6        154.80        161.85         9.80 o                         
  10   1   6          0.66          1.14         0.41 o                         
  11   1   6         32.83         41.27         3.80 o                         
  12   1   6         42.16         42.96         3.25 o                         
  13   1   6         90.09         85.05         4.87 o                         
  14   1   6          0.98          1.37         0.52 o                         
  15   1   6         17.06         18.89         1.45 o                         
 -18   2   6         25.13         25.76         2.14 o                         
 -17   2   6         18.29         17.68         1.58 o                         
 -16   2   6          6.89          8.49         0.96 o                         
 -15   2   6         37.37         44.81         4.55 o                         
 -14   2   6         85.87         93.97         6.92 o                         
 -13   2   6         12.53         12.84         1.86 o                         
 -12   2   6         26.77         30.07         2.25 o                         
 -11   2   6        377.13        363.84        25.52 o                         
 -10   2   6         15.40         16.34         0.73 o                         
  -9   2   6          0.45          0.87         0.15 o                         
  -8   2   6         50.83         57.78         2.24 o                         
  -7   2   6          2.44          1.91         0.16 o                         
  -6   2   6         51.64         42.57         1.57 o                         
  -5   2   6        197.47        224.25         7.77 o                         
  -4   2   6        507.04        543.74        19.14 o                         
  -3   2   6          7.26         11.92         0.52 o                         
  -2   2   6         15.58         24.72         0.92 o                         
  -1   2   6         12.30         10.63         0.41 o                         
   0   2   6         82.94         77.29         2.95 o                         
   1   2   6         17.65         18.16         0.66 o                         
   2   2   6       1558.53       1678.10        62.01 o                         
   3   2   6         24.89         32.86         1.27 o                         
   4   2   6          0.01          2.09         0.17 o                         
   5   2   6        411.73        422.11        18.48 o                         
   6   2   6        230.66        206.37         7.78 o                         
   7   2   6          2.50          3.61         0.26 o                         
   8   2   6         10.08         13.80         1.25 o                         
   9   2   6         87.73         79.35         6.31 o                         
  10   2   6          4.48          5.66         0.57 o                         
  11   2   6         29.80         32.92         2.02 o                         
  12   2   6          2.97          3.60         0.55 o                         
  13   2   6          6.60          8.37         1.23 o                         
  14   2   6          8.80          8.96         2.41 o                         
 -17   3   6         67.64         74.30         6.80 o                         
 -16   3   6         35.58         35.00         3.39 o                         
 -15   3   6         99.39        103.23         9.29 o                         
 -14   3   6        229.99        239.62        21.17 o                         
 -13   3   6          0.32         -0.07         0.34 o                         
 -12   3   6        339.47        344.36        19.13 o                         
 -11   3   6        183.28        170.35         9.05 o                         
 -10   3   6          2.29          1.97         0.43 o                         
  -9   3   6         96.53         93.27         3.77 o                         
  -8   3   6        162.50        140.94         6.14 o                         
  -7   3   6         70.62         64.12         2.86 o                         
  -6   3   6        272.26        242.05         9.50 o                         
  -5   3   6        467.82        504.44        19.52 o                         
  -4   3   6        500.10        479.56        18.51 o                         
  -3   3   6        693.31        672.48        26.95 o                         
  -2   3   6         91.26         91.90         4.05 o                         
  -1   3   6        598.74        653.52        33.51 o                         
   0   3   6          1.36          2.07         0.25 o                         
   1   3   6         20.10         20.12         0.88 o                         
   2   3   6          0.00          0.15         0.13 o                         
   3   3   6        170.99        153.38         5.71 o                         
   4   3   6        119.01         97.31         3.79 o                         
   5   3   6        569.55        525.78        22.65 o                         
   6   3   6        406.65        341.46        15.84 o                         
   7   3   6         24.32         32.61         1.81 o                         
   8   3   6        420.45        411.60        19.79 o                         
   9   3   6         36.39         36.26         2.05 o                         
  10   3   6         86.59         86.77         4.77 o                         
  11   3   6        234.33        230.52        11.24 o                         
  12   3   6          2.39          1.95         0.61 o                         
  13   3   6         46.44         46.87         4.42 o                         
 -15   4   6         76.11         94.51        12.11 o                         
 -14   4   6          0.26         -0.08         0.49 o                         
 -13   4   6         26.92         24.70         2.36 o                         
 -12   4   6         11.94         13.33         1.21 o                         
 -11   4   6        220.45        196.58        13.69 o                         
 -10   4   6         32.55         32.86         3.26 o                         
  -9   4   6        104.11         96.12        10.22 o                         
  -8   4   6        126.36         80.67         7.22 o                         
  -7   4   6        156.72        134.78         8.35 o                         
  -6   4   6        244.94        252.71        12.82 o                         
  -5   4   6          1.97          2.66         0.24 o                         
  -4   4   6         72.89         66.38         4.09 o                         
  -3   4   6          0.13          0.09         0.18 o                         
  -2   4   6         47.47         43.02         2.59 o                         
  -1   4   6         64.26         57.61         3.54 o                         
   0   4   6        172.56        168.33         7.21 o                         
   1   4   6         42.23         45.05         2.14 o                         
   2   4   6        772.67        707.83        31.91 o                         
   3   4   6        167.09        149.24         7.77 o                         
   4   4   6         24.26         29.54         1.82 o                         
   5   4   6        125.59        121.27         7.15 o                         
   6   4   6          0.48          0.52         0.35 o                         
   7   4   6         90.78         86.57         5.16 o                         
   8   4   6          1.15          1.18         0.47 o                         
   9   4   6        107.41        101.61         6.80 o                         
  10   4   6         27.02         29.04         2.70 o                         
  11   4   6         60.83         63.32         4.77 o                         
  12   4   6          1.73          2.34         1.11 o                         
 -13   5   6          0.77          1.43         1.18 o                         
 -12   5   6          0.06          0.30         0.69 o                         
 -11   5   6          2.27          2.78         0.74 o                         
 -10   5   6         21.66         20.00         2.10 o                         
  -9   5   6         15.11         18.49         1.85 o                         
  -8   5   6         83.94         89.95        10.31 o                         
  -7   5   6         17.78         21.31         1.60 o                         
  -6   5   6         12.56         13.32         0.96 o                         
  -5   5   6          5.57          9.01         0.88 o                         
  -4   5   6         12.41         13.36         0.96 o                         
  -3   5   6          3.34          4.81         0.55 o                         
  -2   5   6         19.76         23.96         2.44 o                         
  -1   5   6        164.34        179.69        17.82 o                         
   0   5   6          0.07         -0.32         0.46 o                         
   1   5   6         52.72         48.20         3.54 o                         
   2   5   6         53.95         50.79         3.42 o                         
   3   5   6          3.17          3.31         0.52 o                         
   4   5   6          0.12          0.43         0.40 o                         
   5   5   6         23.18         26.14         2.32 o                         
   6   5   6          0.71          1.61         0.90 o                         
   7   5   6          0.02          0.38         0.62 o                         
   8   5   6         10.45          8.09         1.02 o                         
   9   5   6         14.60         13.30         2.36 o                         
  10   5   6         13.82         15.85         1.55 o                         
 -10   6   6         38.80         37.76         3.29 o                         
  -9   6   6          0.01         -0.06         0.71 o                         
  -8   6   6         19.69         22.85         2.20 o                         
  -7   6   6         44.81         44.39         3.80 o                         
  -6   6   6          0.09          0.59         0.39 o                         
  -5   6   6         15.56         19.89         1.34 o                         
  -4   6   6          2.32          3.26         1.24 o                         
  -3   6   6          8.59          9.38         1.36 o                         
  -2   6   6         20.74         24.36         1.59 o                         
  -1   6   6         48.27         56.61         3.31 o                         
   0   6   6          0.40          0.92         0.50 o                         
   1   6   6        104.41        103.82         9.02 o                         
   2   6   6         56.40         58.16         4.18 o                         
   3   6   6         19.32         25.58         1.67 o                         
   4   6   6         25.41         24.01         2.21 o                         
   5   6   6          0.38          0.32         0.59 o                         
   6   6   6          0.50          1.29         0.93 o                         
 -18   1   7         11.78         12.40         1.23 o                         
 -17   1   7        148.18        143.15         8.96 o                         
 -16   1   7        102.84        109.49         7.69 o                         
 -15   1   7         14.30         15.76         1.23 o                         
 -14   1   7        106.95        105.58         6.69 o                         
 -13   1   7         32.34         30.88         2.73 o                         
 -12   1   7         55.50         57.32         3.46 o                         
 -11   1   7          7.51          6.56         0.35 o                         
 -10   1   7          0.05          0.36         0.20 o                         
  -9   1   7        330.54        343.15        13.09 o                         
  -8   1   7        685.32        703.43        27.41 o                         
  -7   1   7        460.32        437.17        15.75 o                         
  -6   1   7        317.69        286.13        10.53 o                         
  -5   1   7       1335.58       1441.09        58.18 o                         
  -4   1   7        929.17        961.96        37.52 o                         
  -3   1   7        181.91        251.64         9.51 o                         
  -2   1   7         63.60         81.44         3.05 o                         
  -1   1   7        731.66        837.44        48.09 o                         
   0   1   7        876.47        918.29        45.51 o                         
   1   1   7       1548.97       1646.55        66.83 o                         
   2   1   7         20.21         15.14         0.62 o                         
   3   1   7        441.70        474.66        18.78 o                         
   4   1   7        552.95        572.07        20.15 o                         
   5   1   7        108.27        112.29         4.05 o                         
   6   1   7        468.98        460.33        16.33 o                         
   7   1   7        190.57        172.05         6.55 o                         
   8   1   7         18.02         21.34         1.49 o                         
   9   1   7          3.86          6.28         0.60 o                         
  10   1   7         11.99         13.56         1.09 o                         
  11   1   7         25.23         26.81         1.88 o                         
  12   1   7         16.05         15.89         1.37 o                         
  13   1   7         75.99         78.66         5.06 o                         
  14   1   7        217.18        158.13        21.85 o                         
 -18   2   7         11.60         13.41         1.30 o                         
 -17   2   7          0.86          1.79         0.62 o                         
 -16   2   7         64.11         67.83         6.21 o                         
 -15   2   7         60.34         66.58         4.96 o                         
 -14   2   7         57.69         57.08         4.26 o                         
 -13   2   7        249.56        240.06        17.29 o                         
 -12   2   7        573.62        525.52        30.41 o                         
 -11   2   7        463.57        433.99        21.53 o                         
 -10   2   7        142.22        129.51         5.19 o                         
  -9   2   7         83.31         76.83         3.15 o                         
  -8   2   7        211.30        238.50         8.58 o                         
  -7   2   7          3.48          2.41         0.19 o                         
  -6   2   7        461.93        478.75        16.68 o                         
  -5   2   7          7.96         12.51         0.54 o                         
  -4   2   7         81.81         85.93         2.97 o                         
  -3   2   7       1693.17       1704.25        61.92 o                         
  -2   2   7        749.84        753.91        26.15 o                         
  -1   2   7        156.71        171.64         5.87 o                         
   0   2   7        444.57        476.14        17.07 o                         
   1   2   7        534.12        517.01        17.55 o                         
   2   2   7        588.16        621.28        22.36 o                         
   3   2   7        204.54        239.98         8.62 o                         
   4   2   7          2.81          4.59         0.24 o                         
   5   2   7         30.76         24.79         1.00 o                         
   6   2   7        172.70        170.69         6.13 o                         
   7   2   7        155.12        158.06         7.98 o                         
   8   2   7         71.97         72.68         5.35 o                         
   9   2   7        478.36        495.90        29.74 o                         
  10   2   7        688.75        620.36        37.07 o                         
  11   2   7         41.01         41.27         2.78 o                         
  12   2   7         11.81         13.54         1.31 o                         
  13   2   7         66.43         67.88         7.60 o                         
 -17   3   7          3.76          6.61         1.10 o                         
 -16   3   7          4.21          5.37         1.40 o                         
 -15   3   7         15.10         10.61         1.84 o                         
 -14   3   7          2.06          4.40         0.69 o                         
 -13   3   7         10.77         13.69         0.94 o                         
 -12   3   7          0.88          0.50         0.40 o                         
 -11   3   7         14.82         16.82         1.58 o                         
 -10   3   7          0.43          0.65         0.30 o                         
  -9   3   7         22.36         18.38         1.04 o                         
  -8   3   7          5.45          6.22         0.32 o                         
  -7   3   7         39.03         49.42         2.13 o                         
  -6   3   7        202.80        182.37         6.96 o                         
  -5   3   7        186.80        165.86         6.41 o                         
  -4   3   7         34.38         43.72         1.74 o                         
  -3   3   7         16.94         21.05         0.84 o                         
  -2   3   7        159.88        159.38         8.42 o                         
  -1   3   7          0.01         -0.27         0.27 o                         
   0   3   7        138.01        153.87         6.95 o                         
   1   3   7         61.97         53.14         2.06 o                         
   2   3   7         96.67         89.89         3.37 o                         
   3   3   7         53.94         55.68         2.03 o                         
   4   3   7          0.30          0.17         0.15 o                         
   5   3   7         38.29         33.12         1.46 o                         
   6   3   7         25.52         27.49         2.48 o                         
   7   3   7          9.03         11.93         0.99 o                         
   8   3   7          9.22          9.87         0.84 o                         
   9   3   7         19.31         19.15         1.47 o                         
  10   3   7         19.43         25.05         1.38 o                         
  11   3   7         92.26         96.19         4.78 o                         
  12   3   7         24.36         21.35         2.55 o                         
  13   3   7         28.76         30.99         3.08 o                         
 -15   4   7         19.21         14.33         2.38 o                         
 -14   4   7          3.57          3.60         0.66 o                         
 -13   4   7         19.62         21.65         2.14 o                         
 -12   4   7         47.77         50.55         3.60 o                         
 -11   4   7          0.05          0.87         0.46 o                         
 -10   4   7          2.31          2.77         0.66 o                         
  -9   4   7         92.50         97.29         7.80 o                         
  -8   4   7         74.14         58.40         7.10 o                         
  -7   4   7          8.14          6.78         0.49 o                         
  -6   4   7          0.27          0.98         0.40 o                         
  -5   4   7         11.36         10.74         0.53 o                         
  -4   4   7         73.61         65.33         2.89 o                         
  -3   4   7        330.75        297.70        12.79 o                         
  -2   4   7         80.58         78.50         4.73 o                         
  -1   4   7         57.12         53.59         2.62 o                         
   0   4   7        271.42        283.89        14.92 o                         
   1   4   7          3.24          6.02         0.46 o                         
   2   4   7         17.85         18.99         1.05 o                         
   3   4   7         18.50         16.52         1.11 o                         
   4   4   7         50.22         48.78         2.91 o                         
   5   4   7         51.61         47.34         2.56 o                         
   6   4   7          0.01          0.40         0.35 o                         
   7   4   7         57.25         56.56         3.42 o                         
   8   4   7          0.92          1.71         0.45 o                         
   9   4   7          0.46          0.59         0.48 o                         
  10   4   7        153.33        159.43        12.87 o                         
  11   4   7          1.05          1.24         0.47 o                         
 -13   5   7          9.02          7.22         1.59 o                         
 -12   5   7          5.53          7.40         1.09 o                         
 -11   5   7          8.26          9.08         1.22 o                         
 -10   5   7         36.07         33.53         2.99 o                         
  -9   5   7        135.45        146.31        16.42 o                         
  -8   5   7        128.85        139.93        15.76 o                         
  -7   5   7         60.77         65.29         5.53 o                         
  -6   5   7         95.74         94.71         6.16 o                         
  -5   5   7        113.66        103.60         9.63 o                         
  -4   5   7          1.17          1.92         0.44 o                         
  -3   5   7          0.12          1.01         0.49 o                         
  -2   5   7         26.03         27.22         1.97 o                         
  -1   5   7         27.28         25.32         1.60 o                         
   0   5   7          5.85          7.14         0.81 o                         
   1   5   7         98.46         93.43         5.27 o                         
   2   5   7         18.65         22.01         1.92 o                         
   3   5   7         56.88         60.11         4.01 o                         
   4   5   7        151.08        142.74         7.93 o                         
   5   5   7         65.76         62.24         5.04 o                         
   6   5   7        240.53        273.43        30.17 o                         
   7   5   7        128.01        132.52        15.47 o                         
   8   5   7         20.52         17.96         1.68 o                         
   9   5   7          0.11          0.12         0.57 o                         
 -10   6   7         14.37         15.53         1.65 o                         
  -9   6   7          0.13          1.40         1.03 o                         
  -8   6   7         14.01         17.12         1.79 o                         
  -7   6   7         35.20         42.74         3.69 o                         
  -6   6   7          0.77          1.25         0.43 o                         
  -5   6   7         19.44         18.44         1.48 o                         
  -4   6   7          0.06          0.00         0.43 o                         
  -3   6   7         20.04         21.36         1.62 o                         
  -2   6   7        278.46        281.96        15.54 o                         
  -1   6   7         17.96         21.09         1.42 o                         
   0   6   7          1.02          0.11         0.44 o                         
   1   6   7         70.09         67.49         4.52 o                         
   2   6   7         21.60         23.98         3.03 o                         
   3   6   7          0.57          0.06         0.47 o                         
   4   6   7          6.86          5.99         0.86 o                         
   5   6   7         30.33         30.48         2.64 o                         
   6   6   7          0.00         -0.19         0.96 o                         
 -18   0   8        149.95        123.07        15.59 o                         
 -17   0   8        157.78        194.79        17.26 o                         
 -16   0   8        242.68        263.47        32.91 o                         
 -15   0   8        264.99        254.78        31.82 o                         
 -14   0   8        259.78        343.89        42.76 o                         
 -13   0   8        183.72        175.46        15.53 o                         
 -12   0   8         25.03         36.61         3.06 o                         
 -11   0   8         33.83         37.28         2.41 o                         
 -10   0   8         37.88         44.68         2.48 o                         
  -9   0   8          5.41          6.98         0.49 o                         
  -8   0   8        350.13        383.10        18.45 o                         
  -7   0   8        693.51        686.24        36.06 o                         
  -6   0   8         52.22         62.44         3.08 o                         
  -5   0   8       1455.82       1535.10        82.99 o                         
  -4   0   8         90.62         59.73         4.31 o                         
  -3   0   8       2749.51       2873.98       154.58 o                         
  -2   0   8       3679.75       4158.14       224.90 o                         
  -1   0   8        137.31        184.21         8.92 o                         
   0   0   8        473.97        479.02        24.06 o                         
   1   0   8         29.69         55.89         3.06 o                         
   2   0   8        514.44        580.74        30.31 o                         
   3   0   8          2.55          5.78         0.37 o                         
   4   0   8        342.83        317.11        18.98 o                         
   5   0   8       3730.72       3727.15       177.78 o                         
   6   0   8        260.13        247.27        12.07 o                         
   7   0   8          0.65          1.12         0.31 o                         
   8   0   8        629.55        608.15        41.03 o                         
   9   0   8         91.66        110.62         9.87 o                         
  10   0   8         39.10         45.76         4.28 o                         
  11   0   8          3.23          4.51         0.84 o                         
  12   0   8         14.85         15.79         1.78 o                         
  14   0   8         19.69         24.91         3.62 o                         
 -18   1   8         13.50         14.42         1.17 o                         
 -17   1   8          1.04          2.18         0.65 o                         
 -16   1   8          9.83         10.82         1.10 o                         
 -15   1   8         10.28         11.38         0.98 o                         
 -14   1   8          5.10          5.12         0.58 o                         
 -13   1   8        107.74         95.26         7.95 o                         
 -12   1   8         15.93         16.43         1.12 o                         
 -11   1   8         88.62         82.76         3.43 o                         
 -10   1   8        465.37        416.16        15.92 o                         
  -9   1   8        308.22        317.77        12.06 o                         
  -8   1   8        390.97        403.12        14.48 o                         
  -7   1   8          0.50          0.47         0.19 o                         
  -6   1   8        950.87       1017.75        36.42 o                         
  -5   1   8          3.36          3.44         0.22 o                         
  -4   1   8       1798.28       1990.38        82.99 o                         
  -3   1   8         49.85         64.62         2.29 o                         
  -2   1   8        340.25        348.58        13.61 o                         
  -1   1   8        304.63        302.90        12.35 o                         
   0   1   8        112.94        108.87         4.51 o                         
   1   1   8        540.78        570.98        21.94 o                         
   2   1   8        152.25        170.53         6.61 o                         
   3   1   8         11.88         18.46         0.75 o                         
   4   1   8         33.49         37.48         1.54 o                         
   5   1   8         24.81         28.52         1.07 o                         
   6   1   8         48.34         48.08         1.93 o                         
   7   1   8        211.88        219.85         9.36 o                         
   8   1   8        241.14        254.05        12.17 o                         
   9   1   8         94.23         99.03         5.45 o                         
  10   1   8          0.11          0.43         0.42 o                         
  11   1   8        109.92        116.70         7.36 o                         
  12   1   8         57.02         50.35         3.30 o                         
  13   1   8        206.45        174.46        10.90 o                         
 -18   2   8          0.70          0.53         0.75 o                         
 -17   2   8         13.46         15.81         1.79 o                         
 -16   2   8          4.85          7.82         1.16 o                         
 -15   2   8          2.62          2.84         0.60 o                         
 -14   2   8         26.73         31.64         2.48 o                         
 -13   2   8         15.57         17.67         1.26 o                         
 -12   2   8         10.36         10.25         0.68 o                         
 -11   2   8          1.23          1.61         0.27 o                         
 -10   2   8        203.33        179.05         7.64 o                         
  -9   2   8         58.30         56.97         2.32 o                         
  -8   2   8         83.24         64.98         2.41 o                         
  -7   2   8         14.99         10.04         0.41 o                         
  -6   2   8        513.67        566.92        21.10 o                         
  -5   2   8         51.35         49.31         1.73 o                         
  -4   2   8         91.69         84.85         2.92 o                         
  -3   2   8         13.34         11.53         0.47 o                         
  -2   2   8          2.06          2.92         0.22 o                         
  -1   2   8          9.85         10.57         0.42 o                         
   0   2   8        108.50        118.80         4.30 o                         
   1   2   8          1.83          0.87         0.25 o                         
   2   2   8         47.35         47.71         1.67 o                         
   3   2   8          0.78          0.76         0.16 o                         
   4   2   8          0.04          1.19         0.15 o                         
   5   2   8         47.85         56.38         1.98 o                         
   6   2   8         10.35         11.76         0.54 o                         
   7   2   8         23.69         31.94         2.49 o                         
   8   2   8        102.96        113.49         6.91 o                         
   9   2   8        114.89        112.13         6.76 o                         
  10   2   8         96.37        100.82         6.20 o                         
  11   2   8         81.35         87.01         5.59 o                         
  12   2   8          1.75          1.95         0.56 o                         
  13   2   8        103.25         96.13         8.71 o                         
 -17   3   8          2.58          4.85         0.93 o                         
 -16   3   8          0.12         -0.12         0.65 o                         
 -15   3   8         18.70         26.57         2.66 o                         
 -14   3   8         46.49         50.64         3.23 o                         
 -13   3   8        133.75        137.21         7.35 o                         
 -12   3   8        166.36        130.31        12.38 o                         
 -11   3   8         43.40         44.00         2.46 o                         
 -10   3   8        311.97        290.50        17.00 o                         
  -9   3   8        633.38        542.06        24.42 o                         
  -8   3   8         68.87         58.56         2.57 o                         
  -7   3   8        160.55        128.74         5.29 o                         
  -6   3   8        533.92        504.41        18.34 o                         
  -5   3   8          7.69          4.91         0.26 o                         
  -4   3   8         91.05         88.43         3.42 o                         
  -3   3   8         46.52         44.04         1.69 o                         
  -2   3   8          3.85          3.13         0.23 o                         
  -1   3   8        402.39        397.35        18.23 o                         
   0   3   8        326.65        299.42        14.83 o                         
   1   3   8        527.27        520.79        21.33 o                         
   2   3   8        631.26        593.33        24.39 o                         
   3   3   8        105.96        102.61         3.63 o                         
   4   3   8         43.85         45.46         1.86 o                         
   5   3   8         26.93         33.10         2.01 o                         
   6   3   8          3.30          5.07         0.48 o                         
   7   3   8          2.21          2.42         0.33 o                         
   8   3   8         72.63         68.23         3.42 o                         
   9   3   8        517.95        494.18        36.28 o                         
  10   3   8          2.43          4.97         0.48 o                         
  11   3   8          9.19         11.60         1.02 o                         
  12   3   8        360.08        282.68        41.25 o                         
 -15   4   8         54.53         60.27         7.91 o                         
 -14   4   8         18.42         21.59         1.75 o                         
 -13   4   8         35.23         36.20         4.56 o                         
 -12   4   8        114.45        120.04         8.14 o                         
 -11   4   8          0.60          0.42         0.53 o                         
 -10   4   8          6.97          6.46         0.74 o                         
  -9   4   8          0.48          1.67         0.51 o                         
  -8   4   8         26.80         28.42         2.37 o                         
  -7   4   8        203.76        187.02         9.69 o                         
  -6   4   8        348.27        315.11        15.14 o                         
  -5   4   8          1.35          0.59         0.23 o                         
  -4   4   8        248.27        230.08        15.00 o                         
  -3   4   8        512.53        455.87        20.63 o                         
  -2   4   8         77.07         68.62         3.25 o                         
  -1   4   8         25.91         26.77         1.84 o                         
   0   4   8          0.77          1.08         0.21 o                         
   1   4   8          0.69          0.91         0.30 o                         
   2   4   8          0.08         -0.04         0.31 o                         
   3   4   8          5.39          5.53         0.56 o                         
   4   4   8         92.79         95.20         5.66 o                         
   5   4   8        214.26        215.15        14.65 o                         
   6   4   8        189.14        160.39        15.59 o                         
   7   4   8          0.08         -0.21         0.36 o                         
   8   4   8         11.91         11.74         0.94 o                         
   9   4   8        234.75        236.28        15.64 o                         
  10   4   8         24.50         20.58         1.97 o                         
 -13   5   8          8.58         10.91         2.65 o                         
 -12   5   8          5.64          7.82         1.16 o                         
 -11   5   8         17.73         21.14         2.07 o                         
 -10   5   8          3.30          5.66         1.01 o                         
  -9   5   8          0.53          0.71         0.91 o                         
  -8   5   8          5.81          6.58         1.00 o                         
  -7   5   8         29.69         28.66         1.91 o                         
  -6   5   8         10.12          9.21         0.92 o                         
  -5   5   8          4.99          5.66         0.58 o                         
  -4   5   8         16.89         16.07         1.10 o                         
  -3   5   8         81.62         76.27         5.28 o                         
  -2   5   8         25.00         23.17         1.47 o                         
  -1   5   8         18.82         21.31         1.62 o                         
   0   5   8         37.03         32.34         2.73 o                         
   1   5   8          0.57          0.61         0.49 o                         
   2   5   8          5.74          6.58         0.66 o                         
   3   5   8         22.76         26.97         1.95 o                         
   4   5   8         43.48         45.57         2.75 o                         
   5   5   8         12.85         14.04         2.01 o                         
   6   5   8        130.36        151.25        16.83 o                         
   7   5   8         27.25         36.79         3.09 o                         
   8   5   8          1.81          2.36         0.64 o                         
 -10   6   8          0.34         -0.50         0.97 o                         
  -9   6   8          0.03          1.17         1.21 o                         
  -8   6   8         17.72         17.00         1.78 o                         
  -7   6   8         38.17         40.55        10.41 o                         
  -6   6   8         19.48         19.47         1.29 o                         
  -5   6   8         67.95         75.00         4.99 o                         
  -4   6   8          3.19          4.98         0.80 o                         
  -3   6   8         18.48         21.85         1.44 o                         
  -2   6   8         41.37         39.84         2.40 o                         
  -1   6   8         10.23          9.57         1.23 o                         
   0   6   8          0.00         -0.30         0.52 o                         
   1   6   8          0.01          0.30         0.51 o                         
   2   6   8         24.70         28.22         1.79 o                         
   3   6   8          1.45          1.48         0.48 o                         
   4   6   8          1.34          0.30         0.52 o                         
   5   6   8         97.60        101.75         8.05 o                         
 -18   1   9         13.73         14.09         1.17 o                         
 -17   1   9          9.19         10.24         0.93 o                         
 -16   1   9          3.56          4.06         0.58 o                         
 -15   1   9        162.21        149.60         9.32 o                         
 -14   1   9        344.95        317.68        19.65 o                         
 -13   1   9         34.72         41.57         2.74 o                         
 -12   1   9        114.89        102.49         5.61 o                         
 -11   1   9        688.10        617.69        25.23 o                         
 -10   1   9        114.01        128.57         4.89 o                         
  -9   1   9         55.50         53.32         1.97 o                         
  -8   1   9          0.07          0.38         0.14 o                         
  -7   1   9          0.01          0.16         0.14 o                         
  -6   1   9        109.85        128.47         4.82 o                         
  -5   1   9        189.41        179.82         7.10 o                         
  -4   1   9        771.56        728.18        31.39 o                         
  -3   1   9        525.90        588.91        22.15 o                         
  -2   1   9        228.33        216.61         9.22 o                         
  -1   1   9        633.86        622.41        25.48 o                         
   0   1   9         97.33        110.92         5.32 o                         
   1   1   9         47.85         57.69         2.82 o                         
   2   1   9       1084.80       1147.55        41.12 o                         
   3   1   9         21.78         18.67         0.78 o                         
   4   1   9       1155.17       1102.21        38.82 o                         
   5   1   9         53.11         56.91         2.27 o                         
   6   1   9          6.12          8.81         0.44 o                         
   7   1   9        863.74        948.70        45.79 o                         
   8   1   9        282.49        260.62        12.63 o                         
   9   1   9         56.29         58.06         3.78 o                         
  10   1   9        146.33        133.12         8.31 o                         
  11   1   9         23.08         28.57         2.00 o                         
  12   1   9          0.26          0.23         0.51 o                         
  13   1   9         12.40         14.20         1.17 o                         
 -18   2   9         49.21         57.48         4.34 o                         
 -17   2   9         53.13         41.19        10.55 o                         
 -16   2   9         73.45         86.57         7.88 o                         
 -15   2   9         33.02         34.28         2.68 o                         
 -14   2   9          0.14          0.23         0.47 o                         
 -13   2   9          0.70          2.56         0.60 o                         
 -12   2   9          6.57          8.72         0.68 o                         
 -11   2   9        250.23        235.60        11.93 o                         
 -10   2   9         78.60         86.09         3.50 o                         
  -9   2   9         13.38         17.90         0.75 o                         
  -8   2   9        753.65        675.01        25.83 o                         
  -7   2   9       1440.34       1419.84        53.63 o                         
  -6   2   9        140.34        152.85         5.55 o                         
  -5   2   9         94.86         83.97         2.88 o                         
  -4   2   9        504.48        495.30        16.94 o                         
  -3   2   9         18.85         25.02         0.98 o                         
  -2   2   9          0.08          0.48         0.13 o                         
  -1   2   9          3.84          4.64         0.24 o                         
   0   2   9       1289.95       1228.14        63.33 o                         
   1   2   9        895.93        914.40        31.06 o                         
   2   2   9          5.59          6.82         0.33 o                         
   3   2   9        422.86        422.12        15.12 o                         
   4   2   9        461.21        451.75        15.81 o                         
   5   2   9        268.17        238.14        10.33 o                         
   6   2   9        220.50        216.49        10.32 o                         
   7   2   9         47.23         53.10         2.91 o                         
   8   2   9         12.93         12.45         1.23 o                         
   9   2   9         70.94         70.89         3.84 o                         
  10   2   9          1.49          2.00         0.58 o                         
  11   2   9         75.85         76.66         6.89 o                         
  12   2   9        100.36         97.69         6.26 o                         
 -17   3   9          1.95          1.39         0.76 o                         
 -16   3   9          4.63          7.50         1.12 o                         
 -15   3   9          1.69          1.52         1.18 o                         
 -14   3   9         22.87         23.69         1.45 o                         
 -13   3   9         85.27         78.10         4.21 o                         
 -12   3   9         53.62         56.65         3.47 o                         
 -11   3   9         14.50         16.61         1.20 o                         
 -10   3   9        101.93         93.32         8.65 o                         
  -9   3   9          2.07          1.15         0.35 o                         
  -8   3   9        157.30        136.51         5.15 o                         
  -7   3   9          3.29          6.13         0.32 o                         
  -6   3   9          3.57          2.52         0.18 o                         
  -5   3   9        121.38        118.77         4.35 o                         
  -4   3   9         29.19         32.00         1.24 o                         
  -3   3   9         32.45         37.27         1.70 o                         
  -2   3   9         15.17         19.10         0.92 o                         
  -1   3   9         21.46         23.80         1.04 o                         
   0   3   9         79.95         85.86         3.27 o                         
   1   3   9        129.21        125.15         5.95 o                         
   2   3   9         50.56         51.01         1.96 o                         
   3   3   9          9.20         10.51         0.51 o                         
   4   3   9          8.61          8.41         0.68 o                         
   5   3   9          3.50          4.86         0.50 o                         
   6   3   9          6.94          8.54         0.59 o                         
   7   3   9         13.42         15.98         1.14 o                         
   8   3   9         70.64         75.02         3.75 o                         
   9   3   9        186.84        172.38         9.40 o                         
  10   3   9          0.01          0.07         0.38 o                         
  11   3   9          0.82          1.04         0.62 o                         
 -15   4   9         28.47         29.43         4.18 o                         
 -13   4   9          2.97          2.75         0.80 o                         
 -12   4   9          1.55          2.82         0.55 o                         
 -11   4   9         64.07         56.44         5.03 o                         
 -10   4   9        191.13        185.23        12.34 o                         
  -9   4   9          0.14          0.46         0.48 o                         
  -8   4   9         76.65         77.29         4.63 o                         
  -7   4   9        195.82        170.02         8.81 o                         
  -6   4   9         17.42         14.26         1.00 o                         
  -5   4   9          3.63          4.67         0.80 o                         
  -4   4   9          2.28          2.46         0.29 o                         
  -3   4   9         94.95         87.22         5.05 o                         
  -2   4   9         49.01         51.34         3.04 o                         
  -1   4   9          0.38          0.42         0.37 o                         
   0   4   9        164.54        176.04        16.79 o                         
   1   4   9         14.46         16.86         1.27 o                         
   2   4   9          5.31          6.49         0.56 o                         
   3   4   9        141.59        135.60        10.09 o                         
   4   4   9         50.76         47.66         2.61 o                         
   5   4   9          9.01         11.25         1.01 o                         
   6   4   9         73.15         73.94         6.04 o                         
   7   4   9         33.78         37.37         2.35 o                         
   8   4   9         70.50         77.71         5.14 o                         
   9   4   9          0.08         -0.19         0.43 o                         
  10   4   9          0.04         -0.02         0.40 o                         
 -13   5   9         14.55         17.10         3.56 o                         
 -12   5   9          1.63          2.76         0.84 o                         
 -11   5   9         94.79         96.81         7.82 o                         
 -10   5   9         54.02         53.09         4.46 o                         
  -9   5   9          0.55         -0.26         0.71 o                         
  -8   5   9          5.07          6.75         1.01 o                         
  -7   5   9          0.06          0.98         0.46 o                         
  -6   5   9          0.70          0.73         0.36 o                         
  -5   5   9         12.26         13.77         0.98 o                         
  -4   5   9        360.00        328.67        25.30 o                         
  -3   5   9        188.69        171.93        10.97 o                         
  -2   5   9        100.12         94.25         5.30 o                         
  -1   5   9        158.51        140.09        12.60 o                         
   0   5   9          7.57         11.35         0.87 o                         
   1   5   9        102.08        103.24         5.77 o                         
   2   5   9         42.91         41.34         2.79 o                         
   3   5   9        110.10        109.08         6.10 o                         
   4   5   9         78.53         89.36         5.09 o                         
   5   5   9         18.66         25.98         3.25 o                         
   6   5   9          0.81          1.09         0.95 o                         
   7   5   9         35.79         36.97         3.11 o                         
   8   5   9         96.09        104.67         8.29 o                         
  -9   6   9         17.30         18.49         2.74 o                         
  -8   6   9         65.66         62.25         5.18 o                         
  -7   6   9         55.98         53.69         4.52 o                         
  -6   6   9          0.33         -0.36         0.44 o                         
  -5   6   9          0.07          0.00         0.46 o                         
  -4   6   9          0.00          0.13         0.53 o                         
  -3   6   9          2.98          3.39         0.88 o                         
  -2   6   9         19.51         22.35         1.46 o                         
  -1   6   9          6.11          4.75         0.58 o                         
   0   6   9          2.74          2.91         0.60 o                         
   1   6   9         16.62         13.25         1.44 o                         
   2   6   9         18.65         15.90         1.14 o                         
   3   6   9         60.72         57.32         3.34 o                         
   4   6   9         94.15         83.93         6.71 o                         
 -19   0  10          1.91          3.94         1.17 o                         
 -18   0  10          3.01          6.72         1.56 o                         
 -17   0  10         75.07         85.43         9.26 o                         
 -16   0  10         69.38         50.83         6.69 o                         
 -15   0  10         67.29         66.32         8.56 o                         
 -14   0  10         78.99         75.71         6.87 o                         
 -13   0  10        184.96        136.98        12.20 o                         
 -12   0  10       1058.31       1153.58       100.73 o                         
 -11   0  10        257.49        233.41        13.35 o                         
 -10   0  10        169.10        156.13         8.45 o                         
  -9   0  10        828.39        859.59        41.51 o                         
  -8   0  10        273.24        286.63        14.37 o                         
  -7   0  10        675.37        582.39        28.92 o                         
  -6   0  10          9.59          9.01         0.63 o                         
  -5   0  10        636.16        610.34        29.46 o                         
  -4   0  10         52.00         71.89         3.54 o                         
  -3   0  10       1454.73       1487.94        72.21 o                         
  -2   0  10         89.43         89.78         4.29 o                         
  -1   0  10        596.69        532.81        30.90 o                         
   0   0  10       1352.54       1373.89        66.47 o                         
   1   0  10        741.28        775.98        37.21 o                         
   2   0  10        192.91        213.76        10.37 o                         
   3   0  10        767.99        721.74        35.12 o                         
   4   0  10       1263.60       1152.92        57.02 o                         
   5   0  10        308.14        295.78        14.34 o                         
   6   0  10        697.85        684.55        46.75 o                         
   7   0  10         25.04         28.46         2.95 o                         
   8   0  10        244.21        117.26        14.87 o                         
   9   0  10        145.01        137.14        12.22 o                         
  10   0  10         25.47         24.21         2.44 o                         
  11   0  10        358.47        290.89        44.03 o                         
  12   0  10        160.50        176.38        22.23 o                         
 -18   1  10         19.09         19.78         1.53 o                         
 -17   1  10         46.09         50.31         3.33 o                         
 -16   1  10        184.26        163.16        10.42 o                         
 -15   1  10         71.51         71.31         7.74 o                         
 -14   1  10         63.17         64.14         4.66 o                         
 -13   1  10          1.39          2.59         0.48 o                         
 -12   1  10          9.05          6.74         0.59 o                         
 -11   1  10         10.19          9.26         0.57 o                         
 -10   1  10          2.01          3.66         0.24 o                         
  -9   1  10        371.24        363.23        13.84 o                         
  -8   1  10         60.78         63.26         2.21 o                         
  -7   1  10          0.07          0.73         0.18 o                         
  -6   1  10        476.31        469.47        17.41 o                         
  -5   1  10         21.14         18.68         0.75 o                         
  -4   1  10        471.29        510.50        20.27 o                         
  -3   1  10        669.99        698.44        24.69 o                         
  -2   1  10         31.55         37.75         1.43 o                         
  -1   1  10         52.92         58.47         2.29 o                         
   0   1  10        196.02        200.04         7.95 o                         
   1   1  10        762.59        787.59        30.61 o                         
   2   1  10        199.27        188.46         7.06 o                         
   3   1  10       1038.12        950.10        33.65 o                         
   4   1  10          1.74          2.68         0.21 o                         
   5   1  10        813.50        821.19        30.47 o                         
   6   1  10          1.14          1.34         0.27 o                         
   7   1  10         35.67         39.31         2.62 o                         
   8   1  10        208.44        213.65        10.38 o                         
   9   1  10         22.70         24.25         1.74 o                         
  10   1  10         11.24         11.79         1.01 o                         
  11   1  10         38.02         43.58         2.90 o                         
  12   1  10         25.48         26.40         2.30 o                         
 -18   2  10         13.14         15.93         1.50 o                         
 -17   2  10          6.93          9.45         1.32 o                         
 -16   2  10          9.19          8.55         1.20 o                         
 -15   2  10         31.23         26.73         3.48 o                         
 -14   2  10          0.66          1.06         0.47 o                         
 -13   2  10         17.28         16.91         1.50 o                         
 -12   2  10        138.17        124.03         6.77 o                         
 -11   2  10          1.84          3.93         0.49 o                         
 -10   2  10          0.55          0.30         0.18 o                         
  -9   2  10          7.37          5.03         0.29 o                         
  -8   2  10          0.10          0.46         0.14 o                         
  -7   2  10         21.39         18.10         0.71 o                         
  -6   2  10         57.87         65.25         2.28 o                         
  -5   2  10         63.26         64.84         2.27 o                         
  -4   2  10         13.02         15.04         0.58 o                         
  -3   2  10        334.63        324.20        11.61 o                         
  -2   2  10        772.03        809.81        29.26 o                         
  -1   2  10         83.78         77.50         2.81 o                         
   0   2  10          3.25          4.63         0.31 o                         
   1   2  10       1145.29       1107.51        37.56 o                         
   2   2  10        137.25        131.37         4.50 o                         
   3   2  10         62.76         59.36         2.30 o                         
   4   2  10         13.81         14.11         0.58 o                         
   5   2  10         10.05         10.33         0.60 o                         
   6   2  10          2.34          3.02         0.42 o                         
   7   2  10        203.36        197.75         9.62 o                         
   8   2  10          8.50          8.27         1.02 o                         
   9   2  10         37.40         38.71         2.17 o                         
  10   2  10         22.91         23.12         2.63 o                         
  11   2  10          7.55          8.68         1.45 o                         
  12   2  10         14.59         14.37         1.53 o                         
 -17   3  10         33.04         34.01         3.35 o                         
 -16   3  10        102.74         98.41         8.89 o                         
 -15   3  10         85.80         72.11        14.83 o                         
 -14   3  10         18.37         20.76         1.31 o                         
 -13   3  10         29.81         35.73         2.31 o                         
 -12   3  10         11.25         14.87         1.51 o                         
 -11   3  10         19.69         20.31         1.25 o                         
 -10   3  10          2.97          3.00         0.48 o                         
  -9   3  10        191.71        164.26         7.79 o                         
  -8   3  10        324.16        315.16        13.97 o                         
  -7   3  10        108.95        118.76         4.51 o                         
  -6   3  10        322.99        326.85        11.56 o                         
  -5   3  10        473.26        414.41        16.87 o                         
  -4   3  10          4.24          4.33         0.27 o                         
  -3   3  10       1232.39       1219.02        50.24 o                         
  -2   3  10        105.42        107.31         4.90 o                         
  -1   3  10       1298.11       1229.55        51.25 o                         
   0   3  10        320.07        314.31        11.67 o                         
   1   3  10          1.25          1.12         0.17 o                         
   2   3  10        324.92        319.19        12.73 o                         
   3   3  10         71.53         80.40         6.20 o                         
   4   3  10        391.13        407.97        21.23 o                         
   5   3  10         22.90         24.84         1.42 o                         
   6   3  10        135.36        140.38         6.88 o                         
   7   3  10         40.98         40.55         2.91 o                         
   8   3  10         53.95         53.85         2.75 o                         
   9   3  10        151.20        144.85         7.89 o                         
  10   3  10         13.15         11.58         1.00 o                         
  11   3  10          3.51          5.24         1.24 o                         
 -15   4  10          1.93          1.51         0.84 o                         
 -14   4  10          6.37          8.83         1.01 o                         
 -13   4  10         36.93         35.76         7.45 o                         
 -12   4  10        202.45        193.40        11.40 o                         
 -11   4  10        127.86        124.76         8.30 o                         
 -10   4  10          4.76          6.10         0.75 o                         
  -9   4  10         47.57         48.10         3.40 o                         
  -8   4  10        153.83        147.87         7.59 o                         
  -7   4  10         15.56         15.14         1.15 o                         
  -6   4  10         40.46         42.23         2.61 o                         
  -5   4  10         42.18         39.84         2.38 o                         
  -4   4  10        217.75        213.84        10.65 o                         
  -3   4  10         11.64         12.60         0.90 o                         
  -2   4  10         57.92         52.73         4.32 o                         
  -1   4  10         45.16         47.85         2.77 o                         
   0   4  10        532.02        526.60        41.93 o                         
   1   4  10        409.91        360.60        28.20 o                         
   2   4  10        105.90        113.93         5.91 o                         
   3   4  10        157.32        172.67         8.01 o                         
   4   4  10         58.75         58.15         3.11 o                         
   5   4  10          1.67          2.57         0.44 o                         
   6   4  10          7.23          9.64         1.32 o                         
   7   4  10        160.42        148.83         8.86 o                         
   8   4  10         22.65         24.50         2.97 o                         
   9   4  10         26.00         26.75         2.08 o                         
 -13   5  10         26.09         22.63         2.22 o                         
 -12   5  10          6.90          5.88         1.20 o                         
 -11   5  10         19.61         18.33         2.48 o                         
 -10   5  10          2.97          2.05         1.98 o                         
  -9   5  10          0.43          0.50         0.73 o                         
  -8   5  10         10.00         12.31         1.42 o                         
  -7   5  10          0.03         -0.34         0.34 o                         
  -6   5  10         58.61         59.59         3.99 o                         
  -5   5  10         58.79         59.69         3.42 o                         
  -4   5  10         14.55         17.73         1.19 o                         
  -3   5  10          0.27          0.89         0.45 o                         
  -2   5  10         22.76         25.33         1.58 o                         
  -1   5  10          1.05          1.80         0.55 o                         
   0   5  10          0.15          0.89         0.45 o                         
   1   5  10         11.90         13.59         1.00 o                         
   2   5  10        130.34        130.17         8.37 o                         
   3   5  10         10.51          9.92         0.83 o                         
   4   5  10        205.54        194.62        15.24 o                         
   5   5  10        111.06        119.21         9.42 o                         
   6   5  10          0.94          0.63         0.49 o                         
   7   5  10         21.30         18.11         1.68 o                         
  -9   6  10          7.34         10.58         1.34 o                         
  -8   6  10          3.23          3.69         0.92 o                         
  -7   6  10         23.01         24.55         1.86 o                         
  -6   6  10          0.68          1.26         0.45 o                         
  -5   6  10         18.83         19.27         1.54 o                         
  -4   6  10          0.01          0.35         0.43 o                         
  -3   6  10         11.29         12.23         0.96 o                         
  -2   6  10          4.87          5.13         0.59 o                         
  -1   6  10         39.86         36.47         2.21 o                         
   0   6  10         30.86         35.00         2.50 o                         
   1   6  10         33.26         34.48         3.24 o                         
   2   6  10         27.84         31.20         2.09 o                         
   3   6  10         20.24         19.58         1.79 o                         
 -18   1  11         67.76         70.11         4.97 o                         
 -17   1  11          1.05          2.82         0.57 o                         
 -16   1  11         19.74         23.34         1.67 o                         
 -15   1  11         89.60         87.77         9.20 o                         
 -14   1  11         48.92         49.25         3.24 o                         
 -13   1  11        123.37        124.87         7.83 o                         
 -12   1  11          1.79          3.35         0.39 o                         
 -11   1  11        167.42        160.48         7.32 o                         
 -10   1  11        106.43        100.35         3.65 o                         
  -9   1  11         84.72         81.71         2.84 o                         
  -8   1  11       1248.77       1343.17        45.47 o                         
  -7   1  11        270.82        262.09         8.89 o                         
  -6   1  11         72.06         75.05         2.68 o                         
  -5   1  11        274.09        262.99         9.57 o                         
  -4   1  11        198.84        191.12         7.46 o                         
  -3   1  11         58.20         65.08         2.53 o                         
  -2   1  11         94.79         88.57         3.31 o                         
  -1   1  11        372.79        365.84        15.14 o                         
   0   1  11        618.75        618.16        22.74 o                         
   1   1  11         67.28         77.91         3.08 o                         
   2   1  11        102.25        102.95         3.94 o                         
   3   1  11        606.09        610.44        23.67 o                         
   4   1  11        158.71        162.29         6.01 o                         
   5   1  11         20.98         24.38         1.86 o                         
   6   1  11          3.32          3.10         0.30 o                         
   7   1  11         22.77         29.03         1.53 o                         
   8   1  11          0.76          1.02         0.35 o                         
   9   1  11          1.66          2.87         0.54 o                         
  10   1  11        121.54        118.16        10.13 o                         
  11   1  11         92.14         82.20         7.08 o                         
  12   1  11          6.80          8.73         0.87 o                         
 -18   2  11          0.09          0.83         0.60 o                         
 -17   2  11        136.87        119.40        10.90 o                         
 -16   2  11         99.31        104.41         9.40 o                         
 -15   2  11         36.62         39.15         3.03 o                         
 -14   2  11        129.83        133.80         9.74 o                         
 -13   2  11        212.65        195.83        10.25 o                         
 -12   2  11        460.31        447.06        24.04 o                         
 -11   2  11        147.80        175.38        26.18 o                         
 -10   2  11         50.63         49.90         2.65 o                         
  -9   2  11          7.87         13.38         0.61 o                         
  -8   2  11         36.84         38.26         1.40 o                         
  -7   2  11        300.59        271.68         9.61 o                         
  -6   2  11          1.57          3.14         0.21 o                         
  -5   2  11        649.87        679.95        23.10 o                         
  -4   2  11       1889.53       1889.56        72.80 o                         
  -3   2  11          1.94          3.91         0.24 o                         
  -2   2  11         36.13         40.80         1.46 o                         
  -1   2  11        789.82        750.13        26.66 o                         
   0   2  11        756.85        672.64        23.81 o                         
   1   2  11         25.39         27.40         1.00 o                         
   2   2  11         15.03         15.14         0.61 o                         
   3   2  11          0.01          0.00         0.18 o                         
   4   2  11         87.48         94.70         4.57 o                         
   5   2  11         50.23         47.81         2.19 o                         
   6   2  11        145.51        151.12         6.70 o                         
   7   2  11        385.77        390.03        23.84 o                         
   8   2  11        246.37        230.60        13.79 o                         
   9   2  11         82.61         82.07         4.91 o                         
  10   2  11         16.76         17.20         1.55 o                         
  11   2  11          4.89          5.15         0.80 o                         
 -17   3  11          4.28          4.78         1.69 o                         
 -16   3  11          3.36          4.83         1.35 o                         
 -15   3  11          3.48          4.15         1.23 o                         
 -14   3  11          7.51          9.22         0.75 o                         
 -13   3  11         46.36         41.22         2.79 o                         
 -12   3  11          7.82          7.42         0.64 o                         
 -11   3  11          3.91          5.24         0.54 o                         
 -10   3  11         13.22         15.56         0.94 o                         
  -9   3  11         14.30         17.62         0.98 o                         
  -8   3  11         51.46         47.34         2.53 o                         
  -7   3  11         51.30         50.84         2.15 o                         
  -6   3  11         95.33         95.95         3.69 o                         
  -5   3  11          0.08          0.53         0.15 o                         
  -4   3  11         20.16         21.97         0.86 o                         
  -3   3  11        420.81        413.64        18.12 o                         
  -2   3  11        147.37        142.97         5.63 o                         
  -1   3  11        374.69        364.18        14.38 o                         
   0   3  11          5.16          5.68         0.38 o                         
   1   3  11         30.01         28.08         1.25 o                         
   2   3  11         84.35         81.12         4.16 o                         
   3   3  11         52.46         55.15         2.72 o                         
   4   3  11         21.42         22.47         1.21 o                         
   5   3  11          0.09          0.22         0.28 o                         
   6   3  11          0.57          0.69         0.31 o                         
   7   3  11          0.65          0.53         0.35 o                         
   8   3  11          0.09          0.58         0.41 o                         
   9   3  11          9.89         11.28         0.76 o                         
  10   3  11          0.29          0.37         0.34 o                         
 -15   4  11         16.27         18.76         1.94 o                         
 -14   4  11          2.76          4.31         1.14 o                         
 -13   4  11          1.37          3.04         0.62 o                         
 -12   4  11         13.73         13.83         1.28 o                         
 -11   4  11          0.15          0.01         0.50 o                         
 -10   4  11          0.02          0.57         0.50 o                         
  -9   4  11          4.32          6.83         0.95 o                         
  -8   4  11          3.36          3.22         0.40 o                         
  -7   4  11         33.58         32.71         2.28 o                         
  -6   4  11          0.67          0.34         0.41 o                         
  -5   4  11          1.71          2.26         0.37 o                         
  -4   4  11        585.50        478.96        23.82 o                         
  -3   4  11         40.50         41.10         2.44 o                         
  -2   4  11         46.66         46.70         3.13 o                         
  -1   4  11        452.89        434.44        23.81 o                         
   0   4  11          9.96         11.53         0.86 o                         
   1   4  11        119.74        110.78        12.58 o                         
   2   4  11          0.58          0.84         0.33 o                         
   3   4  11         41.54         38.72         2.32 o                         
   4   4  11         66.40         64.63         3.46 o                         
   5   4  11         12.25         12.71         0.95 o                         
   6   4  11         25.76         26.88         1.75 o                         
   7   4  11          5.32          7.94         0.79 o                         
   8   4  11          0.20          0.67         0.57 o                         
 -13   5  11         15.18         14.32         1.61 o                         
 -12   5  11         27.78         24.26         2.29 o                         
 -11   5  11         17.03         21.81         2.11 o                         
 -10   5  11         73.73         76.95         6.29 o                         
  -9   5  11        134.30        133.29        15.07 o                         
  -8   5  11        112.50        119.84         7.77 o                         
  -7   5  11        146.57        130.93         7.31 o                         
  -6   5  11         28.80         25.83         1.88 o                         
  -5   5  11         14.25         14.62         1.02 o                         
  -4   5  11         92.54         96.21         5.41 o                         
  -3   5  11          9.02         11.79         1.01 o                         
  -2   5  11         21.89         25.42         2.41 o                         
  -1   5  11         90.77         87.15         4.90 o                         
   0   5  11         64.83         56.61         4.02 o                         
   1   5  11         17.34         18.42         1.24 o                         
   2   5  11         71.20         71.90         4.74 o                         
   3   5  11        159.32        139.51         7.75 o                         
   4   5  11         38.49         37.23         4.25 o                         
   5   5  11         57.77         54.44         6.22 o                         
   6   5  11          3.52          3.05         0.66 o                         
  -8   6  11          6.85          6.33         1.03 o                         
  -7   6  11        108.70        100.63         6.60 o                         
  -6   6  11         47.85         46.14         2.72 o                         
  -5   6  11         52.32         58.58         3.96 o                         
  -4   6  11         23.53         25.29         1.97 o                         
  -3   6  11         22.24         22.10         2.14 o                         
  -2   6  11          4.70          6.10         0.66 o                         
  -1   6  11         45.58         44.17         2.64 o                         
   0   6  11         30.38         29.87         1.88 o                         
   1   6  11         21.58         19.10         1.50 o                         
   2   6  11         12.29         13.62         1.77 o                         
 -18   0  12        131.38        127.16        16.13 o                         
 -17   0  12        310.91        247.22        24.88 o                         
 -16   0  12        176.90        239.48        29.96 o                         
 -15   0  12         73.82         73.82         9.51 o                         
 -14   0  12          0.07          1.15         0.60 o                         
 -13   0  12        111.54        103.72         9.27 o                         
 -12   0  12        104.37        110.82         7.67 o                         
 -11   0  12         20.16         20.58         1.48 o                         
 -10   0  12         32.32         36.42         1.86 o                         
  -9   0  12       3796.86       3719.63       178.83 o                         
  -8   0  12          5.84          6.43         0.43 o                         
  -7   0  12        341.05        331.33        15.93 o                         
  -6   0  12       2203.28       2258.49       120.28 o                         
  -5   0  12        342.57        359.51        19.35 o                         
  -4   0  12        434.54        387.48        19.42 o                         
  -3   0  12          1.70          4.81         0.36 o                         
  -2   0  12         18.77         35.38         1.91 o                         
  -1   0  12        147.83        132.44         6.42 o                         
   0   0  12         78.19        100.61         7.00 o                         
   1   0  12         93.52         87.68         5.07 o                         
   2   0  12        413.26        413.05        23.96 o                         
   3   0  12        655.93        619.30        29.96 o                         
   4   0  12        689.93        661.73        38.38 o                         
   5   0  12        128.76        134.58        21.97 o                         
   6   0  12         53.01         48.62         2.95 o                         
   7   0  12        290.20        301.40        17.53 o                         
   8   0  12         46.00         52.94         4.93 o                         
   9   0  12         62.20         66.15         6.11 o                         
  10   0  12         59.50         56.22         5.25 o                         
  11   0  12          0.02         -0.06         0.69 o                         
 -18   1  12          6.54          8.28         1.43 o                         
 -17   1  12         30.17         34.05         2.32 o                         
 -16   1  12         38.96         37.46         3.18 o                         
 -15   1  12         16.75         19.12         1.42 o                         
 -14   1  12         45.69         45.49         2.99 o                         
 -13   1  12         16.32         18.80         1.21 o                         
 -12   1  12        432.85        398.11        19.24 o                         
 -11   1  12         26.77         34.18         1.64 o                         
 -10   1  12        215.96        221.94         8.83 o                         
  -9   1  12        396.79        380.95        14.01 o                         
  -8   1  12         12.18         15.38         0.59 o                         
  -7   1  12        750.22        726.38        25.79 o                         
  -6   1  12        693.05        713.53        26.81 o                         
  -5   1  12        330.74        346.49        13.00 o                         
  -4   1  12         86.70         78.32         3.00 o                         
  -3   1  12        599.85        555.96        21.79 o                         
  -2   1  12        235.19        236.40         8.66 o                         
  -1   1  12        398.48        390.38        15.48 o                         
   0   1  12         29.71         26.29         1.17 o                         
   1   1  12          2.31          3.73         0.28 o                         
   2   1  12         17.74         22.64         1.10 o                         
   3   1  12          0.01          0.53         0.22 o                         
   4   1  12         29.06         34.29         1.57 o                         
   5   1  12          0.30          0.57         0.26 o                         
   6   1  12         29.79         33.73         1.78 o                         
   7   1  12         26.22         26.19         3.23 o                         
   8   1  12          2.07          2.23         0.36 o                         
   9   1  12         37.93         46.40         3.58 o                         
  10   1  12         71.29         72.43         4.69 o                         
  11   1  12         37.66         37.07         2.54 o                         
 -18   2  12          8.77          8.30         0.95 o                         
 -17   2  12         14.42         15.10         1.40 o                         
 -16   2  12          4.75          5.34         0.99 o                         
 -15   2  12         50.70         51.47         4.45 o                         
 -14   2  12        155.51        159.93         9.74 o                         
 -13   2  12         26.55         26.61         1.60 o                         
 -12   2  12         20.68         24.08         1.50 o                         
 -11   2  12        243.87        268.14        14.16 o                         
 -10   2  12        130.95        127.85         7.33 o                         
  -9   2  12         13.72         16.79         0.80 o                         
  -8   2  12         52.33         57.30         2.48 o                         
  -7   2  12          0.51          1.07         0.16 o                         
  -6   2  12         65.45         69.98         2.53 o                         
  -5   2  12        611.35        596.55        20.05 o                         
  -4   2  12        336.13        342.32        12.35 o                         
  -3   2  12         54.75         53.77         1.88 o                         
  -2   2  12         15.02         17.79         0.68 o                         
  -1   2  12        333.04        325.06        12.38 o                         
   0   2  12          4.06          3.94         0.23 o                         
   1   2  12         62.83         63.25         2.18 o                         
   2   2  12         12.11         11.52         0.67 o                         
   3   2  12          0.02          0.13         0.28 o                         
   4   2  12         24.96         31.37         1.78 o                         
   5   2  12          0.00          0.02         0.23 o                         
   6   2  12          9.04         11.78         0.75 o                         
   7   2  12         23.41         25.77         1.41 o                         
   8   2  12         16.07         18.98         1.30 o                         
   9   2  12         12.14         14.75         0.99 o                         
  10   2  12          2.70          3.02         0.68 o                         
 -16   3  12         48.87         50.23         4.72 o                         
 -15   3  12          0.45         -0.11         0.64 o                         
 -14   3  12         51.11         53.75         3.02 o                         
 -13   3  12        653.58        619.74        33.33 o                         
 -12   3  12          6.21          7.82         0.64 o                         
 -11   3  12         74.42         71.82         3.62 o                         
 -10   3  12         99.91        102.51         5.06 o                         
  -9   3  12         10.05          9.62         0.56 o                         
  -8   3  12        146.92        142.94         7.59 o                         
  -7   3  12         20.28         20.31         1.35 o                         
  -6   3  12         14.21         13.93         1.13 o                         
  -5   3  12        378.46        373.86        14.47 o                         
  -4   3  12          2.90          2.57         0.22 o                         
  -3   3  12         45.87         45.10         1.72 o                         
  -2   3  12       1209.45       1159.08        50.83 o                         
  -1   3  12        154.49        157.55         6.53 o                         
   0   3  12         70.80         70.44         3.34 o                         
   1   3  12        251.22        256.43        13.18 o                         
   2   3  12          0.36          0.12         0.29 o                         
   3   3  12         52.05         52.53         4.37 o                         
   4   3  12         33.64         35.78         1.67 o                         
   5   3  12         62.26         66.27         3.03 o                         
   6   3  12        121.28        124.17         8.92 o                         
   7   3  12         41.83         37.54         2.13 o                         
   8   3  12         88.81         88.04         5.19 o                         
   9   3  12         57.93         56.58         3.14 o                         
 -15   4  12          9.49          9.09         1.00 o                         
 -14   4  12         21.17         20.33         3.41 o                         
 -13   4  12          1.19          1.23         0.49 o                         
 -12   4  12         14.53         19.92         1.93 o                         
 -11   4  12         14.45         16.41         1.42 o                         
 -10   4  12        194.82        189.85        12.69 o                         
  -9   4  12         27.07         29.34         1.89 o                         
  -8   4  12        150.78        130.38         7.14 o                         
  -7   4  12         10.59         12.52         0.85 o                         
  -6   4  12          1.38          2.50         0.46 o                         
  -5   4  12        834.78        784.73        38.95 o                         
  -4   4  12         53.08         50.24         2.66 o                         
  -3   4  12          0.48          0.68         0.41 o                         
  -2   4  12          0.43          0.84         0.43 o                         
  -1   4  12          3.90          4.64         0.52 o                         
   0   4  12         33.67         33.53         1.83 o                         
   1   4  12         83.59         76.52         3.95 o                         
   2   4  12        109.17        118.22         5.62 o                         
   3   4  12         94.72         95.24         4.99 o                         
   4   4  12         79.58         71.08         3.83 o                         
   5   4  12          7.10          9.33         0.79 o                         
   6   4  12         23.05         26.02         2.16 o                         
   7   4  12         66.56         59.45         3.59 o                         
   8   4  12         17.00         18.31         1.30 o                         
 -12   5  12          2.41          3.38         0.87 o                         
 -11   5  12         65.60         71.59         5.97 o                         
 -10   5  12         49.37         50.22         4.28 o                         
  -9   5  12          0.05         -0.03         1.01 o                         
  -8   5  12        310.82        290.82        16.02 o                         
  -7   5  12         98.95         90.46         5.54 o                         
  -6   5  12         11.75         11.29         1.01 o                         
  -5   5  12         33.92         35.03         2.10 o                         
  -4   5  12          5.02          4.59         0.81 o                         
  -3   5  12          8.46          9.48         0.87 o                         
  -2   5  12         11.60         10.27         0.80 o                         
  -1   5  12          1.71          1.43         0.87 o                         
   0   5  12          1.85          1.49         0.44 o                         
   1   5  12          0.60          0.82         0.40 o                         
   2   5  12          0.74          0.58         0.63 o                         
   3   5  12          7.97          7.81         0.91 o                         
   4   5  12          5.73          6.50         1.23 o                         
   5   5  12         17.48         17.54         2.23 o                         
  -7   6  12          1.33          1.20         0.43 o                         
  -6   6  12        132.39        139.39         7.75 o                         
  -5   6  12          2.06          3.15         0.91 o                         
  -4   6  12          4.31          5.55         0.71 o                         
  -3   6  12          0.33          0.48         0.38 o                         
  -2   6  12          8.51          8.29         0.74 o                         
  -1   6  12          0.87          1.89         0.45 o                         
   0   6  12         10.48          8.68         0.93 o                         
 -18   1  13        130.11        129.35         8.17 o                         
 -17   1  13         14.02         11.56         1.35 o                         
 -16   1  13         10.28         11.46         0.98 o                         
 -15   1  13        195.99        188.81        13.66 o                         
 -14   1  13         67.44         76.86         4.93 o                         
 -13   1  13         33.57         34.01         2.01 o                         
 -12   1  13        397.79        405.83        23.63 o                         
 -11   1  13          0.33          1.18         0.28 o                         
 -10   1  13        457.50        484.91        19.31 o                         
  -9   1  13         55.50         61.45         2.32 o                         
  -8   1  13         50.30         55.57         1.99 o                         
  -7   1  13        899.71        844.32        37.13 o                         
  -6   1  13        489.76        493.16        18.54 o                         
  -5   1  13         44.79         41.81         1.63 o                         
  -4   1  13        224.45        215.21         7.70 o                         
  -3   1  13        106.89        129.66         5.07 o                         
  -2   1  13        138.22        134.53         5.25 o                         
  -1   1  13        108.44         89.48         3.65 o                         
   0   1  13          0.15          1.04         0.28 o                         
   1   1  13          0.52          1.75         0.26 o                         
   2   1  13         40.96         45.61         2.15 o                         
   3   1  13        120.17        128.81         5.67 o                         
   4   1  13         20.47         21.68         1.06 o                         
   5   1  13         85.54         87.67         4.00 o                         
   6   1  13        248.34        250.62         9.63 o                         
   7   1  13        130.57        124.54         7.20 o                         
   8   1  13         32.30         33.11         1.76 o                         
   9   1  13         17.54         17.00         1.34 o                         
  10   1  13         16.34         14.00         1.82 o                         
 -17   2  13         18.42         24.79         2.94 o                         
 -16   2  13         31.02         37.06         3.57 o                         
 -15   2  13          8.48          9.99         1.05 o                         
 -14   2  13        221.91        238.09        12.65 o                         
 -13   2  13         75.17         70.43         3.55 o                         
 -12   2  13         12.39         15.03         1.01 o                         
 -11   2  13        125.60        127.28         6.84 o                         
 -10   2  13        474.88        476.88        20.71 o                         
  -9   2  13        256.91        263.95        13.54 o                         
  -8   2  13        149.75        145.72         5.42 o                         
  -7   2  13          6.33          7.77         0.38 o                         
  -6   2  13         59.83         62.34         2.23 o                         
  -5   2  13        346.39        325.44        11.08 o                         
  -4   2  13         13.90         15.94         0.69 o                         
  -3   2  13        184.85        171.60         6.15 o                         
  -2   2  13         93.79         94.26         3.25 o                         
  -1   2  13        606.59        595.74        21.56 o                         
   0   2  13        223.20        226.06        10.47 o                         
   1   2  13         50.44         57.27         2.42 o                         
   2   2  13        515.43        463.76        22.45 o                         
   3   2  13        294.29        290.45        11.85 o                         
   4   2  13          0.31          0.31         0.25 o                         
   5   2  13          4.97          9.21         0.54 o                         
   6   2  13          3.87          4.09         0.45 o                         
   7   2  13          0.31          0.16         0.40 o                         
   8   2  13         58.33         63.10         3.47 o                         
   9   2  13         27.71         29.60         2.00 o                         
  10   2  13          9.14          8.45         1.21 o                         
 -16   3  13         11.86         13.28         1.54 o                         
 -15   3  13          9.65         12.83         1.24 o                         
 -14   3  13         63.46         50.18         3.33 o                         
 -13   3  13        168.52        182.90        10.03 o                         
 -12   3  13          0.54          1.42         0.38 o                         
 -11   3  13          1.35          1.08         0.36 o                         
 -10   3  13          0.82          1.36         0.30 o                         
  -9   3  13          4.55          4.13         0.45 o                         
  -8   3  13          1.00          1.20         0.38 o                         
  -7   3  13         61.87         61.17         3.05 o                         
  -6   3  13        124.82        134.00         5.88 o                         
  -5   3  13         20.64         20.35         1.16 o                         
  -4   3  13          3.63          4.25         0.37 o                         
  -3   3  13          1.02          1.38         0.32 o                         
  -2   3  13          8.65          8.73         0.51 o                         
  -1   3  13         26.24         28.26         1.68 o                         
   0   3  13         16.02         18.54         0.94 o                         
   1   3  13          6.05          6.04         0.44 o                         
   2   3  13         12.29         12.94         0.72 o                         
   3   3  13         12.66         16.68         1.08 o                         
   4   3  13         17.75         18.39         0.96 o                         
   5   3  13         61.23         62.41         3.15 o                         
   6   3  13         35.88         33.14         1.77 o                         
   7   3  13         13.29         14.65         1.00 o                         
   8   3  13         31.36         33.95         2.03 o                         
 -15   4  13         13.72         15.07         1.43 o                         
 -14   4  13        144.47        130.04        11.83 o                         
 -13   4  13          7.59          8.87         0.84 o                         
 -12   4  13          0.41          1.38         0.56 o                         
 -11   4  13        231.24        212.57        13.99 o                         
 -10   4  13         32.86         37.50         2.75 o                         
  -9   4  13          9.70         12.24         0.81 o                         
  -8   4  13         45.18         46.55         2.53 o                         
  -7   4  13          0.77          1.27         0.32 o                         
  -6   4  13          6.69          5.87         0.47 o                         
  -5   4  13         16.06         17.66         1.00 o                         
  -4   4  13         15.98         20.25         1.18 o                         
  -3   4  13         16.31         18.38         1.36 o                         
  -2   4  13         28.44         31.15         2.20 o                         
  -1   4  13         14.21         18.92         1.24 o                         
   0   4  13          5.24          6.82         0.57 o                         
   1   4  13          0.36          0.66         0.42 o                         
   2   4  13         27.64         30.97         1.75 o                         
   3   4  13         62.13         66.09         3.19 o                         
   4   4  13          6.87          7.73         0.65 o                         
   5   4  13          4.68          5.07         0.60 o                         
   6   4  13         30.55         27.74         2.25 o                         
   7   4  13         10.89         12.01         1.25 o                         
 -12   5  13         55.41         63.22         5.26 o                         
 -11   5  13         33.33         39.48         3.46 o                         
 -10   5  13         21.05         20.90         2.88 o                         
  -9   5  13         30.87         35.93         4.52 o                         
  -8   5  13          0.75          0.65         0.40 o                         
  -7   5  13         33.89         37.45         2.60 o                         
  -6   5  13        114.56         96.35         9.49 o                         
  -5   5  13         66.55         59.96         5.61 o                         
  -4   5  13         28.54         29.92         2.60 o                         
  -3   5  13         86.00         83.72         4.76 o                         
  -2   5  13         55.15         57.67         3.34 o                         
  -1   5  13         53.93         56.63         3.82 o                         
   0   5  13         20.55         20.33         1.34 o                         
   1   5  13         46.89         47.01         3.18 o                         
   2   5  13         37.44         41.08         2.46 o                         
   3   5  13         17.10         18.92         1.29 o                         
   4   5  13         31.56         26.80         3.28 o                         
  -6   6  13         38.59         39.93         2.40 o                         
  -5   6  13          1.72          0.98         0.50 o                         
  -4   6  13          0.28          0.54         0.42 o                         
  -3   6  13          8.74          9.10         0.78 o                         
  -2   6  13         34.31         32.43         1.98 o                         
 -18   0  14         29.25         32.69         4.54 o                         
 -17   0  14         14.69         13.38         1.58 o                         
 -16   0  14         34.23         37.95         5.15 o                         
 -15   0  14         49.37         45.47         6.08 o                         
 -14   0  14        266.38        258.73        22.85 o                         
 -13   0  14        190.40        226.61        19.98 o                         
 -12   0  14         40.41         41.62         2.56 o                         
 -11   0  14         14.71         18.91         2.23 o                         
 -10   0  14        646.94        679.80        39.34 o                         
  -9   0  14        274.30        268.97        13.88 o                         
  -8   0  14         50.55         49.50         2.43 o                         
  -7   0  14         39.55         43.13         3.93 o                         
  -6   0  14         97.58        111.93         8.96 o                         
  -5   0  14        387.02        384.80        18.73 o                         
  -4   0  14        213.72        274.66        13.32 o                         
  -3   0  14        385.58        372.56        17.96 o                         
  -2   0  14       1463.39       1195.45       106.11 o                         
  -1   0  14         27.49         43.38         2.48 o                         
   0   0  14         34.84         34.38         2.05 o                         
   1   0  14        114.61         98.22        11.67 o                         
   2   0  14         10.94         12.74         0.91 o                         
   3   0  14          6.46          6.16         1.00 o                         
   4   0  14         93.84        105.54         9.97 o                         
   5   0  14          1.93          2.98         0.47 o                         
   6   0  14         58.23         61.50         3.71 o                         
   7   0  14        209.70        213.96        12.50 o                         
   8   0  14         12.13         15.93         2.72 o                         
   9   0  14         69.90         67.50         6.96 o                         
  10   0  14        106.00         84.45        12.82 o                         
 -18   1  14         77.78         82.02         5.23 o                         
 -17   1  14        151.89        131.82         8.31 o                         
 -16   1  14          0.13          1.07         0.49 o                         
 -15   1  14          7.91          8.86         0.85 o                         
 -14   1  14          0.20          0.20         0.44 o                         
 -13   1  14         47.75         51.62         2.63 o                         
 -12   1  14         16.77         20.41         1.29 o                         
 -11   1  14        394.08        400.09        16.37 o                         
 -10   1  14         60.44         60.72         2.78 o                         
  -9   1  14         16.23         16.31         0.76 o                         
  -8   1  14         58.01         59.86         2.54 o                         
  -7   1  14         70.52         80.28         3.40 o                         
  -6   1  14         40.94         33.42         1.58 o                         
  -5   1  14         86.57         79.78         3.56 o                         
  -4   1  14          1.55          5.69         0.48 o                         
  -3   1  14         33.23         28.15         2.14 o                         
  -2   1  14          2.61          1.90         0.24 o                         
  -1   1  14          0.47          1.18         0.18 o                         
   0   1  14         77.81         63.33         2.85 o                         
   1   1  14        449.68        385.76        22.16 o                         
   2   1  14        104.68        111.78         4.92 o                         
   3   1  14         43.67         50.14         2.49 o                         
   4   1  14        194.39        180.28         7.93 o                         
   5   1  14         56.18         61.35         2.82 o                         
   6   1  14         65.99         65.26         3.01 o                         
   7   1  14          5.64          6.61         0.55 o                         
   8   1  14          1.37          1.66         0.47 o                         
   9   1  14          1.16          2.53         0.55 o                         
 -17   2  14         42.99         41.17         3.69 o                         
 -16   2  14        124.45        125.16        19.03 o                         
 -15   2  14          7.00          7.11         0.88 o                         
 -14   2  14          7.50          8.77         0.74 o                         
 -13   2  14        210.30        186.17        14.24 o                         
 -12   2  14          0.55          0.34         0.37 o                         
 -11   2  14          3.82          3.38         0.39 o                         
 -10   2  14         20.03         22.66         1.11 o                         
  -9   2  14         27.21         28.31         1.38 o                         
  -8   2  14         15.70         18.94         1.06 o                         
  -7   2  14          0.29          0.02         0.69 o                         
  -6   2  14         79.22         74.18         2.95 o                         
  -5   2  14          3.25          4.08         0.27 o                         
  -4   2  14         20.12         21.03         0.90 o                         
  -3   2  14        143.30        147.69         6.27 o                         
  -2   2  14          6.23          7.27         0.41 o                         
  -1   2  14          8.94         10.52         0.61 o                         
   0   2  14         13.67         18.68         0.89 o                         
   1   2  14         22.97         19.87         0.94 o                         
   2   2  14         32.48         30.99         1.50 o                         
   3   2  14         61.31         61.13         2.63 o                         
   4   2  14          8.55          9.13         0.60 o                         
   5   2  14          7.18          8.34         0.52 o                         
   6   2  14         63.06         66.51         3.33 o                         
   7   2  14         24.54         29.53         1.60 o                         
   8   2  14          2.60          4.09         0.48 o                         
   9   2  14          0.13          0.60         0.79 o                         
 -16   3  14         42.07         44.20         4.18 o                         
 -15   3  14        176.13        163.73         9.72 o                         
 -14   3  14         95.41         97.27         5.28 o                         
 -13   3  14         82.47         87.63         4.88 o                         
 -12   3  14        114.15        116.10         5.77 o                         
 -11   3  14         54.92         52.27         2.68 o                         
 -10   3  14         82.69         75.72         3.44 o                         
  -9   3  14         70.78         71.26         3.27 o                         
  -8   3  14         54.59         58.79         3.14 o                         
  -7   3  14        316.49        323.22        14.10 o                         
  -6   3  14        214.32        199.39         8.73 o                         
  -5   3  14         12.04         13.10         0.68 o                         
  -4   3  14        147.57        147.20         6.43 o                         
  -3   3  14         19.45         22.42         1.31 o                         
  -2   3  14        100.48         90.68         4.41 o                         
  -1   3  14          4.44          5.14         0.39 o                         
   0   3  14        101.32        105.39         5.00 o                         
   1   3  14        178.11        178.21         7.81 o                         
   2   3  14        232.59        248.98        10.85 o                         
   3   3  14         18.04         20.93         1.18 o                         
   4   3  14         16.36         16.48         0.89 o                         
   5   3  14        140.86        126.34         6.15 o                         
   6   3  14          3.60          3.59         0.44 o                         
   7   3  14          0.00          0.40         0.34 o                         
   8   3  14          0.99          0.86         0.43 o                         
 -14   4  14         98.62        104.29         6.27 o                         
 -13   4  14        104.43         99.92         6.83 o                         
 -12   4  14         10.67         11.96         1.35 o                         
 -11   4  14         27.20         29.43         2.25 o                         
 -10   4  14        194.59        170.27        11.33 o                         
  -9   4  14          8.60          9.10         0.71 o                         
  -8   4  14         14.10         14.82         0.98 o                         
  -7   4  14          6.54          7.64         0.62 o                         
  -6   4  14         35.93         36.60         2.30 o                         
  -5   4  14         15.92         14.30         0.84 o                         
  -4   4  14         22.32         21.30         1.24 o                         
  -3   4  14         95.12         86.83         5.01 o                         
  -2   4  14         81.55         82.03         6.07 o                         
  -1   4  14        187.43        188.70        11.10 o                         
   0   4  14          0.23         -0.01         0.33 o                         
   1   4  14          0.56          0.89         0.34 o                         
   2   4  14        111.56        112.59         5.91 o                         
   3   4  14          0.07          0.65         0.37 o                         
   4   4  14          5.36          6.00         0.65 o                         
   5   4  14         15.42         14.41         1.08 o                         
 -11   5  14          2.19          1.49         0.77 o                         
 -10   5  14         31.02         30.07         3.83 o                         
  -9   5  14         16.25         16.75         2.24 o                         
  -8   5  14          9.21         10.20         0.80 o                         
  -7   5  14          9.66          8.33         1.02 o                         
  -6   5  14          6.20          5.77         0.57 o                         
  -5   5  14          7.50          7.98         0.75 o                         
  -4   5  14          4.52          5.28         0.59 o                         
  -3   5  14          6.81          8.35         0.73 o                         
  -2   5  14         25.78         26.74         3.95 o                         
  -1   5  14         17.20         18.25         1.45 o                         
   0   5  14         14.63         16.88         1.78 o                         
   1   5  14          4.56          5.20         0.65 o                         
   2   5  14          4.16          3.53         0.64 o                         
   3   5  14          5.73          6.38         0.83 o                         
 -18   1  15         58.33         51.69         3.43 o                         
 -17   1  15          4.91          5.59         0.69 o                         
 -16   1  15         11.29         12.21         1.05 o                         
 -15   1  15         49.11         45.97         3.07 o                         
 -14   1  15         33.51         33.82         2.31 o                         
 -13   1  15          6.34          7.69         0.62 o                         
 -12   1  15        162.62        168.02         8.22 o                         
 -11   1  15        177.15        191.02         7.81 o                         
 -10   1  15         41.63         38.99         2.27 o                         
  -9   1  15        161.43        162.50         8.22 o                         
  -8   1  15         51.20         54.27         2.29 o                         
  -7   1  15         15.33         12.40         0.73 o                         
  -6   1  15         33.68         33.80         1.36 o                         
  -5   1  15         69.58         59.81         2.49 o                         
  -4   1  15        203.13        203.38         7.56 o                         
  -3   1  15        345.44        313.70        12.75 o                         
  -2   1  15         17.60         30.17         1.37 o                         
  -1   1  15         89.20         90.45         4.28 o                         
   0   1  15        412.79        405.77        17.45 o                         
   1   1  15        192.02        186.14         8.26 o                         
   2   1  15          0.13          0.79         0.27 o                         
   3   1  15         34.09         35.41         1.83 o                         
   4   1  15        116.66        122.54         5.01 o                         
   5   1  15         52.44         57.87         2.47 o                         
   6   1  15         97.83        105.86         4.41 o                         
   7   1  15          4.06          3.67         0.51 o                         
   8   1  15         11.25         13.73         1.16 o                         
   9   1  15         96.04         87.94         5.62 o                         
 -17   2  15          0.34          0.95         1.11 o                         
 -16   2  15          0.35          0.04         0.68 o                         
 -15   2  15        264.51        245.73        18.07 o                         
 -14   2  15        196.68        176.40         9.43 o                         
 -13   2  15         13.36         15.19         1.07 o                         
 -12   2  15          0.77          0.71         0.44 o                         
 -11   2  15          0.20          0.61         0.29 o                         
 -10   2  15          0.15          0.50         0.30 o                         
  -9   2  15         70.10         72.51         3.24 o                         
  -8   2  15        211.29        219.64        10.44 o                         
  -7   2  15        269.86        254.45        11.13 o                         
  -6   2  15        319.24        287.81        11.74 o                         
  -5   2  15        132.86        143.21         5.95 o                         
  -4   2  15         48.59         47.12         2.20 o                         
  -3   2  15         54.41         57.72         2.46 o                         
  -2   2  15         99.67         87.52         6.11 o                         
  -1   2  15          0.97          0.59         0.29 o                         
   0   2  15         15.10         15.37         0.77 o                         
   1   2  15          3.89          4.96         0.39 o                         
   2   2  15         42.44         48.63         2.27 o                         
   3   2  15         52.64         54.90         2.35 o                         
   4   2  15         96.33         95.23         4.59 o                         
   5   2  15         91.97         89.26         3.74 o                         
   6   2  15         65.45         56.93         2.87 o                         
   7   2  15        132.22        134.72         9.37 o                         
   8   2  15         60.51         56.98         2.90 o                         
 -16   3  15          5.08          3.54         0.85 o                         
 -15   3  15         72.35         68.89         5.70 o                         
 -14   3  15          0.52         -0.21         0.41 o                         
 -13   3  15          9.19         10.74         0.77 o                         
 -12   3  15         23.17         26.55         1.48 o                         
 -11   3  15         14.95         14.63         0.92 o                         
 -10   3  15         13.01         14.42         0.75 o                         
  -9   3  15          0.19          0.03         0.41 o                         
  -8   3  15          0.57          0.39         0.29 o                         
  -7   3  15         70.65         59.40         2.97 o                         
  -6   3  15          6.19          8.07         0.54 o                         
  -5   3  15         14.76         14.19         0.72 o                         
  -4   3  15         14.05         14.56         0.87 o                         
  -3   3  15         41.48         40.17         2.26 o                         
  -2   3  15         35.42         35.05         1.68 o                         
  -1   3  15         21.40         21.31         1.02 o                         
   0   3  15         28.36         24.61         1.21 o                         
   1   3  15         63.68         58.84         2.68 o                         
   2   3  15         28.57         26.75         1.88 o                         
   3   3  15          2.68          2.70         0.44 o                         
   4   3  15          0.05          0.19         0.30 o                         
   6   3  15          0.03          0.39         0.36 o                         
   7   3  15         13.31         14.39         1.03 o                         
 -14   4  15         11.32         12.29         1.55 o                         
 -13   4  15         27.23         27.17         2.12 o                         
 -12   4  15          0.25          0.18         0.57 o                         
 -11   4  15          2.48          1.59         0.56 o                         
 -10   4  15         16.42         18.34         1.35 o                         
  -9   4  15          9.78         11.66         0.80 o                         
  -8   4  15         33.89         37.78         2.13 o                         
  -7   4  15         17.37         18.64         1.26 o                         
  -6   4  15          2.52          2.40         0.36 o                         
  -5   4  15         69.39         81.48         3.92 o                         
  -4   4  15         37.86         41.13         2.20 o                         
  -3   4  15         12.49         15.70         1.32 o                         
  -2   4  15          5.99          6.36         0.57 o                         
  -1   4  15          0.83          1.41         0.41 o                         
   0   4  15          0.25         -0.12         0.40 o                         
   1   4  15         43.15         41.65         2.10 o                         
   2   4  15         45.75         50.30         2.75 o                         
   3   4  15         13.74         17.79         1.89 o                         
   4   4  15         22.54         22.88         1.55 o                         
   5   4  15         47.05         47.05         2.93 o                         
 -10   5  15         29.26         26.99         3.50 o                         
  -9   5  15         20.41         19.43         2.55 o                         
  -8   5  15         33.11         34.16         2.08 o                         
  -7   5  15          8.56         10.94         1.01 o                         
  -6   5  15          1.75          1.42         0.46 o                         
  -5   5  15          1.04          1.70         0.43 o                         
  -4   5  15         67.32         71.64         4.72 o                         
  -3   5  15         43.01         41.13         2.45 o                         
  -2   5  15         22.02         24.17         2.32 o                         
  -1   5  15          6.09          7.76         0.71 o                         
   0   5  15         31.90         30.37         1.89 o                         
   1   5  15         22.27         24.70         1.81 o                         
 -17   0  16         45.59         48.20         6.35 o                         
 -16   0  16          3.33          2.63         1.30 o                         
 -15   0  16         24.56         30.64         4.31 o                         
 -14   0  16         58.16         80.32         7.31 o                         
 -13   0  16        365.42        384.51        26.37 o                         
 -12   0  16         41.95         43.54         2.81 o                         
 -11   0  16         84.98         87.65         5.24 o                         
 -10   0  16        756.09        677.44        39.38 o                         
  -9   0  16          5.92          6.48         0.63 o                         
  -8   0  16        123.74        128.80         7.61 o                         
  -7   0  16        190.72        182.11        10.59 o                         
  -6   0  16        153.50        131.36         9.13 o                         
  -5   0  16          0.60          2.74         0.42 o                         
  -4   0  16         84.22         73.03         4.92 o                         
  -3   0  16        123.79        104.39         6.18 o                         
  -2   0  16         30.36         32.96         2.04 o                         
  -1   0  16        120.68        124.14         7.31 o                         
   0   0  16        155.54        160.20        22.07 o                         
   1   0  16         27.06         24.47         2.34 o                         
   2   0  16        222.04        235.14        13.72 o                         
   3   0  16        974.29       1049.15        60.85 o                         
   4   0  16         19.32         21.08         1.41 o                         
   5   0  16         24.72         21.39         1.45 o                         
   6   0  16        157.30        139.71         8.16 o                         
   7   0  16         23.24         29.06         2.94 o                         
   8   0  16          0.73          1.92         1.32 o                         
 -17   1  16          0.07          0.86         0.44 o                         
 -16   1  16        154.22        151.23         9.53 o                         
 -15   1  16          0.11          0.45         0.46 o                         
 -14   1  16         24.18         27.05         2.39 o                         
 -13   1  16         47.44         47.41         2.46 o                         
 -12   1  16          6.00          8.41         0.62 o                         
 -11   1  16        209.63        225.11         9.92 o                         
 -10   1  16          9.71          9.79         0.55 o                         
  -9   1  16         13.06         14.92         0.81 o                         
  -8   1  16          0.01          0.28         0.25 o                         
  -7   1  16        143.07        142.88         6.84 o                         
  -6   1  16         12.93          9.84         0.69 o                         
  -5   1  16        254.79        255.50        12.16 o                         
  -4   1  16        208.74        197.63         8.19 o                         
  -3   1  16         91.58         93.15         4.12 o                         
  -2   1  16         85.08         80.99         3.86 o                         
  -1   1  16         33.65         39.07         2.04 o                         
   0   1  16         55.82         59.32         2.49 o                         
   1   1  16        143.88        156.07         7.75 o                         
   2   1  16         10.97         11.92         0.63 o                         
   3   1  16          1.48          2.63         0.31 o                         
   4   1  16         48.80         48.90         2.43 o                         
   5   1  16          4.64          6.18         0.45 o                         
   6   1  16        115.64        121.34         6.21 o                         
   7   1  16          0.01         -0.11         0.34 o                         
   8   1  16          3.58          4.08         0.95 o                         
 -17   2  16         13.50         14.34         1.70 o                         
 -16   2  16          0.43         -0.52         0.77 o                         
 -15   2  16          4.54          6.86         1.17 o                         
 -14   2  16         28.30         28.43         2.01 o                         
 -13   2  16          8.28          9.27         0.71 o                         
 -12   2  16          6.12          8.91         0.73 o                         
 -11   2  16          0.04          0.04         0.27 o                         
 -10   2  16          0.19          0.30         0.33 o                         
  -9   2  16        130.35        125.73         5.18 o                         
  -8   2  16         29.34         27.67         1.35 o                         
  -7   2  16         75.19         77.96         3.26 o                         
  -6   2  16         48.55         48.03         2.05 o                         
  -5   2  16         11.59         10.13         0.65 o                         
  -4   2  16          5.17          5.56         0.44 o                         
  -3   2  16         51.02         57.49         2.47 o                         
  -2   2  16          3.84          4.69         0.40 o                         
  -1   2  16        137.57        140.34         5.92 o                         
   0   2  16         44.51         48.37         2.10 o                         
   1   2  16         13.20         13.19         0.76 o                         
   2   2  16         35.55         38.59         1.98 o                         
   3   2  16          0.01          0.11         0.29 o                         
   4   2  16          2.20          2.48         0.44 o                         
   5   2  16         39.47         40.76         2.01 o                         
   6   2  16          5.57          7.73         0.81 o                         
   7   2  16         10.41          9.70         0.71 o                         
 -15   3  16        112.68        112.30         6.75 o                         
 -14   3  16         34.99         38.31         2.55 o                         
 -13   3  16         42.49         46.62         2.44 o                         
 -12   3  16         49.64         50.28         3.55 o                         
 -11   3  16          0.02          0.36         0.35 o                         
 -10   3  16        108.67        113.01         4.68 o                         
  -9   3  16         28.76         29.62         1.52 o                         
  -8   3  16        144.98        141.18         5.85 o                         
  -7   3  16          0.48          0.25         0.29 o                         
  -6   3  16         90.61         94.69         4.21 o                         
  -5   3  16         60.40         64.02         2.72 o                         
  -4   3  16        205.24        188.69        14.16 o                         
  -3   3  16         12.26         11.37         0.72 o                         
  -2   3  16         20.98         22.23         1.06 o                         
  -1   3  16        314.68        303.44        12.47 o                         
   0   3  16          4.34          5.77         0.47 o                         
   1   3  16          0.00          0.02         0.29 o                         
   2   3  16          4.14          4.13         0.46 o                         
   3   3  16          0.12          0.72         0.34 o                         
   4   3  16         37.74         36.40         1.88 o                         
   5   3  16         79.29         73.01         5.72 o                         
   6   3  16         13.84         13.81         1.16 o                         
 -13   4  16          1.49          1.97         0.65 o                         
 -12   4  16         55.44         45.95         3.30 o                         
 -11   4  16         40.02         38.32         2.82 o                         
 -10   4  16          4.59          5.07         0.68 o                         
  -9   4  16         63.26         59.87         3.52 o                         
  -8   4  16          7.25          7.96         1.00 o                         
  -7   4  16        151.25        159.36         7.49 o                         
  -6   4  16         41.77         38.21         1.92 o                         
  -5   4  16          1.23          2.49         0.37 o                         
  -4   4  16         31.28         33.77         2.28 o                         
  -3   4  16          4.61          5.73         0.66 o                         
  -2   4  16          3.49          4.97         0.65 o                         
  -1   4  16         57.97         59.96         3.44 o                         
   0   4  16          7.45          7.40         0.71 o                         
   1   4  16         25.45         27.07         1.44 o                         
   2   4  16        173.85        147.77         8.64 o                         
   3   4  16          5.50          5.64         0.53 o                         
   4   4  16         18.26         20.94         1.44 o                         
  -9   5  16         15.54         16.59         1.75 o                         
  -8   5  16          0.56          0.51         0.39 o                         
  -7   5  16          1.73          2.24         0.45 o                         
  -6   5  16          3.92          4.54         0.52 o                         
  -5   5  16         33.39         33.10         2.30 o                         
  -4   5  16         12.56         11.94         1.04 o                         
  -3   5  16         29.01         25.10         1.83 o                         
  -2   5  16          5.02          4.11         1.06 o                         
  -1   5  16          0.30          1.28         0.41 o                         
   0   5  16          5.48          5.23         0.60 o                         
 -17   1  17         11.67         11.91         1.03 o                         
 -16   1  17         67.68         70.97         4.62 o                         
 -15   1  17         61.38         67.02         4.35 o                         
 -14   1  17          0.71          1.33         0.40 o                         
 -13   1  17          2.42          2.42         0.44 o                         
 -12   1  17          0.47          0.77         0.35 o                         
 -11   1  17         14.64         16.17         0.88 o                         
 -10   1  17         39.25         45.72         1.98 o                         
  -9   1  17         98.84         97.69         4.07 o                         
  -8   1  17         99.35         91.26         3.82 o                         
  -7   1  17        125.93        115.91         5.58 o                         
  -6   1  17        197.99        210.49        10.07 o                         
  -5   1  17         48.91         48.29         2.40 o                         
  -4   1  17          3.64          3.73         0.50 o                         
  -3   1  17         43.27         40.47         1.86 o                         
  -2   1  17          0.08          0.20         0.36 o                         
  -1   1  17         24.85         25.04         1.42 o                         
   0   1  17          1.27          2.50         0.37 o                         
   1   1  17         91.26        100.09         4.55 o                         
   2   1  17        147.92        153.88         6.69 o                         
   3   1  17          0.26          0.17         0.29 o                         
   4   1  17         43.32         40.49         2.25 o                         
   5   1  17         97.64         95.90         4.04 o                         
   6   1  17         21.85         20.68         1.20 o                         
   7   1  17         46.78         45.81         2.39 o                         
 -16   2  17          3.71          3.89         1.09 o                         
 -15   2  17         65.05         60.83         4.45 o                         
 -14   2  17         65.15         64.12         3.29 o                         
 -13   2  17          9.85          9.20         1.03 o                         
 -12   2  17        118.13        125.10         6.69 o                         
 -11   2  17        189.15        190.97         8.30 o                         
 -10   2  17         17.40         15.93         0.85 o                         
  -9   2  17          0.12          0.58         0.25 o                         
  -8   2  17         61.06         61.69         2.62 o                         
  -7   2  17         45.05         40.70         1.77 o                         
  -6   2  17         52.81         55.50         2.85 o                         
  -5   2  17         39.80         37.90         1.80 o                         
  -4   2  17          1.58          1.84         0.29 o                         
  -3   2  17        140.81        139.30         5.80 o                         
  -2   2  17        604.46        625.03        25.59 o                         
  -1   2  17         34.12         33.02         1.46 o                         
   0   2  17          5.02          4.63         0.38 o                         
   1   2  17        301.68        265.00        11.72 o                         
   2   2  17         40.51         36.74         1.63 o                         
   3   2  17          0.51          1.29         0.34 o                         
   4   2  17          0.05          0.28         0.30 o                         
   5   2  17         62.00         67.48         3.41 o                         
   6   2  17         25.11         28.82         2.19 o                         
 -15   3  17         16.39         16.89         1.31 o                         
 -14   3  17         21.62         20.56         1.73 o                         
 -13   3  17          6.10          7.47         0.64 o                         
 -12   3  17          1.34          1.39         0.43 o                         
 -11   3  17          0.37          0.09         0.38 o                         
 -10   3  17          4.18          5.84         0.48 o                         
  -9   3  17         29.23         27.94         1.94 o                         
  -8   3  17         94.43         93.27         3.91 o                         
  -7   3  17         12.39         12.45         0.72 o                         
  -6   3  17          0.02          0.17         0.29 o                         
  -5   3  17         75.89         72.88         3.10 o                         
  -4   3  17          3.63          3.73         0.61 o                         
  -3   3  17         43.26         43.35         3.37 o                         
  -2   3  17         17.18         18.69         0.98 o                         
  -1   3  17         16.13         16.18         1.21 o                         
   0   3  17          6.67          7.31         0.54 o                         
   1   3  17         10.40         11.02         0.66 o                         
   2   3  17          2.89          3.54         0.44 o                         
   3   3  17          3.93          4.57         0.45 o                         
   4   3  17         14.30         13.77         0.82 o                         
   5   3  17         10.86         10.40         0.75 o                         
 -12   4  17         25.24         29.11         2.20 o                         
 -11   4  17         50.89         52.38         3.28 o                         
 -10   4  17          3.44          3.49         0.62 o                         
  -8   4  17          4.47          6.08         0.56 o                         
  -7   4  17          0.17          0.63         0.36 o                         
  -6   4  17         86.52         84.88         4.00 o                         
  -5   4  17         57.07         56.48         3.10 o                         
  -4   4  17         15.28         14.13         1.34 o                         
  -3   4  17         59.81         60.47         2.97 o                         
  -2   4  17         79.86         76.15         4.32 o                         
  -1   4  17         23.83         24.77         1.58 o                         
   0   4  17          0.22          0.40         0.49 o                         
   1   4  17         17.38         18.32         1.16 o                         
   2   4  17          0.20          0.00         0.35 o                         
  -7   5  17          2.02          1.55         0.52 o                         
  -6   5  17         47.22         42.30         2.52 o                         
  -5   5  17         34.25         33.35         4.95 o                         
  -4   5  17         10.49          8.24         0.71 o                         
  -3   5  17          9.01          9.14         0.78 o                         
 -17   0  18         28.67         31.49         3.14 o                         
 -16   0  18        180.61        175.91        22.16 o                         
 -15   0  18         11.25         13.43         2.29 o                         
 -14   0  18         12.41         13.01         1.57 o                         
 -13   0  18         36.80         36.51         2.34 o                         
 -12   0  18        141.41        144.53        21.58 o                         
 -11   0  18          0.02         -0.18         0.38 o                         
 -10   0  18         46.13         49.82         4.23 o                         
  -9   0  18        212.78        231.91        13.57 o                         
  -8   0  18        124.68        142.43         8.41 o                         
  -7   0  18        362.75        373.94        25.65 o                         
  -6   0  18         67.91         66.87         4.76 o                         
  -5   0  18         84.76         87.98         5.22 o                         
  -4   0  18        202.44        196.33        11.46 o                         
  -3   0  18        573.36        542.51        36.29 o                         
  -2   0  18          7.35          9.83         0.80 o                         
  -1   0  18         15.63         14.91         1.27 o                         
   0   0  18          0.02         -0.21         0.46 o                         
   1   0  18        100.60        113.56         6.70 o                         
   2   0  18          5.22          6.42         0.64 o                         
   3   0  18         63.07         67.49         4.06 o                         
   4   0  18         71.08         61.32         7.22 o                         
   5   0  18         21.40         21.20         1.65 o                         
   6   0  18        175.23        168.12         9.79 o                         
 -16   1  18          0.23          0.25         0.50 o                         
 -15   1  18          0.00         -0.37         0.64 o                         
 -14   1  18          0.19          0.14         0.38 o                         
 -13   1  18         75.18         71.51         5.31 o                         
 -12   1  18         34.66         35.43         1.69 o                         
 -11   1  18        105.59        114.08         4.73 o                         
 -10   1  18          8.31          7.55         0.48 o                         
  -9   1  18         92.23         86.49         3.64 o                         
  -8   1  18         39.23         39.39         1.73 o                         
  -7   1  18         48.35         53.87         2.67 o                         
  -6   1  18        111.63        109.48         5.26 o                         
  -5   1  18          3.86          4.33         0.38 o                         
  -4   1  18         15.32         18.83         1.05 o                         
  -3   1  18          8.36          9.96         0.59 o                         
  -2   1  18          4.24          7.24         0.52 o                         
  -1   1  18         24.31         30.04         1.69 o                         
   0   1  18        169.00        161.98         7.71 o                         
   1   1  18         41.16         47.26         2.06 o                         
   2   1  18         24.66         23.47         1.17 o                         
   3   1  18        104.91         92.10         4.09 o                         
   4   1  18          2.54          4.78         0.45 o                         
   5   1  18         12.92         11.22         0.71 o                         
   6   1  18         42.04         41.10         2.17 o                         
 -16   2  18          4.01          5.17         1.01 o                         
 -15   2  18         11.44         12.67         1.34 o                         
 -14   2  18          0.35          0.14         0.39 o                         
 -13   2  18         31.00         32.99         2.23 o                         
 -12   2  18          5.17          7.38         0.62 o                         
 -11   2  18         40.97         43.47         2.04 o                         
 -10   2  18          1.75          3.11         0.40 o                         
  -9   2  18          1.59          2.43         0.32 o                         
  -8   2  18          0.26          0.04         0.29 o                         
  -7   2  18        191.75        188.37         7.79 o                         
  -6   2  18         15.44         15.16         0.77 o                         
  -5   2  18         38.47         40.83         1.94 o                         
  -4   2  18        191.59        198.76         8.25 o                         
  -3   2  18         67.51         71.85         3.06 o                         
  -2   2  18          0.50          0.39         0.28 o                         
  -1   2  18         32.40         35.27         1.57 o                         
   0   2  18         17.64         21.21         1.02 o                         
   1   2  18         15.44         17.57         0.89 o                         
   2   2  18          3.10          4.56         0.41 o                         
   3   2  18          7.89         10.16         0.71 o                         
   4   2  18          0.34          0.53         0.30 o                         
   5   2  18         17.80         19.66         1.14 o                         
 -14   3  18          6.38          6.40         0.86 o                         
 -13   3  18          7.80          8.41         0.85 o                         
 -12   3  18         82.51         78.23         3.96 o                         
 -11   3  18         16.22         16.73         0.94 o                         
 -10   3  18         45.96         46.52         2.03 o                         
  -9   3  18         56.16         62.28         4.66 o                         
  -8   3  18         58.50         60.83         2.62 o                         
  -7   3  18         23.82         25.10         1.24 o                         
  -6   3  18          0.63          0.79         0.29 o                         
  -5   3  18        166.60        142.84         6.16 o                         
  -4   3  18        107.01        118.20         5.24 o                         
  -3   3  18        186.68        193.55         9.25 o                         
  -2   3  18         35.28         34.57         1.65 o                         
  -1   3  18        146.98        134.07         5.90 o                         
   0   3  18         89.34         84.75         4.02 o                         
   1   3  18         29.61         30.74         1.50 o                         
   2   3  18        119.76        120.17         5.87 o                         
   3   3  18          0.58          0.17         0.30 o                         
 -11   4  18          6.44          5.49         0.71 o                         
 -10   4  18          0.00         -0.34         0.34 o                         
  -9   4  18         17.45         17.28         1.00 o                         
  -8   4  18          2.69          2.38         0.57 o                         
  -7   4  18         89.33         82.30         4.92 o                         
  -6   4  18         65.34         55.62         3.75 o                         
  -5   4  18          0.98          2.19         0.42 o                         
  -4   4  18         54.49         52.49         2.61 o                         
  -3   4  18         26.18         23.72         1.59 o                         
  -2   4  18         83.67         79.42         4.51 o                         
  -1   4  18          0.51          0.72         0.67 o                         
   0   4  18         22.30         24.11         1.54 o                         
   1   4  18         21.16         20.65         1.50 o                         
 -16   1  19         21.57         20.24         1.53 o                         
 -15   1  19          1.19          1.59         0.56 o                         
 -14   1  19         77.69         79.53         4.03 o                         
 -13   1  19        140.24        133.22         6.53 o                         
 -12   1  19          4.13          5.72         0.46 o                         
 -11   1  19         12.95         14.34         0.82 o                         
 -10   1  19        245.00        236.39         9.75 o                         
  -9   1  19         17.10         20.15         0.97 o                         
  -8   1  19        121.43        126.89         5.70 o                         
  -7   1  19         50.60         57.26         3.06 o                         
  -6   1  19          0.01          0.39         0.27 o                         
  -5   1  19        145.40        149.65         7.49 o                         
  -4   1  19         53.99         55.24         2.37 o                         
  -3   1  19        105.48        113.39         5.02 o                         
  -2   1  19         64.51         62.69         3.66 o                         
  -1   1  19          3.74          2.85         0.37 o                         
   0   1  19         71.52         71.65         3.23 o                         
   1   1  19         46.40         44.64         2.06 o                         
   2   1  19          1.59          2.94         0.37 o                         
   3   1  19          0.07          0.70         0.34 o                         
   4   1  19         17.16         22.50         1.08 o                         
 -15   2  19          2.61          4.83         0.80 o                         
 -14   2  19         25.69         27.51         1.56 o                         
 -13   2  19          1.06          1.92         0.51 o                         
 -12   2  19         48.61         50.73         2.34 o                         
 -11   2  19         16.12         15.30         0.84 o                         
 -10   2  19         31.25         30.13         1.48 o                         
  -9   2  19         85.17         88.13         3.73 o                         
  -8   2  19         96.14         87.79         4.00 o                         
  -7   2  19        237.84        228.43         9.56 o                         
  -6   2  19         79.92         78.59         3.34 o                         
  -5   2  19         11.12         14.58         1.00 o                         
  -4   2  19         14.19         12.18         0.67 o                         
  -3   2  19         21.34         20.71         1.08 o                         
  -2   2  19         19.57         22.55         1.16 o                         
  -1   2  19          4.45          5.77         0.45 o                         
   0   2  19         46.72         49.51         2.16 o                         
   1   2  19        146.01        140.25         6.42 o                         
   2   2  19          1.47          1.73         0.33 o                         
   3   2  19          4.13          5.91         0.46 o                         
   4   2  19        128.35        126.94         5.32 o                         
 -13   3  19          2.71          2.27         0.52 o                         
 -12   3  19          5.80          6.23         0.58 o                         
 -11   3  19          4.28          4.47         0.42 o                         
  -9   3  19          0.05          0.58         0.35 o                         
  -8   3  19          1.99          2.81         0.36 o                         
  -7   3  19          0.80          0.84         0.32 o                         
  -6   3  19          8.87          8.65         0.58 o                         
  -5   3  19          4.02          5.60         0.53 o                         
  -4   3  19         31.20         31.71         1.58 o                         
  -3   3  19         19.28         19.07         1.11 o                         
  -2   3  19          0.78          0.66         0.32 o                         
  -1   3  19         36.01         30.81         2.37 o                         
   0   3  19          7.30          6.35         0.50 o                         
   1   3  19          8.87          9.53         0.83 o                         
   2   3  19         57.35         54.70         3.08 o                         
 -10   4  19          0.07         -0.15         0.32 o                         
  -9   4  19         30.72         32.33         1.81 o                         
  -8   4  19          0.05          0.43         0.47 o                         
  -7   4  19          1.05          0.76         0.35 o                         
  -6   4  19         31.46         28.56         1.51 o                         
  -5   4  19          0.09          0.04         0.32 o                         
  -4   4  19          0.51          0.69         0.39 o                         
  -3   4  19         17.34         16.35         1.78 o                         
  -2   4  19          6.75          7.36         0.68 o                         
  -1   4  19          1.77          1.29         0.44 o                         
 -15   0  20          2.80          2.99         1.14 o                         
 -14   0  20         96.29         99.46        12.93 o                         
 -13   0  20          5.17          5.69         0.69 o                         
 -12   0  20        143.30        141.19         9.78 o                         
 -11   0  20        472.95        425.00        24.68 o                         
 -10   0  20         13.30         17.30         1.24 o                         
  -9   0  20          8.11          6.57         0.68 o                         
  -8   0  20        210.80        196.12        11.52 o                         
  -7   0  20          4.69          7.59         0.69 o                         
  -6   0  20          3.48          5.15         0.55 o                         
  -5   0  20          0.04          0.04         0.34 o                         
  -4   0  20        317.45        296.37        17.32 o                         
  -3   0  20          0.06          0.92         0.41 o                         
  -2   0  20         55.73         53.86         4.31 o                         
  -1   0  20        409.19        398.24        23.11 o                         
   0   0  20         59.59         54.30         3.31 o                         
   1   0  20         45.10         41.07         2.55 o                         
   2   0  20         38.24         36.59         2.84 o                         
   3   0  20          0.14         -0.18         0.68 o                         
 -15   1  20         31.14         33.66         2.35 o                         
 -14   1  20         18.79         18.75         1.16 o                         
 -13   1  20         41.39         45.49         2.18 o                         
 -12   1  20         26.21         25.86         1.21 o                         
 -11   1  20         21.21         21.82         1.14 o                         
 -10   1  20          2.49          3.33         0.37 o                         
  -9   1  20          1.46          2.44         0.33 o                         
  -8   1  20         57.38         62.85         2.91 o                         
  -7   1  20         16.92         17.33         1.00 o                         
  -6   1  20          1.51          0.98         0.32 o                         
  -5   1  20        121.57        122.93         5.54 o                         
  -4   1  20         93.18         92.58         5.13 o                         
  -3   1  20          0.84          0.50         0.29 o                         
  -2   1  20        109.40         95.96         5.04 o                         
  -1   1  20         41.15         48.34         2.37 o                         
   0   1  20         63.82         65.56         3.04 o                         
   1   1  20         59.22         53.18         2.43 o                         
   2   1  20         45.80         43.15         2.32 o                         
   3   1  20         21.96         21.71         1.13 o                         
 -14   2  20          4.91          4.67         0.55 o                         
 -13   2  20          6.47          6.38         0.70 o                         
 -12   2  20          6.21          7.23         0.53 o                         
 -11   2  20          2.57          3.25         0.47 o                         
 -10   2  20          0.50          0.78         0.34 o                         
  -9   2  20          0.43          0.79         0.33 o                         
  -8   2  20          6.46          8.10         0.57 o                         
  -7   2  20          0.54          0.57         0.35 o                         
  -6   2  20          4.59          4.94         0.42 o                         
  -5   2  20          1.86          2.54         0.40 o                         
  -4   2  20         22.86         22.69         1.16 o                         
  -3   2  20          7.86          9.80         0.63 o                         
  -2   2  20          0.01          0.06         0.30 o                         
  -1   2  20         26.07         27.25         1.27 o                         
   0   2  20         81.89         74.63         3.95 o                         
   1   2  20         79.09         74.20         3.98 o                         
   2   2  20         12.29         13.42         0.80 o                         
 -12   3  20          8.75          9.29         0.72 o                         
 -11   3  20          5.88          6.68         0.66 o                         
 -10   3  20         15.31         15.75         0.83 o                         
  -9   3  20         57.77         59.80         2.78 o                         
  -8   3  20         68.98         71.48         3.05 o                         
  -7   3  20         25.81         25.45         1.20 o                         
  -6   3  20          7.61          9.33         0.60 o                         
  -5   3  20         49.52         49.33         2.30 o                         
  -4   3  20         25.47         24.59         1.40 o                         
  -3   3  20         16.18         18.30         1.23 o                         
  -2   3  20          6.16          6.05         0.54 o                         
  -1   3  20          0.01          0.39         0.44 o                         
   0   3  20         61.73         67.50         3.09 o                         
  -7   4  20         22.88         22.07         1.20 o                         
  -6   4  20          0.01         -0.05         0.33 o                         
  -5   4  20          9.28          9.53         0.79 o                         
 -13   1  21         41.73         46.69         2.06 o                         
 -12   1  21         13.32         14.69         0.79 o                         
 -11   1  21          0.08          0.24         0.33 o                         
 -10   1  21         85.26         89.40         3.79 o                         
  -9   1  21         79.34         78.14         3.78 o                         
  -8   1  21          7.34          8.38         0.57 o                         
  -7   1  21        152.93        141.53         7.80 o                         
  -6   1  21          9.37          6.83         0.68 o                         
  -5   1  21        150.00        155.19         6.87 o                         
  -4   1  21         84.13         73.91         3.12 o                         
  -3   1  21         63.44         52.15         2.81 o                         
  -2   1  21        271.13        256.24        13.22 o                         
  -1   1  21         55.40         54.23         2.92 o                         
   0   1  21          3.99          4.07         0.43 o                         
   1   1  21         27.54         26.73         1.32 o                         
   2   1  21         28.95         25.70         1.38 o                         
 -13   2  21         76.01         73.38         4.70 o                         
 -12   2  21         60.26         62.31         2.86 o                         
 -11   2  21          1.53          1.72         0.34 o                         
 -10   2  21          0.39          0.72         0.30 o                         
  -9   2  21         17.22         18.54         1.49 o                         
  -8   2  21          0.86          1.58         0.33 o                         
  -7   2  21         22.71         22.51         1.08 o                         
  -6   2  21         68.25         67.62         3.18 o                         
  -5   2  21         85.50         78.67         3.62 o                         
  -4   2  21         28.73         31.85         1.46 o                         
  -3   2  21        119.43        105.04         4.44 o                         
  -2   2  21          0.75          1.84         0.36 o                         
  -1   2  21          9.05          8.35         0.55 o                         
   0   2  21        208.77        183.83         8.21 o                         
 -11   3  21          0.07          0.71         0.32 o                         
 -10   3  21          0.06         -0.31         0.31 o                         
  -9   3  21         69.24         63.83         2.97 o                         
  -8   3  21         31.15         31.77         1.60 o                         
  -7   3  21          0.89          1.32         0.32 o                         
  -6   3  21         12.11         10.34         0.64 o                         
  -5   3  21          0.12          0.15         0.36 o                         
  -4   3  21          0.13          0.28         0.40 o                         
  -3   3  21          0.83          1.39         0.36 o                         
  -2   3  21          0.48          1.32         0.36 o                         
 -13   0  22         96.33         91.18         6.71 o                         
 -12   0  22          3.72          6.40         0.84 o                         
 -11   0  22          5.57          5.80         0.66 o                         
 -10   0  22          5.20          6.00         0.64 o                         
  -9   0  22         62.73         71.64         4.33 o                         
  -8   0  22         52.26         49.58         3.05 o                         
  -7   0  22         81.60         64.86         5.26 o                         
  -6   0  22         60.39         57.37         3.50 o                         
  -5   0  22        445.50        430.07        24.93 o                         
  -4   0  22        379.34        304.19        17.81 o                         
  -3   0  22        338.82        410.91        31.92 o                         
  -2   0  22         29.36         22.33         1.81 o                         
  -1   0  22          3.76          3.08         0.67 o                         
   0   0  22         41.10         43.81         2.74 o                         
 -13   1  22         68.16         64.73         3.45 o                         
 -12   1  22         46.75         45.50         2.00 o                         
 -11   1  22          1.00          1.99         0.35 o                         
 -10   1  22         43.04         43.69         1.94 o                         
  -9   1  22          7.67          9.57         0.59 o                         
  -8   1  22         70.39         64.61         3.00 o                         
  -7   1  22          0.38          0.33         0.32 o                         
  -6   1  22        195.33        199.33         9.54 o                         
  -5   1  22         40.38         37.99         1.80 o                         
  -4   1  22         41.85         47.48         2.26 o                         
  -3   1  22          1.80          1.70         0.39 o                         
  -2   1  22          0.02          0.17         0.39 o                         
  -1   1  22        161.95        154.47         8.00 o                         
   0   1  22         15.92         17.65         1.18 o                         
 -12   2  22         34.18         32.47         1.59 o                         
 -11   2  22        115.36        107.21         5.07 o                         
 -10   2  22          0.53          0.74         0.38 o                         
  -9   2  22         15.56         13.42         0.80 o                         
  -8   2  22        251.34        234.20         9.64 o                         
  -7   2  22         58.29         61.05         2.63 o                         
  -6   2  22          0.47          1.22         0.35 o                         
  -5   2  22         35.73         40.03         1.93 o                         
  -4   2  22         19.96         21.92         1.07 o                         
  -3   2  22          1.30          1.59         0.34 o                         
  -2   2  22         26.79         27.84         1.31 o                         
  -7   3  22         73.66         74.09         3.16 o                         
 -11   1  23          1.49          1.64         0.35 o                         
 -10   1  23          1.52          3.02         0.37 o                         
  -9   1  23         27.64         29.08         1.35 o                         
  -8   1  23          5.30          6.18         0.56 o                         
  -7   1  23          1.39          2.40         0.38 o                         
  -6   1  23        146.99        134.74         6.46 o                         
  -5   1  23         24.07         21.68         1.32 o                         
  -4   1  23          0.66          0.72         0.33 o                         
  -3   1  23         19.98         19.58         1.12 o                         
  -9   2  23        169.88        151.89         6.31 o                         
  -8   2  23          1.69          2.10         0.36 o                         
  -7   2  23          3.90          5.44         0.45 o                         
  -6   2  23         30.31         25.40         1.31 o                         
  -5   2  23          7.32          7.20         0.50 o                         
  -9   0  24          4.20          3.12         0.52 o                         
  -8   0  24         27.03         35.68         2.71 o                         
  -7   0  24         19.50         25.56         2.10 o                         
  -6   0  24         11.34         13.23         1.35 o                         
  -5   0  24         25.40         30.41         2.01 o                         
                                                                                
