# Supplementary material for: Can we trust the experiment? Anisotropic dis­placement parameters in 1-(halometh­yl)-3-nitro­benzene (halogen = Cl or Br)
Source: Acta Crystallogr C Struct Chem. 2020 May 20;76(Pt 6):591–7. doi: 10.1107/S2053229620006221 (PMC7273188; doi:10.1107/S2053229620006221)
Supplement: Supplementary file 4 [file c-76-00591-2asup4.hkl]

data_2a                                                                         
_shelx_title ' bromo isomorph chloro'                                           
_shelx_refln_list_code          4                                               
_shelx_F_calc_maximum      175.00                                               
_exptl_crystal_F_000       424.00                                               
_reflns_d_resolution_high  0.6196                                               
                                                                                
loop_                                                                           
 _space_group_symop_operation_xyz                                               
 'x, y, z'                                                                      
 '-x, y+1/2, -z+1/2'                                                            
 '-x, -y, -z'                                                                   
 'x, -y-1/2, z-1/2'                                                             
                                                                                
_cell_length_a    12.1412                                                       
_cell_length_b     4.4763                                                       
_cell_length_c    15.0876                                                       
_cell_angle_alpha  90.000                                                       
_cell_angle_beta  112.626                                                       
_cell_angle_gamma  90.000                                                       
                                                                                
_shelx_F_squared_multiplier     1.000                                           
                                                                                
loop_                                                                           
 _refln_index_h                                                                 
 _refln_index_k                                                                 
 _refln_index_l                                                                 
 _refln_F_squared_calc                                                          
 _refln_F_squared_meas                                                          
 _refln_F_squared_sigma                                                         
 _refln_observed_status                                                         
   1   0   0       3380.62       3221.94        36.35 o                         
   2   0   0        854.94        717.48        74.12 o                         
   3   0   0      16862.81      14775.00        65.06 o                         
   4   0   0        293.58        278.62        19.65 o                         
   5   0   0        316.88        330.34        17.02 o                         
   6   0   0        895.50        936.77        29.31 o                         
   7   0   0        759.11        835.54        28.51 o                         
   8   0   0       1900.33       1895.51        51.86 o                         
   9   0   0       2079.45       2308.17        58.92 o                         
  10   0   0       1479.92       1776.37        50.45 o                         
  11   0   0       2750.01       3269.29       161.51 o                         
  12   0   0       2271.87       2447.81        98.11 o                         
  13   0   0       1218.94       1280.48        61.82 o                         
  14   0   0        368.06        496.20        55.26 o                         
  15   0   0        154.60        121.05        43.11 o                         
  16   0   0         86.45        124.82        53.15 o                         
  17   0   0          6.83         40.35        60.47 o                         
  18   0   0        110.03         97.69        65.52 o                         
   1   1   0        524.18        518.31        10.19 o                         
   2   1   0       2831.96       3012.39        38.34 o                         
   3   1   0      12699.58      13827.43        86.86 o                         
   4   1   0       1789.76       1908.86        24.66 o                         
   5   1   0       2179.11       2266.97        27.39 o                         
   6   1   0       4875.80       4743.38       238.72 o                         
   7   1   0       1428.18       1280.17        78.96 o                         
   8   1   0       2401.30       2052.63        41.49 o                         
   9   1   0        550.77        531.47        27.30 o                         
  10   1   0         28.73         20.15        21.16 o                         
  11   1   0         33.08         64.41        25.13 o                         
  12   1   0         60.73         73.66        28.69 o                         
  13   1   0         54.04         56.89        24.46 o                         
  14   1   0        238.65        258.11        27.06 o                         
  15   1   0        223.38        262.20        27.74 o                         
  16   1   0        114.36        128.87        32.85 o                         
  17   1   0        100.21        136.66        37.93 o                         
   0   2   0          3.81         -1.72        15.12 o                         
   1   2   0        965.33        986.25        15.51 o                         
   2   2   0        453.96        553.70        19.71 o                         
   3   2   0        702.43        724.30        17.43 o                         
   4   2   0       1170.72       1312.69        25.47 o                         
   5   2   0        988.30       1074.25        18.87 o                         
   6   2   0        365.73        352.85        24.71 o                         
   7   2   0         58.01         61.77        17.47 o                         
   8   2   0        255.24        228.21        21.54 o                         
   9   2   0          9.87         17.08        20.23 o                         
  10   2   0        279.97        253.43        25.77 o                         
  11   2   0         28.65         40.11        25.81 o                         
  12   2   0          9.56         -0.21        27.28 o                         
  13   2   0         36.22         28.12        20.38 o                         
  14   2   0          0.92          8.74        21.89 o                         
  15   2   0          2.83          4.99        23.78 o                         
  16   2   0          8.55         -3.37        26.76 o                         
  17   2   0          0.29        -20.61        33.60 o                         
   1   3   0         19.51         10.30        16.10 o                         
   2   3   0       1599.43       1597.16        27.30 o                         
   3   3   0       1284.87       1267.64        27.24 o                         
   4   3   0       5170.17       5048.93       108.77 o                         
   5   3   0       1268.31       1298.35        29.50 o                         
   6   3   0       1142.51       1157.13        23.71 o                         
   7   3   0       2936.41       2966.31        44.29 o                         
   8   3   0        460.32        495.63        26.30 o                         
   9   3   0        624.03        593.60        27.94 o                         
  10   3   0         81.98         62.99        29.00 o                         
  11   3   0         59.59         46.46        20.65 o                         
  12   3   0          2.60          3.53        19.87 o                         
  13   3   0         66.85         46.68        22.33 o                         
  14   3   0        367.33        332.38        27.91 o                         
  15   3   0        217.60        221.45        28.93 o                         
  16   3   0        145.37        140.49        32.63 o                         
   0   4   0       2036.54       2009.31        62.78 o                         
   1   4   0       3030.90       3013.50        49.49 o                         
   2   4   0        549.78        520.77        28.04 o                         
   3   4   0        436.20        447.43        28.78 o                         
   4   4   0       1052.77       1100.01        34.52 o                         
   5   4   0          8.63         16.97        24.36 o                         
   6   4   0          0.54         17.09        27.27 o                         
   7   4   0        454.47        442.71        31.52 o                         
   8   4   0        467.55        470.41        32.86 o                         
   9   4   0        179.92        181.53        20.61 o                         
  10   4   0        591.72        524.64        21.06 o                         
  11   4   0        581.35        538.62        23.38 o                         
  12   4   0        509.59        481.34        27.09 o                         
  13   4   0        193.29        170.54        29.29 o                         
  14   4   0         52.46         52.24        27.66 o                         
  15   4   0         65.55         77.81        30.15 o                         
   1   5   0        347.32        359.85        27.57 o                         
   2   5   0        253.03        250.70        29.23 o                         
   3   5   0         42.33         38.99        29.52 o                         
   4   5   0         42.48         60.52        26.76 o                         
   5   5   0        106.58        129.47        22.54 o                         
   6   5   0         45.02         54.31        20.58 o                         
   7   5   0        100.06        106.28        18.66 o                         
   8   5   0         59.12         69.36        19.84 o                         
   9   5   0         74.29         55.20        19.73 o                         
  10   5   0          0.29         -6.68        20.44 o                         
  11   5   0          3.15          3.41        24.41 o                         
  12   5   0          0.01        -27.55        27.55 o                         
  13   5   0          1.21        -13.78        29.87 o                         
   0   6   0        294.53        286.94        29.45 o                         
   1   6   0          6.01         10.64        20.28 o                         
   2   6   0         37.39         27.90        20.84 o                         
   3   6   0        143.45        155.71        21.73 o                         
   4   6   0          2.09         19.97        21.23 o                         
   5   6   0         21.73         22.61        23.06 o                         
   6   6   0          1.60         -2.17        24.46 o                         
   7   6   0         21.68         36.60        24.52 o                         
   8   6   0         29.84         42.98        28.88 o                         
   9   6   0         41.16         45.99        28.80 o                         
  10   6   0         50.39         45.22        29.49 o                         
   1   7   0          4.26          4.73        25.98 o                         
   2   7   0         40.73         58.33        28.43 o                         
   3   7   0        290.57        280.90        29.78 o                         
   4   7   0         57.69         39.40        27.56 o                         
 -18   1   1         90.38        127.19        43.98 o                         
 -17   1   1         36.07         42.52        39.78 o                         
 -16   1   1        118.98        129.16        29.20 o                         
 -15   1   1         61.87         65.33        25.18 o                         
 -14   1   1          1.16          2.97        23.04 o                         
 -13   1   1        161.86        180.45        28.27 o                         
 -12   1   1        660.22        672.28        33.41 o                         
 -11   1   1        651.80        632.25        33.41 o                         
 -10   1   1       1339.69       1319.75        56.81 o                         
  -9   1   1       3320.22       2940.15        74.72 o                         
  -8   1   1       2624.58       1917.71        64.34 o                         
  -7   1   1       2078.75       1729.42        84.77 o                         
  -6   1   1       2591.79       2795.42        47.11 o                         
  -5   1   1        117.51        116.60         9.45 o                         
  -4   1   1         47.53         47.69         7.83 o                         
  -3   1   1       3867.73       4086.08        36.15 o                         
  -2   1   1        746.69        767.68        18.31 o                         
  -1   1   1      15893.94      16407.66        76.16 o                         
   0   1   1        624.06        626.05         9.78 o                         
   1   1   1       1975.68       1830.92        25.46 o                         
   2   1   1      16040.72      17803.95       168.22 o                         
   3   1   1       6829.55       7355.97        48.62 o                         
   4   1   1       5468.72       5771.14       163.94 o                         
   5   1   1       3560.14       3552.66       103.74 o                         
   6   1   1        120.90        115.99        14.63 o                         
   7   1   1        154.72        132.63        21.57 o                         
   8   1   1         15.90          7.04        17.01 o                         
   9   1   1        439.96        444.31        27.69 o                         
  10   1   1        548.75        583.27        29.12 o                         
  11   1   1        629.09        666.93        36.40 o                         
  12   1   1        766.83        852.48        44.36 o                         
  13   1   1        497.14        521.86        29.62 o                         
  14   1   1        387.72        434.30        25.94 o                         
  15   1   1        341.16        387.66        30.66 o                         
  16   1   1        172.96        185.36        34.97 o                         
  17   1   1         40.69         26.83        38.97 o                         
 -17   2   1        158.89        180.79        34.62 o                         
 -16   2   1        528.27        619.55        34.53 o                         
 -15   2   1        581.66        677.55        29.37 o                         
 -14   2   1        363.06        407.37        27.60 o                         
 -13   2   1        814.40        751.36        29.54 o                         
 -12   2   1        904.53        789.25        44.72 o                         
 -11   2   1        487.54        420.77        31.88 o                         
 -10   2   1        388.83        348.57        26.76 o                         
  -9   2   1          0.44         15.29        27.23 o                         
  -8   2   1        405.91        370.73        32.21 o                         
  -7   2   1        223.68        231.90        20.80 o                         
  -6   2   1        669.74        665.58        24.86 o                         
  -5   2   1       9970.57      10833.93       147.14 o                         
  -4   2   1      12161.93      13157.98       112.20 o                         
  -3   2   1       2730.12       2617.78        36.68 o                         
  -2   2   1       6896.27       7017.42        49.25 o                         
  -1   2   1       8447.30       8542.94        47.03 o                         
   0   2   1       2870.68       2911.07        29.83 o                         
   1   2   1        812.30        868.86        16.50 o                         
   2   2   1        184.16        258.05        16.09 o                         
   3   2   1        677.91        757.94        20.62 o                         
   4   2   1        431.56        411.29        17.46 o                         
   5   2   1       1973.47       2092.01        63.20 o                         
   6   2   1       2134.46       2323.80        41.41 o                         
   7   2   1       3642.03       3574.89        43.02 o                         
   8   2   1       4529.46       4076.78        67.05 o                         
   9   2   1       1390.78       1309.51        40.97 o                         
  10   2   1       1049.93        961.76        37.00 o                         
  11   2   1       1347.94       1298.66        49.28 o                         
  12   2   1        217.57        220.91        28.10 o                         
  13   2   1          3.78         -0.24        19.74 o                         
  14   2   1         22.52         29.55        21.74 o                         
  15   2   1         79.09        101.10        25.20 o                         
  16   2   1        181.54        184.87        32.00 o                         
  17   2   1        170.51        211.74        39.07 o                         
 -16   3   1         23.14         25.79        29.02 o                         
 -15   3   1         14.82          7.69        23.93 o                         
 -14   3   1          0.60        -10.77        21.06 o                         
 -13   3   1         67.82         63.35        21.74 o                         
 -12   3   1        142.76        138.02        19.15 o                         
 -11   3   1        207.66        148.23        29.30 o                         
 -10   3   1        489.27        550.19        35.00 o                         
  -9   3   1        272.76        263.68        22.02 o                         
  -8   3   1        886.91        934.70        31.56 o                         
  -7   3   1        948.12        979.51        36.37 o                         
  -6   3   1         68.91         62.20        21.78 o                         
  -5   3   1         47.74         22.39        27.81 o                         
  -4   3   1        425.97        415.19        27.83 o                         
  -3   3   1          0.60         12.21        24.92 o                         
  -2   3   1        151.03        148.07        18.59 o                         
  -1   3   1        389.85        404.12        18.57 o                         
   0   3   1        328.44        329.67        18.36 o                         
   1   3   1        614.50        587.43        21.14 o                         
   2   3   1       1450.39       1413.67        27.78 o                         
   3   3   1       1266.02       1257.63        36.34 o                         
   4   3   1       1431.01       1460.98        49.64 o                         
   5   3   1        703.43        704.04        27.15 o                         
   6   3   1         24.63         24.87        19.32 o                         
   7   3   1          6.77         -4.69        17.86 o                         
   8   3   1          0.62         -7.74        19.65 o                         
   9   3   1          8.83          0.20        25.28 o                         
  10   3   1        142.12        125.79        33.03 o                         
  11   3   1        220.04        187.62        28.14 o                         
  12   3   1         23.12          8.19        20.15 o                         
  13   3   1         58.94         53.63        25.50 o                         
  14   3   1        162.67        129.49        26.28 o                         
  15   3   1         52.23         65.55        28.62 o                         
  16   3   1         41.07         71.96        31.09 o                         
 -15   4   1         47.16         56.10        29.32 o                         
 -14   4   1         39.76         45.37        30.18 o                         
 -13   4   1         50.18         46.41        25.05 o                         
 -12   4   1        127.18        120.23        22.71 o                         
 -11   4   1          6.65          2.13        19.77 o                         
 -10   4   1         54.77         47.07        18.68 o                         
  -9   4   1         15.28         19.61        21.21 o                         
  -8   4   1        407.77        384.04        30.91 o                         
  -7   4   1          3.16         12.69        24.57 o                         
  -6   4   1          4.95        -17.28        29.80 o                         
  -5   4   1        806.97        805.07        30.05 o                         
  -4   4   1          4.61          6.90        24.54 o                         
  -3   4   1         30.32         35.87        25.34 o                         
  -2   4   1        545.45        513.54        28.83 o                         
  -1   4   1        117.35         89.91        26.11 o                         
   0   4   1        111.05        112.10        26.65 o                         
   1   4   1        139.13        136.03        22.65 o                         
   2   4   1         27.34         48.78        22.94 o                         
   3   4   1         11.98         16.35        23.91 o                         
   4   4   1        121.46        111.63        22.98 o                         
   5   4   1        187.82        199.17        27.88 o                         
   6   4   1        292.12        275.99        27.98 o                         
   7   4   1        181.60        170.26        27.91 o                         
   8   4   1        125.74        125.54        22.94 o                         
   9   4   1         51.00         53.70        21.71 o                         
  10   4   1          1.11          4.17        19.09 o                         
  11   4   1         31.71         30.30        23.31 o                         
  12   4   1          4.29          4.36        26.29 o                         
  13   4   1         25.37         13.11        29.18 o                         
  14   4   1          2.45         37.57        29.08 o                         
 -13   5   1         20.63         32.61        29.65 o                         
 -12   5   1         84.69         88.20        27.01 o                         
 -11   5   1        203.38        161.70        25.40 o                         
 -10   5   1         46.37         66.51        20.45 o                         
  -9   5   1        382.37        393.19        22.02 o                         
  -8   5   1        769.82        772.07        25.26 o                         
  -7   5   1        370.04        371.04        21.46 o                         
  -6   5   1        436.53        446.17        27.01 o                         
  -5   5   1         50.88         63.73        22.05 o                         
  -4   5   1        103.89        120.40        24.31 o                         
  -3   5   1         83.85         77.77        27.92 o                         
  -2   5   1        553.07        550.71        31.43 o                         
  -1   5   1        615.15        649.84        30.33 o                         
   0   5   1        448.86        473.82        33.64 o                         
   1   5   1        704.28        747.14        32.66 o                         
   2   5   1        618.20        615.40        32.91 o                         
   3   5   1        776.01        777.54        30.83 o                         
   4   5   1        503.45        510.99        30.05 o                         
   5   5   1        261.32        278.17        23.54 o                         
   6   5   1         99.69        102.90        20.13 o                         
   7   5   1         19.29          9.83        19.21 o                         
   8   5   1         43.66         55.25        19.86 o                         
   9   5   1         16.69         14.77        21.86 o                         
  10   5   1        203.57        180.04        29.22 o                         
  11   5   1        141.93        130.59        32.51 o                         
  12   5   1        149.36        152.80        30.85 o                         
 -10   6   1          5.71          6.52        30.32 o                         
  -9   6   1          0.43         -5.47        27.74 o                         
  -8   6   1         20.93        -13.02        29.62 o                         
  -7   6   1         26.73         38.04        24.77 o                         
  -6   6   1         67.66         59.97        23.67 o                         
  -5   6   1        220.71        212.72        22.84 o                         
  -4   6   1        298.45        304.89        22.92 o                         
  -3   6   1        326.71        331.15        21.86 o                         
  -2   6   1         13.40         13.04        19.55 o                         
  -1   6   1        170.38        175.94        20.36 o                         
   0   6   1        682.49        658.33        24.32 o                         
   1   6   1          3.55         13.31        21.21 o                         
   2   6   1          4.17          3.34        20.10 o                         
   3   6   1          0.42         -3.44        21.26 o                         
   4   6   1         69.73         65.70        22.90 o                         
   5   6   1         27.55         42.76        24.08 o                         
   6   6   1        195.98        223.43        27.48 o                         
   7   6   1        312.42        293.44        30.59 o                         
   8   6   1         82.85         85.85        28.86 o                         
   9   6   1         73.42         51.10        29.04 o                         
  -4   7   1         28.95         29.83        29.93 o                         
  -3   7   1          3.58         -0.12        26.56 o                         
  -2   7   1         35.69         15.25        26.13 o                         
  -1   7   1          3.11        -12.39        29.43 o                         
   0   7   1         21.68         23.85        27.41 o                         
   1   7   1          1.79          6.27        27.57 o                         
   2   7   1         24.92         10.86        27.66 o                         
   3   7   1         52.82         55.72        29.25 o                         
   4   7   1          6.60          0.11        28.40 o                         
 -18   0   2        145.49        133.83        65.66 o                         
 -17   0   2        663.21        801.96        63.14 o                         
 -16   0   2        279.88        353.58        50.18 o                         
 -15   0   2        623.68        652.78        58.25 o                         
 -14   0   2        346.96        393.35        36.68 o                         
 -13   0   2         64.09         29.09        46.66 o                         
 -12   0   2        537.11        561.63        66.49 o                         
 -11   0   2         40.78         27.79        28.96 o                         
 -10   0   2       1836.66       1985.32        56.02 o                         
  -9   0   2       2751.20       2901.02        48.14 o                         
  -8   0   2       6551.12       6380.12       198.57 o                         
  -7   0   2       4865.57       5091.59        59.60 o                         
  -6   0   2      10497.73      10876.62        76.86 o                         
  -5   0   2      11520.26      10582.43      1255.74 o                         
  -4   0   2       9187.18       9276.14        71.20 o                         
  -3   0   2       1018.59        947.44        46.79 o                         
  -2   0   2       1374.58       1252.64        82.12 o                         
  -1   0   2        764.62        837.39         9.05 o                         
   0   0   2        675.90        735.48        14.16 o                         
   1   0   2       1711.02       1546.74        17.52 o                         
   2   0   2       3420.64       2871.21       113.12 o                         
   3   0   2      14532.08      10979.36        62.40 o                         
   4   0   2       8544.95       6919.71        68.26 o                         
   5   0   2       2992.90       2498.24        33.06 o                         
   6   0   2       8887.30       8633.98        74.92 o                         
   7   0   2       8280.84       8265.82       297.18 o                         
   8   0   2        344.51        333.44        31.72 o                         
   9   0   2        421.50        496.70        43.87 o                         
  10   0   2         22.54         42.01        43.94 o                         
  11   0   2        355.90        378.63        46.01 o                         
  12   0   2        472.93        475.38        46.60 o                         
  13   0   2        536.48        643.20        46.86 o                         
  14   0   2        408.01        434.38        43.32 o                         
  15   0   2        663.75        751.55        52.24 o                         
  16   0   2        353.56        308.01        46.04 o                         
  17   0   2        126.16        122.12        41.85 o                         
 -18   1   2         14.15         28.05        43.73 o                         
 -17   1   2         21.27         26.25        33.46 o                         
 -16   1   2         93.34        113.59        27.00 o                         
 -15   1   2         15.87         27.96        25.19 o                         
 -14   1   2        867.36        917.62        29.81 o                         
 -13   1   2        547.97        660.60        34.57 o                         
 -12   1   2        767.27        757.88        34.03 o                         
 -11   1   2       1756.29       1538.73        47.04 o                         
 -10   1   2         33.62         47.92        30.54 o                         
  -9   1   2        685.37        601.03        32.55 o                         
  -8   1   2        696.63        574.44        25.25 o                         
  -7   1   2         78.94         66.58        14.45 o                         
  -6   1   2        300.60        296.91        12.79 o                         
  -5   1   2       1215.40       1284.40        15.93 o                         
  -4   1   2        251.64        327.64        13.56 o                         
  -3   1   2       3639.73       3659.78        28.94 o                         
  -2   1   2       9419.36       9904.44        44.28 o                         
  -1   1   2       6817.77       6867.43        33.27 o                         
   0   1   2       9785.56       9866.21       100.54 o                         
   1   1   2       4125.23       4257.11        69.84 o                         
   2   1   2       1496.17       1632.35        17.69 o                         
   3   1   2        599.65        653.78        12.70 o                         
   4   1   2        340.25        354.85        16.10 o                         
   5   1   2        473.24        488.14        27.81 o                         
   6   1   2        545.08        553.59        19.96 o                         
   7   1   2        980.04        864.31        34.00 o                         
   8   1   2        409.41        373.51        22.59 o                         
   9   1   2        513.94        490.75        33.91 o                         
  10   1   2       1440.16       1428.19        47.12 o                         
  11   1   2        435.64        481.22        30.81 o                         
  12   1   2        525.26        517.64        36.84 o                         
  13   1   2        328.37        368.50        28.66 o                         
  14   1   2         85.95         91.69        24.05 o                         
  15   1   2         19.73         24.62        26.31 o                         
  16   1   2          1.45          3.21        29.56 o                         
  17   1   2          8.41         19.98        38.98 o                         
 -17   2   2          0.47          1.14        32.84 o                         
 -16   2   2         54.10         55.10        26.76 o                         
 -15   2   2         42.36         33.11        24.29 o                         
 -14   2   2          0.47         -1.53        22.12 o                         
 -13   2   2          8.08         -3.93        19.70 o                         
 -12   2   2         34.10         19.17        28.10 o                         
 -11   2   2         53.22         36.11        24.44 o                         
 -10   2   2        289.07        262.80        25.24 o                         
  -9   2   2         89.39         91.87        28.44 o                         
  -8   2   2        213.78        195.30        20.62 o                         
  -7   2   2       1225.54       1272.49        30.64 o                         
  -6   2   2         15.47         13.37        14.77 o                         
  -5   2   2          1.70          3.34        14.40 o                         
  -4   2   2       1076.79       1099.05        41.85 o                         
  -3   2   2          5.52        -15.74        15.74 o                         
  -2   2   2        164.16        159.46        11.74 o                         
  -1   2   2         11.51         15.58        13.51 o                         
   0   2   2        118.08        102.51        11.73 o                         
   1   2   2        121.07        135.31        13.50 o                         
   2   2   2         59.14         89.71        14.11 o                         
   3   2   2       1145.24       1208.51        22.80 o                         
   4   2   2         65.96         57.11        12.85 o                         
   5   2   2          8.31         24.81        20.14 o                         
   6   2   2        393.60        424.91        24.51 o                         
   7   2   2          2.96          5.21        19.49 o                         
   8   2   2          0.28          9.85        21.60 o                         
   9   2   2          0.08         10.67        21.80 o                         
  10   2   2         34.48         32.68        23.84 o                         
  11   2   2          5.38        -21.10        35.28 o                         
  12   2   2         46.30         27.99        23.06 o                         
  13   2   2          1.03        -18.15        20.65 o                         
  14   2   2         29.13         18.91        23.43 o                         
  15   2   2         42.07         65.64        26.96 o                         
  16   2   2         13.54         10.53        33.67 o                         
 -17   3   2         30.77         11.90        32.60 o                         
 -16   3   2         11.54         -0.05        27.11 o                         
 -15   3   2        122.30        106.71        25.73 o                         
 -14   3   2        200.94        175.44        23.74 o                         
 -13   3   2        643.42        558.71        27.83 o                         
 -12   3   2        645.09        550.66        21.55 o                         
 -11   3   2        892.69        849.52        38.41 o                         
 -10   3   2       1054.66       1054.40        49.69 o                         
  -9   3   2         27.58         32.72        20.13 o                         
  -8   3   2       1744.87       1734.59        36.25 o                         
  -7   3   2        297.87        296.81        25.50 o                         
  -6   3   2       1882.46       1869.02        43.17 o                         
  -5   3   2         91.55         88.13        21.90 o                         
  -4   3   2        739.15        686.67        32.74 o                         
  -3   3   2       2668.62       2640.10        54.31 o                         
  -2   3   2       3152.43       2984.90        45.47 o                         
  -1   3   2       3534.09       3598.71        49.29 o                         
   0   3   2       3213.56       3239.31        47.57 o                         
   1   3   2       1689.80       1670.52        53.56 o                         
   2   3   2       1284.78       1248.87        29.78 o                         
   3   3   2        774.17        778.47        27.40 o                         
   4   3   2         42.11         67.53        18.85 o                         
   5   3   2          8.20          9.59        22.59 o                         
   6   3   2        658.55        660.07        26.74 o                         
   7   3   2        787.60        801.67        25.05 o                         
   8   3   2        570.19        559.56        26.23 o                         
   9   3   2       1124.48       1044.09        53.51 o                         
  10   3   2       1006.11        893.55        39.81 o                         
  11   3   2        691.85        661.19        28.87 o                         
  12   3   2        218.03        187.96        21.83 o                         
  13   3   2        170.55        165.37        27.34 o                         
  14   3   2         67.35         56.82        26.01 o                         
  15   3   2          0.61        -21.29        27.76 o                         
 -15   4   2         67.19         82.36        27.42 o                         
 -14   4   2         28.91         11.25        26.89 o                         
 -13   4   2         53.26         47.54        22.98 o                         
 -12   4   2         37.47         32.27        19.98 o                         
 -11   4   2         13.40          9.54        18.67 o                         
 -10   4   2        193.93        178.46        18.76 o                         
  -9   4   2       1395.41       1305.08        43.50 o                         
  -8   4   2        641.84        685.69        33.62 o                         
  -7   4   2        853.16        856.37        31.18 o                         
  -6   4   2        772.23        832.19        31.72 o                         
  -5   4   2       2501.43       2462.82        46.92 o                         
  -4   4   2       1630.24       1641.79        36.86 o                         
  -3   4   2         56.82         64.36        25.03 o                         
  -2   4   2        160.51        153.81        27.96 o                         
  -1   4   2         18.95         13.33        18.96 o                         
   0   4   2         87.29         95.14        19.94 o                         
   1   4   2        431.24        406.59        23.39 o                         
   2   4   2        949.56        991.46        29.45 o                         
   3   4   2       1891.38       1906.37        36.09 o                         
   4   4   2       1271.50       1311.36        38.17 o                         
   5   4   2        937.90        987.89        35.57 o                         
   6   4   2       1093.88       1119.26        31.45 o                         
   7   4   2        795.05        877.07        33.46 o                         
   8   4   2        437.74        415.14        29.39 o                         
   9   4   2         12.43          3.61        24.19 o                         
  10   4   2          1.46          4.26        19.30 o                         
  11   4   2          2.13         -2.82        21.48 o                         
  12   4   2         87.51         71.23        29.12 o                         
  13   4   2        116.47         88.78        32.07 o                         
  14   4   2        138.04        106.39        33.79 o                         
 -13   5   2        101.92         96.18        28.61 o                         
 -12   5   2        123.42        143.19        28.18 o                         
 -11   5   2         34.22         28.85        22.33 o                         
 -10   5   2         29.59         20.73        20.23 o                         
  -9   5   2         39.86         43.48        18.74 o                         
  -8   5   2          6.13          3.57        19.77 o                         
  -7   5   2          0.70        -13.80        20.27 o                         
  -6   5   2          1.30          3.70        22.42 o                         
  -5   5   2         13.05          8.65        22.36 o                         
  -4   5   2         68.85         61.54        24.52 o                         
  -3   5   2          8.14          6.62        27.89 o                         
  -2   5   2        162.72        167.96        30.18 o                         
  -1   5   2        369.41        381.74        28.63 o                         
   0   5   2         90.10        109.41        26.84 o                         
   1   5   2        102.37         87.02        26.76 o                         
   2   5   2         18.17         27.37        27.10 o                         
   3   5   2         22.01         36.92        26.81 o                         
   4   5   2         65.89         64.95        19.74 o                         
   5   5   2          4.34          2.74        20.05 o                         
   6   5   2         82.34         70.68        21.37 o                         
   7   5   2          2.89          3.73        20.35 o                         
   8   5   2          5.33         -4.97        21.24 o                         
   9   5   2         52.18         45.03        24.58 o                         
  10   5   2          5.78        -25.59        25.59 o                         
  11   5   2         29.47         46.97        28.09 o                         
  12   5   2         39.79         41.25        33.91 o                         
 -10   6   2         23.36         20.91        28.36 o                         
  -9   6   2         13.56         22.66        25.38 o                         
  -8   6   2         41.01         41.93        24.44 o                         
  -7   6   2         23.55         41.34        23.06 o                         
  -6   6   2         59.76         79.13        22.06 o                         
  -5   6   2         45.01         61.40        23.01 o                         
  -4   6   2         94.32         85.49        20.92 o                         
  -3   6   2         44.18         55.56        20.22 o                         
  -2   6   2          1.34          5.80        19.30 o                         
  -1   6   2         30.66         22.51        18.11 o                         
   0   6   2         27.80         35.50        19.40 o                         
   1   6   2         91.83         70.51        20.71 o                         
   2   6   2         51.84         54.29        21.02 o                         
   3   6   2        126.65        125.40        21.44 o                         
   4   6   2         87.28        107.11        22.70 o                         
   5   6   2         27.76         38.02        24.61 o                         
   6   6   2         51.73         31.40        26.61 o                         
   7   6   2         17.80         22.89        28.18 o                         
   8   6   2          1.07          7.22        26.63 o                         
   9   6   2          3.24         -3.77        28.22 o                         
  -4   7   2         33.18         38.80        26.13 o                         
  -3   7   2         48.66         50.84        25.27 o                         
  -2   7   2        114.14        120.32        25.71 o                         
  -1   7   2        148.18        162.65        27.08 o                         
   0   7   2         91.05         89.87        26.52 o                         
   1   7   2         23.86         15.60        27.57 o                         
   2   7   2         36.51         33.66        28.34 o                         
   3   7   2         55.70         59.37        28.20 o                         
 -18   1   3        110.45        138.72        37.52 o                         
 -17   1   3        171.63        244.76        34.42 o                         
 -16   1   3        640.43        793.14        35.18 o                         
 -15   1   3        410.97        500.42        28.73 o                         
 -14   1   3        107.31        100.69        25.35 o                         
 -13   1   3       1156.36       1091.47        55.55 o                         
 -12   1   3        955.58        907.56        36.12 o                         
 -11   1   3         28.98         33.43        20.96 o                         
 -10   1   3          1.35          7.03        19.08 o                         
  -9   1   3         10.05         13.31        19.04 o                         
  -8   1   3        440.74        356.31        18.57 o                         
  -7   1   3       1689.97       1535.29        31.74 o                         
  -6   1   3       4639.39       4644.61       185.78 o                         
  -5   1   3       5204.92       5251.38        76.07 o                         
  -4   1   3       5080.11       5134.19        34.16 o                         
  -3   1   3       9124.18       9162.76        49.31 o                         
  -2   1   3       4350.40       4252.03        30.56 o                         
  -1   1   3       1394.31       1465.20        13.97 o                         
   0   1   3       3245.24       3261.29        32.31 o                         
   1   1   3         35.31         19.85        10.09 o                         
   2   1   3       3349.22       3622.35        69.23 o                         
   3   1   3        204.50        216.65        14.24 o                         
   4   1   3        375.66        305.26        15.31 o                         
   5   1   3       4792.67       4464.80       126.10 o                         
   6   1   3       2987.13       2885.75        66.19 o                         
   7   1   3       1250.29       1207.52        38.25 o                         
   8   1   3       1927.37       2025.85        61.31 o                         
   9   1   3       1681.32       1873.14        45.12 o                         
  10   1   3        412.65        479.11        30.62 o                         
  11   1   3         55.33         80.02        27.70 o                         
  12   1   3         66.32         33.04        26.52 o                         
  13   1   3          1.55          8.11        20.10 o                         
  14   1   3        215.55        216.61        24.45 o                         
  15   1   3        154.56        186.84        27.79 o                         
  16   1   3         69.22        110.59        30.44 o                         
 -18   2   3         38.70         55.02        34.76 o                         
 -17   2   3         85.01         97.52        35.32 o                         
 -16   2   3        149.88        159.65        30.86 o                         
 -15   2   3         15.10         29.57        24.91 o                         
 -14   2   3        156.71        124.07        23.35 o                         
 -13   2   3        396.42        395.80        25.16 o                         
 -12   2   3       1390.80       1333.13        49.55 o                         
 -11   2   3        897.62        865.43        37.71 o                         
 -10   2   3       2453.19       2394.79        94.94 o                         
  -9   2   3       6292.47       6112.46        91.84 o                         
  -8   2   3       1813.74       1830.31        37.22 o                         
  -7   2   3        651.22        619.41        23.41 o                         
  -6   2   3       1553.45       1606.07        34.47 o                         
  -5   2   3        317.20        320.09        16.57 o                         
  -4   2   3         48.98         31.80        17.25 o                         
  -3   2   3        455.46        456.72        19.92 o                         
  -2   2   3       3101.06       3148.79        57.22 o                         
  -1   2   3       4543.31       4479.69        33.47 o                         
   0   2   3       3427.78       3301.76        30.45 o                         
   1   2   3       5489.66       5570.97        52.33 o                         
   2   2   3      10077.49      10629.98        58.18 o                         
   3   2   3       6462.46       6815.66        87.04 o                         
   4   2   3       2365.80       2341.87        45.11 o                         
   5   2   3       1095.08       1178.59        91.03 o                         
   6   2   3        310.93        323.92        32.84 o                         
   7   2   3         11.70         13.20        21.77 o                         
   8   2   3        408.63        361.94        31.57 o                         
   9   2   3        533.44        513.52        26.97 o                         
  10   2   3        894.47        756.49        38.20 o                         
  11   2   3       1004.37       1033.38        51.98 o                         
  12   2   3        641.20        682.88        26.37 o                         
  13   2   3        513.79        536.97        24.13 o                         
  14   2   3        357.49        395.20        27.48 o                         
  15   2   3        202.51        237.42        32.08 o                         
  16   2   3        119.38        132.89        33.02 o                         
 -17   3   3        104.30        123.03        32.67 o                         
 -16   3   3         34.57         47.70        29.39 o                         
 -15   3   3        113.60        117.42        23.96 o                         
 -14   3   3         65.08         59.40        21.02 o                         
 -13   3   3         78.80         87.62        20.24 o                         
 -12   3   3        106.30         82.09        18.11 o                         
 -11   3   3         13.02         23.29        26.64 o                         
 -10   3   3          4.95          6.99        23.35 o                         
  -9   3   3         33.29         17.42        21.48 o                         
  -8   3   3         21.34         18.36        20.75 o                         
  -7   3   3        163.34        160.20        24.36 o                         
  -6   3   3       1371.39       1352.68        27.80 o                         
  -5   3   3        757.12        731.14        24.74 o                         
  -4   3   3       1116.22       1070.41        42.26 o                         
  -3   3   3       1149.81       1113.68        33.75 o                         
  -2   3   3        643.33        638.41        28.07 o                         
  -1   3   3       1054.16       1113.05        37.49 o                         
   0   3   3         76.13         69.13        23.46 o                         
   1   3   3        117.75        114.48        15.17 o                         
   2   3   3         19.41         10.43        18.67 o                         
   3   3   3        136.13        140.50        23.51 o                         
   4   3   3        166.62        150.29        22.44 o                         
   5   3   3        246.79        266.17        22.26 o                         
   6   3   3        381.68        383.32        20.54 o                         
   7   3   3        453.09        442.05        24.68 o                         
   8   3   3        408.95        434.15        30.47 o                         
   9   3   3        263.19        260.47        29.31 o                         
  10   3   3        186.79        163.68        25.48 o                         
  11   3   3        114.83        111.04        19.69 o                         
  12   3   3         22.96         25.53        20.91 o                         
  13   3   3          8.09          6.59        23.19 o                         
  14   3   3         13.82         22.86        27.22 o                         
  15   3   3         23.31         15.99        30.18 o                         
 -15   4   3         22.14         30.52        29.93 o                         
 -14   4   3          0.11         -5.01        25.72 o                         
 -13   4   3         10.08         11.77        21.45 o                         
 -12   4   3         67.16         53.17        20.95 o                         
 -11   4   3         39.69         39.01        18.22 o                         
 -10   4   3          2.90          2.60        17.51 o                         
  -9   4   3        181.35        163.04        25.37 o                         
  -8   4   3        255.22        283.59        29.20 o                         
  -7   4   3          5.46         17.50        23.12 o                         
  -6   4   3        263.50        278.86        29.53 o                         
  -5   4   3         72.24         77.29        23.39 o                         
  -4   4   3         65.07         64.89        22.57 o                         
  -3   4   3          1.03         23.78        20.58 o                         
  -2   4   3        401.30        398.47        22.62 o                         
  -1   4   3        427.24        392.01        25.14 o                         
   0   4   3         61.27         41.59        20.21 o                         
   1   4   3        605.66        596.01        24.10 o                         
   2   4   3        156.32        169.56        23.95 o                         
   3   4   3          2.86        -10.96        23.25 o                         
   4   4   3         75.99         86.48        25.12 o                         
   5   4   3         32.54         38.40        25.16 o                         
   6   4   3          0.77          2.21        22.79 o                         
   7   4   3          0.64          0.00        21.01 o                         
   8   4   3          1.72          0.03        20.73 o                         
   9   4   3         21.26         16.17        19.00 o                         
  10   4   3         81.12         81.91        21.28 o                         
  11   4   3         75.24         58.17        28.21 o                         
  12   4   3         39.11         19.23        33.42 o                         
  13   4   3         62.57         47.69        34.01 o                         
 -13   5   3        147.87        164.68        28.66 o                         
 -12   5   3        214.26        159.66        26.96 o                         
 -11   5   3         36.05         40.88        23.63 o                         
 -10   5   3         57.69         34.05        22.21 o                         
  -9   5   3          3.01          7.10        20.00 o                         
  -8   5   3         83.70         92.03        19.54 o                         
  -7   5   3        378.57        368.29        21.08 o                         
  -6   5   3        497.64        490.56        23.72 o                         
  -5   5   3        909.37        879.54        28.76 o                         
  -4   5   3        349.59        354.99        27.28 o                         
  -3   5   3        376.33        359.71        30.16 o                         
  -2   5   3        789.16        782.21        35.52 o                         
  -1   5   3        278.64        286.82        29.20 o                         
   0   5   3        237.38        242.25        27.49 o                         
   1   5   3         14.71          7.60        25.67 o                         
   2   5   3         81.03         53.78        28.77 o                         
   3   5   3         35.99         46.28        22.12 o                         
   4   5   3        352.26        335.80        21.21 o                         
   5   5   3        704.34        682.04        25.34 o                         
   6   5   3        497.23        538.40        23.12 o                         
   7   5   3        426.56        438.56        23.89 o                         
   8   5   3        295.09        260.06        25.12 o                         
   9   5   3        145.15        149.27        26.37 o                         
  10   5   3         47.01         50.67        31.07 o                         
  11   5   3         14.25          2.22        29.83 o                         
 -10   6   3        201.75        239.26        28.04 o                         
  -9   6   3        120.97        103.34        28.17 o                         
  -8   6   3        164.45        164.47        29.39 o                         
  -7   6   3         25.97         39.10        23.01 o                         
  -6   6   3         53.95         53.94        22.23 o                         
  -5   6   3         94.36         99.82        21.15 o                         
  -4   6   3          1.20         -8.88        18.85 o                         
  -3   6   3         20.43         35.25        18.67 o                         
  -2   6   3        173.51        183.29        20.98 o                         
  -1   6   3        274.16        275.62        20.03 o                         
   0   6   3        135.12        153.69        19.75 o                         
   1   6   3        178.88        184.28        20.68 o                         
   2   6   3        240.40        240.12        22.37 o                         
   3   6   3        314.11        323.33        24.17 o                         
   4   6   3         63.80         69.94        23.54 o                         
   5   6   3          3.94          2.31        25.20 o                         
   6   6   3         75.25         89.17        27.55 o                         
   7   6   3         10.26         14.86        27.17 o                         
   8   6   3         19.81         11.95        28.33 o                         
  -4   7   3          0.81          4.76        25.05 o                         
  -3   7   3          2.13         16.66        24.29 o                         
  -2   7   3          5.20        -15.01        27.12 o                         
  -1   7   3          7.97          4.26        28.84 o                         
   0   7   3         12.25         11.70        26.94 o                         
   1   7   3          0.64         18.61        26.55 o                         
   2   7   3          0.55         15.53        28.43 o                         
 -19   0   4          4.46         18.98        50.36 o                         
 -18   0   4          1.31         -8.78        53.77 o                         
 -17   0   4        182.93        222.33        46.89 o                         
 -16   0   4        261.63        320.60        38.76 o                         
 -15   0   4        215.30        237.93        38.36 o                         
 -14   0   4       2790.24       3045.29        74.34 o                         
 -13   0   4       2944.74       3180.92       147.80 o                         
 -12   0   4        650.86        603.25        51.81 o                         
 -11   0   4       1723.63       1625.23       137.04 o                         
 -10   0   4       2334.20       2047.62       123.27 o                         
  -9   0   4        311.15        353.33        39.48 o                         
  -8   0   4        235.27        277.45        33.84 o                         
  -7   0   4        408.60        482.16        38.57 o                         
  -6   0   4       1438.77       1533.24        42.67 o                         
  -5   0   4        294.60        267.81        26.94 o                         
  -4   0   4      13002.50      12317.62        76.08 o                         
  -3   0   4       5037.27       4987.88        84.13 o                         
  -2   0   4      16695.87      18237.78        45.82 o                         
  -1   0   4      30624.22      31123.33       369.55 o                         
   0   0   4       4120.31       4116.06       124.35 o                         
   1   0   4       9267.17       8937.08        50.49 o                         
   2   0   4       2871.25       2388.17        27.42 o                         
   3   0   4        146.22        143.70        16.24 o                         
   4   0   4        704.32        527.36        51.85 o                         
   5   0   4       1577.20       1298.60        94.57 o                         
   6   0   4       1229.14       1120.48        56.70 o                         
   7   0   4       3293.58       3737.30       159.56 o                         
   8   0   4       1948.40       2392.54       152.08 o                         
   9   0   4       2202.83       2683.57        87.52 o                         
  10   0   4       1118.77       1348.13        59.37 o                         
  11   0   4       1442.87       1541.12        86.67 o                         
  12   0   4       1041.11       1053.45        44.53 o                         
  13   0   4         31.68         34.39        32.36 o                         
  14   0   4        101.15        133.63        38.39 o                         
  15   0   4          0.13         14.11        40.67 o                         
  16   0   4         35.98         23.35        46.00 o                         
 -18   1   4         77.35        105.42        37.28 o                         
 -17   1   4        317.55        386.02        35.33 o                         
 -16   1   4         71.03         96.73        28.78 o                         
 -15   1   4          9.40        -10.75        24.34 o                         
 -14   1   4         72.78         42.76        29.01 o                         
 -13   1   4          4.51         14.02        30.64 o                         
 -12   1   4          1.46          9.81        23.86 o                         
 -11   1   4        246.82        203.52        21.83 o                         
 -10   1   4       1406.50       1321.87        47.40 o                         
  -9   1   4        981.01        888.21        81.00 o                         
  -8   1   4       1675.32       1978.70        82.78 o                         
  -7   1   4       5532.34       5805.63       347.06 o                         
  -6   1   4       1056.56       1048.33        34.14 o                         
  -5   1   4       4129.70       4346.37        64.02 o                         
  -4   1   4       2099.15       2149.58        23.42 o                         
  -3   1   4       1324.58       1430.40        18.55 o                         
  -2   1   4        419.73        433.57        12.84 o                         
  -1   1   4        610.80        577.04        13.33 o                         
   0   1   4        603.04        576.68        14.99 o                         
   1   1   4       2517.89       2576.77        27.29 o                         
   2   1   4       2551.83       2747.29        29.14 o                         
   3   1   4        455.77        385.87        11.62 o                         
   4   1   4       4903.25       4822.61       175.36 o                         
   5   1   4       1902.71       1916.44        63.64 o                         
   6   1   4       1298.53       1261.63        31.48 o                         
   7   1   4        875.89        866.94        35.12 o                         
   8   1   4        370.17        350.13        30.07 o                         
   9   1   4          2.86         -8.16        24.78 o                         
  10   1   4        258.59        246.76        28.83 o                         
  11   1   4         28.15          7.25        31.21 o                         
  12   1   4        356.70        346.60        23.86 o                         
  13   1   4        200.92        197.41        23.22 o                         
  14   1   4        130.92        145.44        27.37 o                         
  15   1   4        239.43        231.64        33.20 o                         
  16   1   4         31.35         40.19        35.05 o                         
 -18   2   4          1.44          4.93        34.39 o                         
 -17   2   4         76.95         54.48        35.22 o                         
 -16   2   4          4.92          1.76        29.00 o                         
 -15   2   4          0.41         -6.90        24.69 o                         
 -14   2   4         54.90         62.58        20.96 o                         
 -13   2   4         16.43         23.04        23.73 o                         
 -12   2   4         18.60        -19.24        29.17 o                         
 -11   2   4         66.62         87.29        28.30 o                         
 -10   2   4         62.48         43.57        24.13 o                         
  -9   2   4        137.93        101.71        30.19 o                         
  -8   2   4          4.76         14.71        20.01 o                         
  -7   2   4         19.44         20.83        18.78 o                         
  -6   2   4          0.75        -17.17        18.84 o                         
  -5   2   4        488.13        450.02        33.26 o                         
  -4   2   4         69.71         68.58        17.79 o                         
  -3   2   4        921.21       1051.09        30.82 o                         
  -2   2   4          2.66          6.59        15.74 o                         
  -1   2   4         58.16         52.62        11.21 o                         
   0   2   4        788.40        862.08        27.58 o                         
   1   2   4        557.67        663.90        28.80 o                         
   2   2   4        288.13        318.40        13.62 o                         
   3   2   4          5.77         23.75        16.24 o                         
   4   2   4          7.73         12.51        17.83 o                         
   5   2   4          0.64         16.22        28.98 o                         
   6   2   4        137.65        115.83        27.53 o                         
   7   2   4          1.86         11.60        19.63 o                         
   8   2   4        368.39        323.19        29.68 o                         
   9   2   4         66.78         82.78        28.01 o                         
  10   2   4         17.09         35.09        28.00 o                         
  11   2   4         28.95         25.66        27.28 o                         
  12   2   4          4.08          2.03        19.02 o                         
  13   2   4          0.26         17.32        21.62 o                         
  14   2   4         35.78         24.37        26.63 o                         
  15   2   4          5.14        -12.52        30.07 o                         
 -17   3   4        232.49        263.82        36.97 o                         
 -16   3   4         86.77         92.19        31.80 o                         
 -15   3   4        105.98         93.52        24.55 o                         
 -14   3   4         14.74         17.59        20.84 o                         
 -13   3   4          2.27         11.03        18.63 o                         
 -12   3   4          9.65         15.95        18.16 o                         
 -11   3   4        512.74        497.18        35.22 o                         
 -10   3   4        948.85        997.93        36.61 o                         
  -9   3   4        814.31        777.92        31.09 o                         
  -8   3   4       1621.59       1755.73        38.67 o                         
  -7   3   4       1585.29       1607.60        35.23 o                         
  -6   3   4       1938.46       1903.18        34.68 o                         
  -5   3   4       1717.19       1671.33        30.65 o                         
  -4   3   4       1188.26       1175.46        33.43 o                         
  -3   3   4         69.12         60.88        17.35 o                         
  -2   3   4         97.63         99.17        16.37 o                         
  -1   3   4        264.50        269.33        21.80 o                         
   0   3   4       1860.33       1873.80        60.62 o                         
   1   3   4       2758.84       2795.94        64.80 o                         
   2   3   4       1205.41       1196.47        38.72 o                         
   3   3   4       2829.05       2980.42        54.25 o                         
   4   3   4       2030.17       2032.82        41.17 o                         
   5   3   4       1993.38       1979.79        40.25 o                         
   6   3   4        307.17        359.44        25.30 o                         
   7   3   4        481.58        495.33        32.02 o                         
   8   3   4        304.68        301.86        27.08 o                         
   9   3   4         53.54         35.24        27.89 o                         
  10   3   4         30.73         16.20        21.86 o                         
  11   3   4         93.86         80.06        20.35 o                         
  12   3   4        151.73        108.57        24.65 o                         
  13   3   4        279.89        230.09        30.72 o                         
  14   3   4        175.96        180.98        29.21 o                         
 -16   4   4         15.50          6.23        30.37 o                         
 -15   4   4        170.35        172.80        28.45 o                         
 -14   4   4        422.58        414.45        30.05 o                         
 -13   4   4        442.00        429.56        28.00 o                         
 -12   4   4        311.80        324.28        21.38 o                         
 -11   4   4        234.98        253.25        20.38 o                         
 -10   4   4        412.62        388.85        18.86 o                         
  -9   4   4        346.64        346.44        31.06 o                         
  -8   4   4          3.22         17.07        21.41 o                         
  -7   4   4         27.18         31.40        23.51 o                         
  -6   4   4        273.76        265.52        29.61 o                         
  -5   4   4        781.09        798.63        28.52 o                         
  -4   4   4        349.13        349.99        24.08 o                         
  -3   4   4       1963.13       1959.55        32.53 o                         
  -2   4   4       2533.37       2506.10        42.87 o                         
  -1   4   4       1495.16       1497.22        37.33 o                         
   0   4   4       1090.38       1115.19        28.93 o                         
   1   4   4        538.26        557.92        26.69 o                         
   2   4   4        976.56        961.35        32.12 o                         
   3   4   4          1.65          1.83        23.79 o                         
   4   4   4         18.50         25.30        28.73 o                         
   5   4   4         25.13         35.60        27.01 o                         
   6   4   4        523.06        509.43        29.52 o                         
   7   4   4        525.02        546.34        26.80 o                         
   8   4   4        578.57        578.68        22.45 o                         
   9   4   4        271.81        269.24        21.68 o                         
  10   4   4        513.03        494.47        30.67 o                         
  11   4   4        368.45        328.37        27.94 o                         
  12   4   4         73.93         58.62        34.48 o                         
  13   4   4         68.60         45.58        34.16 o                         
 -13   5   4         53.24         51.34        27.64 o                         
 -12   5   4          0.49         27.26        25.90 o                         
 -11   5   4         55.70         51.39        24.19 o                         
 -10   5   4         19.62         28.55        21.17 o                         
  -9   5   4         59.16         66.40        21.33 o                         
  -8   5   4         38.90         46.67        19.82 o                         
  -7   5   4         36.64         42.02        20.17 o                         
  -6   5   4        290.93        277.43        21.88 o                         
  -5   5   4         26.01         38.03        19.53 o                         
  -4   5   4          5.85         10.09        23.80 o                         
  -3   5   4         48.28         50.95        25.51 o                         
  -2   5   4         35.24         16.49        24.30 o                         
  -1   5   4          3.18         15.89        24.68 o                         
   0   5   4          0.26        -20.18        26.62 o                         
   1   5   4         14.16         12.59        26.67 o                         
   2   5   4         99.90         70.24        24.34 o                         
   3   5   4         87.15         92.94        20.68 o                         
   4   5   4          2.47         22.11        20.39 o                         
   5   5   4        168.81        159.93        20.47 o                         
   6   5   4         85.92         96.22        20.26 o                         
   7   5   4         37.55         25.66        21.29 o                         
   8   5   4         17.90         11.59        25.52 o                         
   9   5   4          9.24         10.88        26.15 o                         
  10   5   4          0.97         -1.30        27.39 o                         
  11   5   4         37.69         64.86        30.57 o                         
 -10   6   4         30.60         33.75        25.98 o                         
  -9   6   4          3.38         14.52        28.13 o                         
  -8   6   4         17.64         11.39        27.30 o                         
  -7   6   4          9.58         -9.07        25.86 o                         
  -6   6   4         41.60         41.17        24.78 o                         
  -5   6   4         22.77         17.40        22.20 o                         
  -4   6   4        141.72        142.99        19.91 o                         
  -3   6   4         73.53         83.88        19.05 o                         
  -2   6   4         71.63         71.82        19.78 o                         
  -1   6   4         40.54         36.78        19.71 o                         
   0   6   4         12.66         22.36        18.93 o                         
   1   6   4         57.18         57.67        20.25 o                         
   2   6   4          2.52         10.34        21.50 o                         
   3   6   4          2.82         10.32        22.48 o                         
   4   6   4          3.73         28.48        23.93 o                         
   5   6   4          5.41        -10.92        26.22 o                         
   6   6   4         10.88         21.23        27.98 o                         
   7   6   4         79.89         61.30        27.19 o                         
   8   6   4         40.25         46.54        31.85 o                         
  -4   7   4         26.12         42.83        25.37 o                         
  -3   7   4         20.23         28.04        24.32 o                         
  -2   7   4          7.06          2.01        25.94 o                         
  -1   7   4         12.73         12.40        26.27 o                         
   0   7   4         13.07          6.30        27.06 o                         
   1   7   4        103.00         95.01        28.65 o                         
   2   7   4        149.95        148.89        27.15 o                         
 -19   1   5         53.26         83.34        34.99 o                         
 -18   1   5         16.68         -4.28        38.29 o                         
 -17   1   5         70.52         48.78        31.54 o                         
 -16   1   5          3.97         18.21        24.60 o                         
 -15   1   5        199.85        198.99        26.09 o                         
 -14   1   5        253.61        259.39        29.95 o                         
 -13   1   5        365.82        336.71        38.33 o                         
 -12   1   5       1215.69        996.55        50.20 o                         
 -11   1   5       1576.03       1422.89        49.32 o                         
 -10   1   5       2239.25       1924.46        67.71 o                         
  -7   1   5        436.92        423.41        28.40 o                         
  -6   1   5        778.84        938.60        39.65 o                         
  -5   1   5         51.08         63.62        10.25 o                         
  -4   1   5       1135.82       1274.67        33.64 o                         
  -3   1   5       1440.42       1425.09        19.56 o                         
  -2   1   5       2196.04       2233.69        15.41 o                         
  -1   1   5       4185.41       4271.07        27.26 o                         
   0   1   5       7436.84       7298.99        52.77 o                         
   1   1   5       3568.75       3588.99        30.01 o                         
   2   1   5       3099.57       3538.04        41.14 o                         
   3   1   5       4408.79       4432.62       211.30 o                         
   4   1   5        896.19        865.16        28.49 o                         
   5   1   5          4.06          7.38        14.04 o                         
   6   1   5         14.62         12.82        17.52 o                         
   7   1   5        194.69        174.96        26.70 o                         
   8   1   5        752.08        701.52        48.29 o                         
   9   1   5        435.82        434.83        38.69 o                         
  10   1   5        877.53        816.52        42.20 o                         
  11   1   5        792.22        787.67        33.23 o                         
  12   1   5        264.81        293.85        24.73 o                         
  13   1   5        239.89        231.66        27.56 o                         
  14   1   5        152.61        154.02        27.33 o                         
  15   1   5         78.83         77.69        32.35 o                         
 -18   2   5        407.48        513.35        42.51 o                         
 -17   2   5        313.26        375.33        36.21 o                         
 -16   2   5        294.48        371.33        29.70 o                         
 -15   2   5        627.18        648.04        27.85 o                         
 -14   2   5        738.74        711.78        27.18 o                         
 -13   2   5        391.12        325.83        26.64 o                         
 -12   2   5         65.56         46.07        27.25 o                         
 -11   2   5          0.28         -5.81        26.71 o                         
 -10   2   5         10.47          1.37        27.52 o                         
  -9   2   5        540.13        524.94        43.16 o                         
  -8   2   5       1246.82       1291.15        44.58 o                         
  -7   2   5       2131.33       2344.45        53.73 o                         
  -6   2   5       7117.88       7545.93        54.92 o                         
  -5   2   5       5729.55       6072.79        63.95 o                         
  -4   2   5       2624.98       2424.33        46.77 o                         
  -3   2   5       6948.89       7351.57        79.98 o                         
  -2   2   5       4492.35       4777.52        41.78 o                         
  -1   2   5        199.67        191.99        10.69 o                         
   0   2   5          0.91         19.93        17.45 o                         
   1   2   5         41.22         20.78        18.49 o                         
   2   2   5       1198.98       1218.65        33.93 o                         
   3   2   5       3244.94       3269.61        67.45 o                         
   4   2   5       1925.93       1811.34        36.75 o                         
   5   2   5       1683.79       1724.74        45.88 o                         
   6   2   5       3144.58       2993.03        54.46 o                         
   7   2   5       2877.08       2573.10       117.06 o                         
   8   2   5        748.61        675.27        45.35 o                         
   9   2   5        585.55        595.39        35.95 o                         
  10   2   5        485.13        446.77        34.91 o                         
  11   2   5         13.41         17.59        20.85 o                         
  12   2   5          0.40          1.35        21.62 o                         
  13   2   5         78.59         58.50        24.86 o                         
  14   2   5        328.34        342.06        34.32 o                         
  15   2   5        128.78        134.91        34.95 o                         
 -17   3   5         14.24          8.83        33.13 o                         
 -16   3   5          0.47         12.61        32.68 o                         
 -15   3   5         13.65         18.08        24.79 o                         
 -14   3   5         75.91         62.25        21.35 o                         
 -13   3   5         33.67         34.91        19.88 o                         
 -12   3   5        250.61        223.93        19.98 o                         
 -11   3   5        651.98        716.42        39.29 o                         
 -10   3   5        333.18        369.69        24.42 o                         
  -9   3   5        533.70        524.25        25.69 o                         
  -8   3   5        329.70        329.50        22.43 o                         
  -7   3   5          6.68          8.33        22.66 o                         
  -6   3   5         14.72         10.98        18.70 o                         
  -5   3   5         26.95         16.13        25.85 o                         
  -4   3   5         63.78         56.21        25.16 o                         
  -3   3   5        516.94        525.90        19.91 o                         
  -2   3   5        258.86        251.93        22.63 o                         
  -1   3   5        141.38        174.13        17.28 o                         
   0   3   5       1003.50        960.88        27.83 o                         
   1   3   5       1135.03       1077.53        29.35 o                         
   2   3   5        582.70        574.76        25.99 o                         
   3   3   5        620.22        596.61        30.89 o                         
   4   3   5        762.71        742.25        26.23 o                         
   5   3   5         29.63         43.88        21.50 o                         
   6   3   5         37.32         40.73        26.35 o                         
   7   3   5          0.24         11.66        26.01 o                         
   8   3   5         62.22         52.22        29.50 o                         
   9   3   5        185.37        187.58        24.40 o                         
  10   3   5        178.47        197.20        22.60 o                         
  11   3   5         73.30         64.38        24.48 o                         
  12   3   5         41.29         56.71        28.16 o                         
  13   3   5         63.12         75.13        29.15 o                         
  14   3   5         34.65         45.04        30.08 o                         
 -16   4   5         51.93         47.06        29.94 o                         
 -15   4   5         23.06         65.88        29.13 o                         
 -14   4   5         29.14         27.00        23.85 o                         
 -13   4   5         88.74         88.35        22.96 o                         
 -12   4   5          0.30         -3.65        19.99 o                         
 -11   4   5         11.49         16.19        19.72 o                         
 -10   4   5          1.14        -11.69        17.92 o                         
  -9   4   5        218.46        198.54        33.83 o                         
  -8   4   5         90.78        108.88        27.70 o                         
  -7   4   5        101.96        108.29        23.73 o                         
  -6   4   5        265.43        266.26        26.17 o                         
  -5   4   5        135.19        155.28        23.39 o                         
  -4   4   5         25.12         28.90        19.41 o                         
  -3   4   5         70.10         79.12        18.45 o                         
  -2   4   5        132.29        149.47        22.43 o                         
  -1   4   5          2.58          1.55        21.44 o                         
   0   4   5          0.15          1.10        17.77 o                         
   1   4   5          9.36          5.01        21.45 o                         
   2   4   5          7.26          5.84        23.50 o                         
   3   4   5        316.05        293.95        30.19 o                         
   4   4   5        271.90        253.02        27.85 o                         
   5   4   5         50.49         43.79        26.46 o                         
   6   4   5        321.82        318.62        25.64 o                         
   7   4   5        144.29        128.02        20.24 o                         
   8   4   5          1.00          5.79        18.14 o                         
   9   4   5          5.80         19.25        22.38 o                         
  10   4   5          0.09         13.64        24.03 o                         
  11   4   5         10.39          1.08        28.20 o                         
  12   4   5          8.37         13.97        31.73 o                         
  13   4   5          4.01         -8.12        36.09 o                         
 -14   5   5         30.52         52.11        26.13 o                         
 -13   5   5         85.00         82.18        25.36 o                         
 -12   5   5        186.27        192.83        25.84 o                         
 -11   5   5        186.83        198.13        23.74 o                         
 -10   5   5        352.17        358.83        24.12 o                         
  -9   5   5        263.82        288.05        22.59 o                         
  -8   5   5        220.39        234.07        20.74 o                         
  -7   5   5        141.42        160.05        21.39 o                         
  -6   5   5         63.32         73.72        19.36 o                         
  -5   5   5         28.54         25.93        21.74 o                         
  -4   5   5        134.65        137.91        24.84 o                         
  -3   5   5        455.21        448.41        26.74 o                         
  -2   5   5        427.22        458.32        27.92 o                         
  -1   5   5        657.90        667.92        30.56 o                         
   0   5   5        994.76       1010.70        28.39 o                         
   1   5   5        589.51        591.81        24.60 o                         
   2   5   5        255.02        263.30        21.56 o                         
   3   5   5        321.04        324.87        23.15 o                         
   4   5   5        103.36         98.65        19.24 o                         
   5   5   5         11.09          4.88        19.82 o                         
   6   5   5          1.77          3.07        19.76 o                         
   7   5   5         20.55         22.35        23.71 o                         
   8   5   5         14.28          8.27        26.94 o                         
   9   5   5        150.82        157.45        29.34 o                         
  10   5   5        218.20        190.68        30.97 o                         
 -10   6   5          8.48         12.39        24.45 o                         
  -9   6   5         10.81         28.15        25.58 o                         
  -8   6   5         43.49         42.45        28.71 o                         
  -7   6   5        337.77        346.38        29.69 o                         
  -6   6   5        167.26        172.96        27.07 o                         
  -5   6   5         89.98         95.17        23.16 o                         
  -4   6   5        207.07        223.07        22.59 o                         
  -3   6   5        146.20        153.91        20.27 o                         
  -2   6   5         80.28         84.35        20.45 o                         
  -1   6   5         52.92         51.08        19.53 o                         
   0   6   5         36.30         22.37        20.09 o                         
   1   6   5          2.81        -10.90        21.91 o                         
   2   6   5         43.83         47.24        21.98 o                         
   3   6   5         48.27         72.93        22.91 o                         
   4   6   5         81.53         97.34        25.57 o                         
   5   6   5        172.41        194.64        26.30 o                         
   6   6   5        211.37        200.77        26.77 o                         
   7   6   5         78.11         82.63        31.27 o                         
  -4   7   5          0.19          7.65        27.24 o                         
  -3   7   5          6.54         -8.20        25.20 o                         
  -2   7   5          1.57        -18.13        27.27 o                         
  -1   7   5          0.07         11.48        28.27 o                         
   0   7   5          1.13         10.68        29.55 o                         
 -19   0   6        357.72        479.20        59.03 o                         
 -18   0   6        495.00        643.66        60.46 o                         
 -17   0   6         82.25        121.73        42.99 o                         
 -16   0   6        211.58        224.77        37.37 o                         
 -15   0   6         53.73         44.53        32.26 o                         
 -14   0   6          0.00        -29.32        46.08 o                         
 -13   0   6         13.66         30.54        42.55 o                         
 -12   0   6        467.26        450.06        41.46 o                         
 -11   0   6       1334.00       1492.11       139.48 o                         
 -10   0   6       4969.65       4782.14       136.25 o                         
  -9   0   6       2120.51       1914.72        61.03 o                         
  -8   0   6       4467.73       3487.94        35.91 o                         
  -7   0   6      12591.80      13944.00       567.69 o                         
  -6   0   6       2823.79       2686.66        49.53 o                         
  -5   0   6       2019.80       1960.72        53.74 o                         
  -4   0   6        146.59        176.48        15.65 o                         
  -3   0   6       1112.94       1168.23        14.21 o                         
  -2   0   6       4527.27       4843.21        64.40 o                         
  -1   0   6       6231.60       6117.30        37.01 o                         
   0   0   6         70.82        120.83        22.09 o                         
   1   0   6       9738.88       9701.66       216.65 o                         
   2   0   6       8295.89       8325.76        55.05 o                         
   3   0   6       4778.76       4007.52       227.83 o                         
   4   0   6       2770.97       2312.37       283.44 o                         
   5   0   6       3720.30       2969.85       440.12 o                         
   6   0   6       2700.06       2812.91        77.67 o                         
   7   0   6        127.29        119.05        32.37 o                         
   8   0   6        211.91        236.84        50.38 o                         
   9   0   6        189.58        114.76        55.39 o                         
  10   0   6        756.09       1016.92        77.98 o                         
  11   0   6        245.78        305.70        48.90 o                         
  12   0   6        691.51        752.41        39.81 o                         
  13   0   6        520.72        578.30        41.21 o                         
  14   0   6        392.15        460.11        42.79 o                         
  15   0   6        339.51        428.26        49.61 o                         
 -19   1   6          0.38         29.33        35.17 o                         
 -18   1   6         31.81         50.95        37.55 o                         
 -17   1   6         19.62         22.54        29.25 o                         
 -16   1   6        215.33        247.91        28.35 o                         
 -15   1   6        747.75        809.55        30.74 o                         
 -14   1   6        359.99        401.86        37.25 o                         
 -13   1   6        933.24        807.01        49.51 o                         
 -12   1   6        395.91        349.16        33.20 o                         
 -11   1   6        302.46        279.85        48.08 o                         
 -10   1   6        458.70        404.68        47.11 o                         
  -8   1   6          2.64         14.82        44.17 o                         
  -7   1   6       1085.55        917.30        58.32 o                         
  -6   1   6        170.16        162.36        11.45 o                         
  -5   1   6       1037.02       1041.61        23.88 o                         
  -4   1   6       4097.74       4268.71        30.05 o                         
  -3   1   6       1124.96       1198.79        17.65 o                         
  -2   1   6       6812.12       6996.25        64.24 o                         
  -1   1   6       2252.63       2210.52        21.50 o                         
   0   1   6       4288.66       4611.15        32.89 o                         
   1   1   6        301.12        287.22        13.72 o                         
   2   1   6          2.91         22.91        11.72 o                         
   3   1   6        311.29        311.46        35.18 o                         
   4   1   6       1127.32       1041.06        33.87 o                         
   5   1   6        534.71        519.94        25.80 o                         
   6   1   6       1149.42       1093.51        36.20 o                         
   7   1   6        809.72        867.83        35.68 o                         
   8   1   6        309.28        280.72        30.48 o                         
   9   1   6        785.52        806.93        44.52 o                         
  10   1   6        271.30        268.45        36.19 o                         
  11   1   6        328.60        354.86        26.58 o                         
  12   1   6        122.91        133.25        24.96 o                         
  13   1   6          2.13          4.71        25.12 o                         
  14   1   6         34.13         39.49        27.89 o                         
  15   1   6          0.34         25.99        34.15 o                         
 -18   2   6          8.28          1.75        33.37 o                         
 -17   2   6         39.39         50.72        30.49 o                         
 -16   2   6          0.46         -1.18        24.54 o                         
 -15   2   6         59.32         57.90        22.23 o                         
 -14   2   6         19.52         13.63        21.31 o                         
 -13   2   6         44.77         47.79        25.67 o                         
 -12   2   6         32.74         26.27        32.58 o                         
 -11   2   6        410.40        385.60        30.98 o                         
 -10   2   6         30.04         28.27        22.98 o                         
  -9   2   6         12.35         22.51        24.86 o                         
  -8   2   6        138.03        137.04        25.34 o                         
  -7   2   6         35.35         39.67        12.27 o                         
  -6   2   6        129.28        116.55        16.84 o                         
  -5   2   6        215.65        214.73        21.43 o                         
  -4   2   6        458.92        483.12        16.31 o                         
  -3   2   6         13.96         31.42        18.49 o                         
  -2   2   6         64.03         86.60        11.64 o                         
  -1   2   6         42.45         33.88        11.23 o                         
   0   2   6        168.50        155.85        17.61 o                         
   1   2   6          6.01         18.98        26.95 o                         
   2   2   6       1720.87       1879.14        39.57 o                         
   3   2   6         12.77         11.44        14.09 o                         
   4   2   6         27.75         18.31        16.54 o                         
   5   2   6        407.68        436.84        26.92 o                         
   6   2   6        189.72        140.47        24.10 o                         
   7   2   6         11.98         16.18        23.86 o                         
   8   2   6          6.03         -2.31        24.22 o                         
   9   2   6         36.64         13.20        30.07 o                         
  10   2   6          3.16         24.00        22.68 o                         
  11   2   6         40.46         35.48        26.37 o                         
  12   2   6          8.48          4.42        23.78 o                         
  13   2   6          2.27          9.36        26.28 o                         
  14   2   6         30.22         41.73        32.84 o                         
 -17   3   6        102.61        145.12        33.11 o                         
 -16   3   6        169.56        166.67        31.48 o                         
 -15   3   6        281.22        268.28        28.22 o                         
 -14   3   6        727.10        712.68        26.10 o                         
 -13   3   6        192.39        195.72        21.09 o                         
 -12   3   6        624.99        594.49        23.33 o                         
 -11   3   6        589.43        613.79        29.63 o                         
 -10   3   6         89.43         92.38        22.62 o                         
  -9   3   6        221.10        216.36        23.80 o                         
  -8   3   6        136.09        139.36        23.24 o                         
  -7   3   6        248.50        241.35        27.57 o                         
  -6   3   6        827.16        802.42        32.11 o                         
  -5   3   6       1730.32       1709.89        37.64 o                         
  -4   3   6       2234.60       2205.43        33.44 o                         
  -3   3   6       3004.08       2793.92        54.95 o                         
  -2   3   6       1430.25       1382.19        31.64 o                         
  -1   3   6       2637.05       2636.99        39.36 o                         
   0   3   6        601.55        594.48        20.16 o                         
   1   3   6        394.72        383.87        23.04 o                         
   2   3   6         80.38         88.33        22.86 o                         
   3   3   6        105.29        110.08        25.28 o                         
   4   3   6          7.33         -8.87        21.76 o                         
   5   3   6       1266.78       1259.15        34.86 o                         
   6   3   6        908.49        919.10        32.51 o                         
   7   3   6        438.55        475.15        33.23 o                         
   8   3   6       1157.59       1232.93        36.80 o                         
   9   3   6        364.54        347.74        23.69 o                         
  10   3   6        438.62        400.86        25.90 o                         
  11   3   6        329.24        329.05        26.43 o                         
  12   3   6          2.21          6.38        28.00 o                         
  13   3   6          0.32         -0.82        33.29 o                         
 -16   4   6          2.23         -0.28        29.70 o                         
 -15   4   6         56.20         55.38        29.04 o                         
 -14   4   6          7.42        -14.41        24.83 o                         
 -13   4   6         41.37         32.67        20.64 o                         
 -12   4   6         72.60         70.41        20.86 o                         
 -11   4   6        541.38        568.41        23.62 o                         
 -10   4   6        451.75        438.84        20.11 o                         
  -9   4   6        790.91        783.74        29.01 o                         
  -8   4   6        904.15        895.06        36.63 o                         
  -7   4   6        892.28        919.81        37.03 o                         
  -6   4   6       1208.85       1186.75        37.70 o                         
  -5   4   6        195.13        176.79        23.94 o                         
  -4   4   6        238.06        220.47        20.79 o                         
  -3   4   6          3.70         11.65        19.67 o                         
  -2   4   6         87.16         91.57        22.50 o                         
  -1   4   6        276.71        283.72        26.17 o                         
   0   4   6        788.23        755.99        25.92 o                         
   1   4   6        576.31        583.27        27.07 o                         
   2   4   6       1991.46       1913.42        41.71 o                         
   3   4   6        996.27       1010.36        39.27 o                         
   4   4   6        577.13        660.22        29.03 o                         
   5   4   6        697.14        711.81        29.02 o                         
   6   4   6        193.05        207.23        23.15 o                         
   7   4   6        308.98        306.28        21.15 o                         
   8   4   6          0.73         -4.45        20.85 o                         
   9   4   6         72.62         70.91        22.57 o                         
  10   4   6         29.96         43.39        26.73 o                         
  11   4   6         89.44         72.41        33.26 o                         
  12   4   6         66.72         38.46        31.00 o                         
 -14   5   6         44.78         45.49        28.28 o                         
 -13   5   6         15.26         19.66        25.26 o                         
 -12   5   6         14.89         20.79        24.44 o                         
 -11   5   6          1.04         19.03        22.77 o                         
 -10   5   6         26.00         10.79        20.90 o                         
  -9   5   6         39.10         40.78        20.95 o                         
  -8   5   6         74.15         77.20        20.15 o                         
  -7   5   6          0.59         -7.02        18.76 o                         
  -6   5   6          0.71         10.22        19.48 o                         
  -5   5   6         29.98         38.29        19.86 o                         
  -4   5   6         70.33         80.70        22.96 o                         
  -3   5   6        107.64        105.72        22.90 o                         
  -2   5   6         20.15         32.32        18.81 o                         
  -1   5   6        391.15        378.47        22.21 o                         
   0   5   6         50.42         54.51        19.12 o                         
   1   5   6          2.49          4.95        17.76 o                         
   2   5   6        109.87         87.82        20.87 o                         
   3   5   6          3.77         -2.72        18.65 o                         
   4   5   6          3.52         -4.13        18.63 o                         
   5   5   6         38.11         35.95        17.53 o                         
   6   5   6          5.19         -1.15        19.65 o                         
   7   5   6         10.96          4.35        23.33 o                         
   8   5   6         24.17         22.97        23.74 o                         
   9   5   6          2.85          8.95        29.07 o                         
  10   5   6         57.92         43.05        29.60 o                         
 -10   6   6         67.80         70.42        26.25 o                         
  -9   6   6         15.03         21.17        26.62 o                         
  -8   6   6         33.81         39.38        26.92 o                         
  -7   6   6         52.49         65.02        27.64 o                         
  -6   6   6          2.89         -3.42        24.39 o                         
  -5   6   6         33.96         33.47        24.57 o                         
  -4   6   6          3.74          5.14        22.43 o                         
  -3   6   6         12.27         10.75        23.54 o                         
  -2   6   6         12.24          3.07        21.97 o                         
  -1   6   6         81.56         77.93        21.16 o                         
   0   6   6         10.62         20.63        20.27 o                         
   1   6   6        153.90        170.15        23.18 o                         
   2   6   6         90.91         86.49        24.97 o                         
   3   6   6         52.17         62.87        25.35 o                         
   4   6   6         58.21         48.23        26.56 o                         
   5   6   6          3.57          0.22        24.31 o                         
   6   6   6          0.72         11.58        27.50 o                         
   7   6   6          0.61        -10.16        30.99 o                         
  -2   7   6         83.20         65.08        27.32 o                         
 -19   1   7        172.79        223.80        35.57 o                         
 -18   1   7        118.61        157.74        35.86 o                         
 -17   1   7        339.80        403.73        30.47 o                         
 -16   1   7        450.56        519.19        27.09 o                         
 -15   1   7        187.55        229.13        22.82 o                         
 -14   1   7        300.71        276.34        34.62 o                         
 -13   1   7        208.70        187.00        36.61 o                         
 -12   1   7         20.31         16.35        28.87 o                         
 -11   1   7         87.55         74.85        32.60 o                         
 -10   1   7         82.19         68.13        41.25 o                         
  -9   1   7        923.76        832.06        47.11 o                         
  -8   1   7       2458.08       2312.92        90.51 o                         
  -7   1   7       2667.07       2484.34        75.35 o                         
  -6   1   7       2356.50       2351.48        39.81 o                         
  -5   1   7       4936.01       5231.72        39.11 o                         
  -4   1   7       4385.71       4568.98        26.57 o                         
  -3   1   7        225.60        197.26         8.39 o                         
  -2   1   7        651.77        672.14        12.26 o                         
  -1   1   7       1266.33       1334.04        17.38 o                         
   0   1   7        940.43        972.86        23.94 o                         
   1   1   7       2137.67       2351.53        80.61 o                         
   2   1   7        405.12        348.75        20.79 o                         
   3   1   7       1961.90       1982.57       169.71 o                         
   4   1   7       2225.35       2329.69       101.61 o                         
   5   1   7       1347.58       1341.21        33.18 o                         
   6   1   7       1977.39       1989.41        42.97 o                         
   7   1   7        854.04        823.32        41.02 o                         
   8   1   7        161.52        157.49        28.62 o                         
   9   1   7        248.08        235.81        38.62 o                         
  10   1   7         61.81         59.89        25.73 o                         
  11   1   7         22.89         20.53        22.84 o                         
  12   1   7         44.81         47.40        26.16 o                         
  13   1   7        148.52        132.37        29.97 o                         
  14   1   7        203.14        211.40        36.51 o                         
 -18   2   7         17.39         48.85        33.05 o                         
 -17   2   7          3.83        -16.35        30.64 o                         
 -16   2   7         86.79         79.73        24.52 o                         
 -15   2   7        253.14        239.00        24.02 o                         
 -14   2   7        382.72        382.56        24.19 o                         
 -13   2   7        850.77        793.08        36.53 o                         
 -12   2   7       1724.19       1480.62        78.46 o                         
 -11   2   7       2356.85       2033.32        73.59 o                         
 -10   2   7       1729.42       1777.47        65.43 o                         
  -9   2   7       1002.90        977.69        32.30 o                         
  -8   2   7       1141.48       1254.90        39.09 o                         
  -7   2   7        195.07        218.89        20.98 o                         
  -6   2   7        409.91        424.98        15.20 o                         
  -5   2   7         96.44         93.54        15.69 o                         
  -4   2   7        683.99        682.42        33.63 o                         
  -3   2   7       4459.95       4540.93       125.06 o                         
  -2   2   7       4007.42       4076.20        41.97 o                         
  -1   2   7       2791.94       2851.80        35.47 o                         
   0   2   7       3830.42       3502.24       217.16 o                         
   1   2   7       3747.74       4131.44        55.28 o                         
   2   2   7       3228.91       2948.41        56.55 o                         
   3   2   7       1300.67       1282.19        27.34 o                         
   4   2   7        125.00        125.82        20.18 o                         
   5   2   7          0.65          4.14        22.56 o                         
   6   2   7        208.97        220.91        30.14 o                         
   7   2   7        373.19        333.17        30.33 o                         
   8   2   7        530.16        485.21        35.21 o                         
   9   2   7       1302.24       1257.17        35.10 o                         
  10   2   7        979.17       1021.87        36.28 o                         
  11   2   7        209.33        222.29        27.64 o                         
  12   2   7        171.74        193.70        28.26 o                         
  13   2   7        375.41        429.72        33.40 o                         
  14   2   7        105.71        137.55        38.43 o                         
 -17   3   7         59.55         70.93        32.75 o                         
 -16   3   7         61.86         70.97        29.54 o                         
 -15   3   7         94.26         93.29        26.57 o                         
 -14   3   7         71.80         65.56        21.56 o                         
 -13   3   7          1.00          3.13        19.18 o                         
 -12   3   7          1.42         14.66        19.86 o                         
 -11   3   7          0.74         25.29        26.51 o                         
 -10   3   7         24.65         33.26        22.16 o                         
  -9   3   7        144.51        158.66        23.68 o                         
  -8   3   7        160.13        166.72        25.00 o                         
  -7   3   7        390.09        404.98        28.50 o                         
  -6   3   7        861.76        849.72        32.71 o                         
  -5   3   7        921.52        875.91        31.52 o                         
  -4   3   7        519.03        507.81        23.92 o                         
  -3   3   7        358.52        364.40        22.67 o                         
  -2   3   7        512.69        490.00        24.16 o                         
  -1   3   7         32.48         40.81        16.71 o                         
   0   3   7        117.20        119.27        18.12 o                         
   1   3   7        122.66        114.57        17.81 o                         
   2   3   7        244.76        227.69        19.39 o                         
   3   3   7        262.37        290.51        27.45 o                         
   4   3   7        131.55        137.70        25.70 o                         
   5   3   7        378.79        374.03        27.12 o                         
   6   3   7        319.14        273.25        28.02 o                         
   7   3   7        179.52        198.56        28.40 o                         
   8   3   7        150.12        166.48        24.33 o                         
   9   3   7         23.53         27.82        21.78 o                         
  10   3   7        107.63        118.84        23.35 o                         
  11   3   7         47.39         49.52        26.63 o                         
  12   3   7         70.39         62.12        31.95 o                         
  13   3   7         27.05         16.49        33.03 o                         
 -16   4   7          8.81        -14.27        31.03 o                         
 -15   4   7         55.78         86.24        29.19 o                         
 -14   4   7          9.81        -18.86        25.37 o                         
 -13   4   7         32.62         35.13        20.89 o                         
 -12   4   7        107.99        114.31        20.43 o                         
 -11   4   7         15.27         12.13        19.00 o                         
 -10   4   7          5.16          0.73        17.51 o                         
  -9   4   7         81.28         87.67        21.27 o                         
  -8   4   7        101.01         58.11        35.89 o                         
  -7   4   7          0.06         11.11        24.04 o                         
  -6   4   7          4.09         -4.15        20.26 o                         
  -5   4   7          1.51         16.28        20.46 o                         
  -4   4   7         86.31         86.01        20.32 o                         
  -3   4   7        423.72        415.29        24.81 o                         
  -2   4   7        210.39        190.41        25.06 o                         
  -1   4   7        178.84        177.72        20.79 o                         
   0   4   7        406.03        406.83        24.31 o                         
   1   4   7         35.23         18.92        21.54 o                         
   2   4   7          2.11         22.10        22.05 o                         
   3   4   7         36.62         43.39        27.51 o                         
   4   4   7         19.30         29.42        25.62 o                         
   5   4   7         24.45         33.98        21.97 o                         
   6   4   7          0.79        -14.37        19.18 o                         
   7   4   7         75.91         74.80        20.12 o                         
   8   4   7          6.05          1.06        20.59 o                         
   9   4   7         23.72         34.15        24.60 o                         
  10   4   7        173.64        196.49        26.58 o                         
  11   4   7          1.02         11.10        34.23 o                         
 -14   5   7         55.24         52.48        29.29 o                         
 -13   5   7         42.18         67.09        26.37 o                         
 -12   5   7          0.96         -2.46        26.00 o                         
 -11   5   7          6.63          3.41        21.72 o                         
 -10   5   7         63.23         67.20        21.97 o                         
  -9   5   7        291.57        309.19        21.63 o                         
  -8   5   7        391.75        391.32        21.91 o                         
  -7   5   7        371.76        375.95        21.19 o                         
  -6   5   7        533.23        528.80        20.69 o                         
  -5   5   7        550.07        556.96        23.28 o                         
  -4   5   7        189.05        195.13        21.03 o                         
  -3   5   7        109.43        114.01        19.50 o                         
  -2   5   7        119.71        112.15        20.97 o                         
  -1   5   7         42.85         57.05        20.68 o                         
   0   5   7          9.95         17.55        18.99 o                         
   1   5   7        157.66        149.10        19.79 o                         
   2   5   7        142.99        145.57        18.73 o                         
   3   5   7        295.09        293.54        19.87 o                         
   4   5   7        478.76        492.61        21.05 o                         
   5   5   7        302.15        289.52        22.43 o                         
   6   5   7        477.94        519.50        24.61 o                         
   7   5   7        205.55        250.67        25.32 o                         
   8   5   7          2.74          7.32        26.24 o                         
   9   5   7         32.99         22.43        29.22 o                         
 -10   6   7        103.89        120.31        26.78 o                         
  -9   6   7         27.64         50.28        27.37 o                         
  -8   6   7         28.73         35.24        28.17 o                         
  -7   6   7         55.73         39.52        26.12 o                         
  -6   6   7          2.66         -2.60        23.60 o                         
  -5   6   7         30.30         36.29        24.20 o                         
  -4   6   7         10.68         11.16        24.72 o                         
  -3   6   7         76.45         79.76        23.82 o                         
  -2   6   7        462.89        433.55        24.84 o                         
  -1   6   7        144.92        144.06        23.49 o                         
   0   6   7         59.84         62.00        23.46 o                         
   1   6   7        261.21        266.46        27.53 o                         
   2   6   7        130.06        135.54        28.34 o                         
   3   6   7         42.36         21.73        27.47 o                         
   4   6   7          3.60          6.63        26.21 o                         
   5   6   7          4.36          2.29        26.79 o                         
   6   6   7          3.95          3.77        27.06 o                         
 -19   0   8          2.12         12.92        45.62 o                         
 -18   0   8        160.74        220.71        50.56 o                         
 -17   0   8        382.51        448.61        44.70 o                         
 -16   0   8        694.87        796.70        41.71 o                         
 -15   0   8       1127.31       1208.30        41.30 o                         
 -14   0   8       1345.55       1248.98        73.07 o                         
 -13   0   8       1283.13       1217.44        75.02 o                         
 -12   0   8        715.17        737.97        74.12 o                         
 -11   0   8        519.91        474.95        48.18 o                         
 -10   0   8          1.58         43.96        42.63 o                         
  -9   0   8          0.75         30.63        31.90 o                         
  -8   0   8        732.11        819.09        41.75 o                         
  -7   0   8       2646.05       2457.81       105.95 o                         
  -6   0   8       1693.94       1826.31        43.44 o                         
  -5   0   8       6178.83       6470.22        47.91 o                         
  -4   0   8       2983.99       3069.10        26.49 o                         
  -3   0   8       9288.98       9649.15       107.21 o                         
  -2   0   8      11317.05      12239.71        98.72 o                         
  -1   0   8        759.19        715.33        18.40 o                         
   0   0   8       2496.70       2288.17       105.19 o                         
   1   0   8        457.94        468.03        27.67 o                         
   3   0   8         92.21         92.47        24.68 o                         
   4   0   8       1454.56       1492.20        35.84 o                         
   5   0   8       5434.44       5336.92       150.09 o                         
   6   0   8        892.06        974.11        47.66 o                         
   7   0   8        716.84        756.91        53.90 o                         
   8   0   8       2406.13       2651.65        70.43 o                         
   9   0   8        709.38        812.65        79.93 o                         
  10   0   8        427.36        470.34        45.64 o                         
  11   0   8        130.96        161.75        31.41 o                         
  12   0   8         39.85         40.09        33.55 o                         
  13   0   8          1.65        -33.58        37.07 o                         
  14   0   8          7.41         18.22        41.71 o                         
 -19   1   8         90.75        117.09        32.92 o                         
 -18   1   8        110.69        150.24        33.96 o                         
 -17   1   8         14.09          9.11        27.53 o                         
 -16   1   8          6.92         10.27        24.09 o                         
 -15   1   8          0.57         -2.93        18.64 o                         
 -14   1   8          0.64         14.26        25.20 o                         
 -13   1   8        233.98        168.01        34.12 o                         
 -12   1   8        263.96        261.05        31.51 o                         
 -11   1   8        458.26        410.32        32.88 o                         
 -10   1   8       1358.52       1223.79        49.66 o                         
  -9   1   8       1496.84       1256.86        37.84 o                         
  -8   1   8       2074.18       1924.47        88.42 o                         
  -7   1   8        508.70        459.48        45.71 o                         
  -6   1   8       2382.95       2686.74        33.83 o                         
  -5   1   8        522.68        521.48        12.71 o                         
  -4   1   8       1214.85       1300.65        16.39 o                         
  -3   1   8         15.14         21.07         8.43 o                         
  -2   1   8        734.30        691.14        13.66 o                         
  -1   1   8       1141.16       1090.59        29.93 o                         
   0   1   8       1078.89       1021.81        24.60 o                         
   1   1   8       2361.65       2517.95        28.82 o                         
   2   1   8       1411.54       1474.54        93.66 o                         
   3   1   8        836.36        797.45        26.29 o                         
   4   1   8        872.93        876.86        28.63 o                         
   5   1   8        598.14        552.69        35.53 o                         
   6   1   8        345.06        374.38        27.65 o                         
   7   1   8        193.63        202.02        32.07 o                         
   8   1   8        259.55        269.62        30.75 o                         
   9   1   8         77.03         60.87        25.99 o                         
  10   1   8         43.01         54.50        25.04 o                         
  11   1   8        315.44        340.29        26.45 o                         
  12   1   8        178.92        198.33        29.34 o                         
  13   1   8        226.37        282.25        34.03 o                         
  14   1   8         31.45         23.43        34.84 o                         
 -18   2   8          4.53         34.83        32.87 o                         
 -17   2   8         34.71         41.17        25.63 o                         
 -16   2   8          2.06         -0.50        23.89 o                         
 -15   2   8          3.12         -1.10        21.77 o                         
 -14   2   8         28.20          7.22        20.44 o                         
 -13   2   8         18.97          6.65        27.09 o                         
 -12   2   8         16.01         19.33        31.73 o                         
 -11   2   8          7.86         24.96        27.98 o                         
 -10   2   8        171.00        162.87        27.63 o                         
  -9   2   8         16.70          7.62        25.97 o                         
  -8   2   8        100.99         75.85        26.22 o                         
  -7   2   8         16.85        -12.66        25.26 o                         
  -6   2   8        578.70        568.31        23.62 o                         
  -5   2   8        155.50        169.19        32.80 o                         
  -4   2   8        205.05        156.85        26.22 o                         
  -3   2   8         76.09         77.95        11.88 o                         
  -2   2   8         29.99         55.17        17.36 o                         
  -1   2   8         56.95         42.80        15.35 o                         
   0   2   8         45.42         55.99        17.61 o                         
   1   2   8          0.01          3.68        15.93 o                         
   2   2   8         44.40         44.31        16.31 o                         
   3   2   8          0.67         -0.14        17.21 o                         
   4   2   8         18.45         -1.63        20.49 o                         
   5   2   8        104.54         96.33        27.54 o                         
   6   2   8         33.36         34.23        22.84 o                         
   7   2   8          5.98         -0.16        27.66 o                         
   8   2   8        194.08        165.56        25.02 o                         
   9   2   8         48.98         46.30        27.37 o                         
  10   2   8         61.19         46.21        25.50 o                         
  11   2   8         72.09         85.96        28.58 o                         
  12   2   8          4.88         19.55        27.41 o                         
  13   2   8         58.31         50.95        32.62 o                         
 -17   3   8         53.84         69.87        30.02 o                         
 -16   3   8          2.86         24.57        27.88 o                         
 -15   3   8         20.22         28.99        24.04 o                         
 -14   3   8         24.23         14.11        20.20 o                         
 -13   3   8        212.29        203.12        22.51 o                         
 -12   3   8        540.75        509.78        25.14 o                         
 -11   3   8        435.44        478.50        36.22 o                         
 -10   3   8        958.85        840.08        36.63 o                         
  -9   3   8       2278.19       2250.20        41.76 o                         
  -8   3   8        269.48        307.77        27.45 o                         
  -7   3   8        682.50        697.40        37.86 o                         
  -6   3   8       1346.08       1332.73        33.13 o                         
  -5   3   8         90.43         97.94        26.69 o                         
  -4   3   8         28.96         37.27        19.70 o                         
  -3   3   8        124.68        104.33        18.28 o                         
  -2   3   8        174.20        164.99        21.37 o                         
  -1   3   8       1248.26       1219.35        28.11 o                         
   0   3   8       1332.60       1306.34        25.61 o                         
   1   3   8       1879.84       1774.62        26.52 o                         
   2   3   8       1939.71       1893.14        31.30 o                         
   3   3   8        805.11        795.59        29.77 o                         
   4   3   8        584.47        596.71        27.40 o                         
   5   3   8        338.92        355.36        26.90 o                         
   6   3   8        100.95        109.44        26.03 o                         
   7   3   8          1.35          6.00        21.83 o                         
   8   3   8         68.86         69.27        23.30 o                         
   9   3   8        289.92        320.26        24.20 o                         
  10   3   8         15.22          3.88        24.76 o                         
  11   3   8         95.52         88.65        29.77 o                         
  12   3   8        505.97        449.53        39.45 o                         
 -16   4   8        183.55        185.48        30.54 o                         
 -15   4   8        286.10        259.91        34.03 o                         
 -14   4   8        201.86        217.42        28.02 o                         
 -13   4   8        171.67        174.90        24.95 o                         
 -12   4   8        366.14        371.36        24.31 o                         
 -11   4   8         43.11         51.26        19.77 o                         
 -10   4   8         16.29         -0.37        18.77 o                         
  -9   4   8          1.55         -6.68        18.60 o                         
  -8   4   8         62.54         49.90        21.85 o                         
  -7   4   8        456.80        459.99        25.91 o                         
  -6   4   8       1067.31        984.31        33.72 o                         
  -5   4   8        304.31        331.74        23.57 o                         
  -4   4   8       1108.48       1087.45        29.95 o                         
  -3   4   8       1854.65       1868.51        41.55 o                         
  -2   4   8        906.42        878.89        30.93 o                         
  -1   4   8        500.30        464.60        30.87 o                         
   0   4   8        181.33        162.10        25.52 o                         
   1   4   8         78.46         73.16        21.41 o                         
   2   4   8          3.04          2.71        25.21 o                         
   3   4   8         34.09         53.80        23.82 o                         
   4   4   8        296.77        319.97        24.39 o                         
   5   4   8        516.71        537.44        26.20 o                         
   6   4   8        437.85        465.07        23.55 o                         
   7   4   8        160.01        158.52        21.85 o                         
   8   4   8        286.12        298.90        25.82 o                         
   9   4   8        489.00        556.19        27.81 o                         
  10   4   8         94.50         95.65        30.48 o                         
  11   4   8         24.19          5.16        32.96 o                         
 -14   5   8          1.66         -1.95        29.68 o                         
 -13   5   8          4.17         24.99        26.72 o                         
 -12   5   8          7.53        -16.37        27.37 o                         
 -11   5   8         69.71         56.82        22.78 o                         
 -10   5   8         13.15         22.93        21.97 o                         
  -9   5   8         35.11         18.13        18.72 o                         
  -8   5   8         66.50         51.86        20.00 o                         
  -7   5   8        129.91        117.36        19.03 o                         
  -6   5   8         11.05         30.29        16.63 o                         
  -5   5   8         24.14         19.66        17.93 o                         
  -4   5   8         22.50         21.71        18.84 o                         
  -3   5   8         74.02         61.65        18.75 o                         
  -2   5   8          6.45         15.18        19.65 o                         
  -1   5   8          1.59         14.60        17.49 o                         
   0   5   8         84.04         72.35        18.14 o                         
   1   5   8         27.22         42.84        19.41 o                         
   2   5   8         51.50         52.63        17.47 o                         
   3   5   8         66.80         48.53        18.88 o                         
   4   5   8          1.91          3.82        21.49 o                         
   5   5   8         90.60        103.15        21.31 o                         
   6   5   8        160.01        137.61        25.09 o                         
   7   5   8          8.75         30.37        26.45 o                         
   8   5   8          0.26         -8.09        26.32 o                         
   9   5   8          5.36        -12.01        28.22 o                         
 -10   6   8          0.21          5.86        28.05 o                         
  -9   6   8          0.40         -0.12        28.82 o                         
  -8   6   8          6.79         -5.92        27.66 o                         
  -7   6   8         59.12         58.50        26.13 o                         
  -6   6   8         59.51         61.83        23.65 o                         
  -5   6   8        115.00        120.37        24.06 o                         
  -4   6   8         32.11         35.47        24.76 o                         
  -3   6   8         47.54         50.58        25.47 o                         
  -2   6   8         50.64         42.93        23.96 o                         
  -1   6   8          1.17         -1.15        21.58 o                         
   0   6   8          3.14          7.37        23.17 o                         
   1   6   8          0.07         -6.46        26.67 o                         
   2   6   8         21.09         17.70        29.82 o                         
   3   6   8          1.02        -25.52        27.03 o                         
   4   6   8          7.58         11.42        26.64 o                         
   5   6   8         81.69         88.56        29.07 o                         
 -19   1   9         18.94         58.86        32.38 o                         
 -18   1   9          6.27         21.27        35.75 o                         
 -17   1   9         44.55         70.07        26.04 o                         
 -16   1   9         42.89         55.63        22.70 o                         
 -15   1   9        265.01        258.61        22.17 o                         
 -14   1   9        908.48        861.71        32.65 o                         
 -13   1   9        609.78        589.64        41.18 o                         
 -12   1   9        607.28        584.07        40.04 o                         
 -11   1   9       1735.60       1634.87        36.29 o                         
 -10   1   9       1159.87       1119.93        42.46 o                         
  -9   1   9        112.93        125.56        25.04 o                         
  -8   1   9         52.73         30.54        23.77 o                         
  -7   1   9          4.25         11.79        15.52 o                         
  -6   1   9        242.12        267.18        14.55 o                         
  -5   1   9        707.35        723.78        16.27 o                         
  -4   1   9       2136.87       2253.58        25.52 o                         
  -3   1   9       2438.58       2648.88        25.28 o                         
  -2   1   9       2021.40       2094.65        26.01 o                         
  -1   1   9       3055.70       3059.55        40.36 o                         
   0   1   9       1627.63       1645.16        62.90 o                         
   1   1   9       1099.91       1023.27        20.32 o                         
   2   1   9       2326.79       2232.96        35.99 o                         
   3   1   9         15.73          9.67        22.74 o                         
   4   1   9        512.96        514.59        26.18 o                         
   5   1   9         86.62         95.42        27.83 o                         
   6   1   9        109.99         82.50        27.39 o                         
   7   1   9       1464.62       1337.81        56.51 o                         
   8   1   9        482.68        468.48        33.32 o                         
   9   1   9        297.64        351.91        29.27 o                         
  10   1   9        444.49        435.52        25.03 o                         
  11   1   9        169.25        187.06        25.43 o                         
  12   1   9         89.29        108.54        27.53 o                         
  13   1   9         72.79         83.57        34.41 o                         
 -18   2   9        267.45        333.11        32.45 o                         
 -17   2   9        282.51        326.00        29.22 o                         
 -16   2   9        354.67        375.52        26.52 o                         
 -15   2   9        259.29        246.22        22.71 o                         
 -14   2   9         47.87         50.99        21.07 o                         
 -13   2   9          7.97          3.57        24.96 o                         
 -12   2   9         11.43         -8.04        30.47 o                         
 -11   2   9        551.70        552.76        33.17 o                         
 -10   2   9        757.04        813.11        35.93 o                         
  -9   2   9        571.72        562.23        39.07 o                         
  -8   2   9       2300.36       2254.63        52.27 o                         
  -7   2   9       4718.08       4807.71        61.26 o                         
  -6   2   9       2341.63       2453.25        49.66 o                         
  -5   2   9       1602.39       1566.04        32.77 o                         
  -4   2   9       2461.19       2406.12        41.12 o                         
  -3   2   9        677.82        673.29        20.44 o                         
  -2   2   9         99.45         90.14        15.01 o                         
  -1   2   9          0.73          7.39        15.95 o                         
   0   2   9       1745.89       1660.36        27.00 o                         
   1   2   9       1809.35       1799.55        32.10 o                         
   2   2   9        541.27        530.19        21.96 o                         
   3   2   9       2134.53       2089.27        39.53 o                         
   4   2   9       2092.19       2069.41        44.03 o                         
   5   2   9       1446.65       1380.41        62.78 o                         
   6   2   9       1022.68        891.63        50.69 o                         
   7   2   9        138.29        117.58        26.43 o                         
   8   2   9        216.09        225.87        23.69 o                         
   9   2   9        225.18        225.82        25.78 o                         
  10   2   9          5.29          9.16        29.03 o                         
  11   2   9         84.60        120.56        32.44 o                         
  12   2   9        121.06        144.64        34.66 o                         
  13   2   9        127.18        167.09        36.35 o                         
 -17   3   9          3.39          2.59        28.31 o                         
 -16   3   9         26.85         14.29        25.98 o                         
 -15   3   9         25.86         24.33        22.54 o                         
 -14   3   9         58.88         52.98        20.51 o                         
 -13   3   9        237.58        233.14        20.42 o                         
 -12   3   9        299.85        319.83        21.51 o                         
 -11   3   9        181.72        195.55        24.30 o                         
 -10   3   9        417.50        427.72        28.99 o                         
  -9   3   9        203.86        224.68        28.16 o                         
  -8   3   9         37.41         29.10        21.87 o                         
  -7   3   9          3.43        -23.67        23.67 o                         
  -6   3   9          1.53         -4.89        25.80 o                         
  -5   3   9        255.55        279.51        35.37 o                         
  -4   3   9        245.81        251.80        23.91 o                         
  -3   3   9        381.68        364.69        25.24 o                         
  -2   3   9        307.44        291.69        24.84 o                         
  -1   3   9        127.14        124.39        19.33 o                         
   0   3   9        680.06        629.84        25.29 o                         
   1   3   9        590.13        594.71        23.88 o                         
   2   3   9        294.47        275.68        21.48 o                         
   3   3   9         98.72         82.57        25.18 o                         
   4   3   9          1.09         -1.09        20.46 o                         
   5   3   9          4.66         24.31        27.54 o                         
   6   3   9         34.93         39.74        21.00 o                         
   7   3   9         73.84         68.82        24.79 o                         
   8   3   9        170.07        179.79        25.18 o                         
   9   3   9        222.50        196.57        27.23 o                         
  10   3   9          7.99         15.12        27.86 o                         
  11   3   9         22.71         27.40        34.35 o                         
  12   3   9         74.67         87.92        34.65 o                         
 -16   4   9          8.19          6.29        28.14 o                         
 -15   4   9         24.88         14.29        29.02 o                         
 -14   4   9          6.62          6.80        26.22 o                         
 -13   4   9          0.41         -4.88        22.26 o                         
 -12   4   9          8.48         -5.08        21.94 o                         
 -11   4   9         28.99         31.29        20.63 o                         
 -10   4   9        263.69        250.45        21.48 o                         
  -9   4   9         25.94         28.92        17.79 o                         
  -8   4   9        115.77        131.90        21.07 o                         
  -7   4   9        366.65        354.87        29.40 o                         
  -6   4   9          5.27          5.11        22.80 o                         
  -5   4   9         44.88         55.74        23.20 o                         
  -4   4   9         29.21         24.42        20.01 o                         
  -3   4   9         78.88         52.19        25.22 o                         
  -2   4   9         36.89         19.78        21.34 o                         
  -1   4   9          3.67         19.99        21.96 o                         
   0   4   9        170.34        159.82        26.15 o                         
   1   4   9          2.11          2.32        26.52 o                         
   2   4   9         83.53         71.31        23.42 o                         
   3   4   9        248.39        248.19        21.78 o                         
   4   4   9        107.73        113.68        22.75 o                         
   5   4   9         36.66         44.46        19.39 o                         
   6   4   9         73.37         79.88        20.71 o                         
   7   4   9         23.18          0.04        20.98 o                         
   8   4   9         39.63         46.63        27.06 o                         
   9   4   9          0.08         22.77        31.47 o                         
  10   4   9          5.59         -7.04        30.33 o                         
 -14   5   9        151.30        175.01        31.98 o                         
 -13   5   9        170.95        168.06        27.39 o                         
 -12   5   9         65.30         56.58        25.75 o                         
 -11   5   9        179.53        205.64        25.84 o                         
 -10   5   9        201.89        194.57        22.22 o                         
  -9   5   9         32.11         37.74        19.68 o                         
  -8   5   9         19.42         28.01        18.51 o                         
  -7   5   9          0.98         -8.95        17.75 o                         
  -6   5   9          4.28          8.26        17.41 o                         
  -5   5   9         37.43         38.76        18.03 o                         
  -4   5   9        608.51        541.33        21.49 o                         
  -3   5   9        495.07        498.36        19.76 o                         
  -2   5   9        399.46        393.62        20.03 o                         
  -1   5   9        556.49        546.31        21.45 o                         
   0   5   9        189.32        181.16        17.82 o                         
   1   5   9        345.93        337.05        19.38 o                         
   2   5   9        120.00        111.32        18.49 o                         
   3   5   9         22.32         29.35        20.02 o                         
   4   5   9          3.69          5.11        21.88 o                         
   5   5   9          8.88         15.78        23.82 o                         
   6   5   9         13.45          2.74        26.21 o                         
   7   5   9        102.87        110.95        32.62 o                         
   8   5   9        159.52        172.52        30.57 o                         
 -10   6   9         18.46         19.96        26.31 o                         
  -9   6   9         52.05         55.15        27.87 o                         
  -8   6   9        150.94        142.68        29.07 o                         
  -7   6   9        237.45        235.36        28.01 o                         
  -6   6   9         92.02         85.06        25.38 o                         
  -5   6   9         62.16         65.57        23.74 o                         
  -4   6   9         42.54         38.38        23.43 o                         
  -3   6   9         34.29         22.14        24.18 o                         
  -2   6   9         51.99         45.29        24.37 o                         
  -1   6   9          6.05          2.79        24.24 o                         
   0   6   9         14.54         22.01        24.55 o                         
   1   6   9         42.89         45.75        26.40 o                         
   2   6   9         74.24         82.69        32.47 o                         
   3   6   9          3.44          4.89        29.33 o                         
   4   6   9        248.56        282.63        31.28 o                         
 -19   0  10        124.29        168.42        49.38 o                         
 -18   0  10         27.72         58.18        39.91 o                         
 -17   0  10        165.51        173.80        34.55 o                         
 -16   0  10         10.62         -6.35        29.21 o                         
 -15   0  10        290.41        253.10        27.69 o                         
 -14   0  10         15.66         26.81        36.32 o                         
 -13   0  10        354.27        293.80        44.73 o                         
 -12   0  10       2197.25       2206.56        95.37 o                         
 -11   0  10       2046.41       1894.59        73.76 o                         
 -10   0  10       1559.21       1529.85        55.33 o                         
  -9   0  10       3141.66       3012.76       108.81 o                         
  -8   0  10       2265.29       2115.28       136.99 o                         
  -7   0  10       2585.67       2817.63        48.62 o                         
  -6   0  10        471.93        516.04        20.27 o                         
  -5   0  10        181.43        194.10        15.21 o                         
  -4   0  10         73.03         96.37        13.94 o                         
  -3   0  10       2335.95       2402.85        30.09 o                         
  -2   0  10       1094.16       1123.28        23.42 o                         
  -1   0  10       2769.17       2835.68        36.98 o                         
   0   0  10       4826.64       5153.11        93.74 o                         
   1   0  10       3553.12       3141.60        63.74 o                         
   2   0  10       2122.74       1728.52       185.91 o                         
   3   0  10        159.84        131.82        26.70 o                         
   4   0  10       3588.20       3471.98        86.31 o                         
   5   0  10        687.94        642.55        45.30 o                         
   6   0  10        220.07        246.29        45.85 o                         
   7   0  10         49.85         39.69        38.02 o                         
   8   0  10        336.06        282.54        43.67 o                         
   9   0  10        297.89        324.20        37.36 o                         
  10   0  10        288.09        307.11        36.86 o                         
  11   0  10        704.57        876.01        55.98 o                         
  12   0  10        283.11        412.30        56.86 o                         
  13   0  10        160.27        203.17        56.31 o                         
 -19   1  10         45.52         42.86        30.60 o                         
 -18   1  10         65.96         75.30        28.12 o                         
 -17   1  10        105.70        132.28        25.20 o                         
 -16   1  10        378.10        356.83        24.64 o                         
 -15   1  10        344.54        394.69        23.78 o                         
 -14   1  10        475.62        429.77        31.28 o                         
 -13   1  10        231.68        187.67        33.06 o                         
 -12   1  10         34.36         49.60        26.04 o                         
 -11   1  10         63.78         46.66        24.11 o                         
 -10   1  10          2.10         -2.29        20.34 o                         
  -9   1  10        487.42        456.55        28.36 o                         
  -8   1  10        554.96        540.45        26.58 o                         
  -7   1  10        282.05        295.80        19.12 o                         
  -6   1  10       1727.76       1780.66        26.44 o                         
  -5   1  10        500.89        516.82        16.78 o                         
  -4   1  10       1868.73       1936.49        53.18 o                         
  -3   1  10       2449.64       2549.89        38.27 o                         
  -2   1  10        735.07        811.21        16.96 o                         
  -1   1  10        571.10        568.98        15.72 o                         
   0   1  10          3.54         10.31        10.57 o                         
   1   1  10        743.58        667.58        24.08 o                         
   2   1  10        319.33        296.32        19.66 o                         
   3   1  10       1282.54       1273.42        39.99 o                         
   4   1  10        135.87        125.00        24.18 o                         
   5   1  10       1271.45       1287.22        53.03 o                         
   6   1  10        160.49        152.05        29.99 o                         
   7   1  10        398.88        419.70        36.78 o                         
   8   1  10        499.41        467.20        30.82 o                         
   9   1  10         29.66         56.79        19.94 o                         
  10   1  10        116.27        119.78        26.58 o                         
  11   1  10          1.80          6.85        28.07 o                         
  12   1  10          3.04         32.01        31.38 o                         
  13   1  10          8.31         -8.87        37.05 o                         
 -18   2  10          4.61        -11.32        29.59 o                         
 -17   2  10         14.57         -2.22        25.90 o                         
 -16   2  10          0.78        -12.73        23.39 o                         
 -15   2  10         26.57         14.08        20.49 o                         
 -14   2  10          4.57         -3.71        20.90 o                         
 -13   2  10          3.60         12.62        21.77 o                         
 -12   2  10        194.85        137.32        30.79 o                         
 -11   2  10         51.89         67.99        27.13 o                         
 -10   2  10         15.84          9.75        22.91 o                         
  -9   2  10         50.55         39.31        23.12 o                         
  -8   2  10          9.46          3.90        26.36 o                         
  -7   2  10         12.55         21.14        24.18 o                         
  -6   2  10         39.83         51.50        18.02 o                         
  -5   2  10         37.41         25.03        17.67 o                         
  -4   2  10         49.62         48.33        25.86 o                         
  -3   2  10        172.62        155.83        29.39 o                         
  -2   2  10        828.17        801.83        22.41 o                         
  -1   2  10          9.95         -0.60        13.30 o                         
   0   2  10          6.95         12.99        13.87 o                         
   1   2  10       1132.49       1053.39        26.39 o                         
   2   2  10         62.55         53.80        17.02 o                         
   3   2  10         91.53         79.26        19.21 o                         
   4   2  10         11.67          7.59        21.23 o                         
   5   2  10         13.46          8.95        27.78 o                         
   6   2  10          6.33         18.70        32.30 o                         
   7   2  10        105.68        102.89        23.16 o                         
   8   2  10         10.76         -1.59        24.60 o                         
   9   2  10         43.19         33.78        29.35 o                         
  10   2  10         16.69         -7.46        32.13 o                         
  11   2  10          0.51         -6.37        37.12 o                         
  12   2  10         17.60         31.06        35.72 o                         
 -17   3  10        121.89        117.09        30.50 o                         
 -16   3  10        231.48        243.74        30.19 o                         
 -15   3  10        345.70        361.79        25.23 o                         
 -14   3  10        205.77        208.46        21.24 o                         
 -13   3  10        183.04        174.08        21.16 o                         
 -12   3  10         60.15         78.83        20.37 o                         
 -11   3  10         28.45         39.75        20.48 o                         
 -10   3  10         18.50         25.62        24.14 o                         
  -9   3  10        223.00        181.99        25.95 o                         
  -8   3  10        680.97        649.00        28.48 o                         
  -7   3  10        576.17        636.45        31.22 o                         
  -6   3  10       1145.69       1119.13        35.40 o                         
  -5   3  10       1740.15       1763.24        38.05 o                         
  -4   3  10        548.07        544.18        29.49 o                         
  -3   3  10       2546.94       2568.97        43.52 o                         
  -2   3  10        890.71        842.49        24.55 o                         
  -1   3  10        293.00        299.92        19.68 o                         
   0   3  10        609.15        588.53        23.90 o                         
   1   3  10          0.64          0.70        18.84 o                         
   2   3  10        400.32        392.12        22.70 o                         
   3   3  10        224.01        215.01        28.01 o                         
   4   3  10        726.00        777.99        35.39 o                         
   5   3  10        286.67        287.49        22.11 o                         
   6   3  10        588.20        589.51        26.28 o                         
   7   3  10        351.55        366.52        24.11 o                         
   8   3  10        293.02        297.42        25.71 o                         
   9   3  10        229.58        214.35        28.70 o                         
  10   3  10          3.00         19.59        30.28 o                         
  11   3  10          7.29         17.32        35.86 o                         
 -16   4  10          0.03         -9.23        27.01 o                         
 -15   4  10          8.08         22.75        29.22 o                         
 -14   4  10         34.02         56.29        27.20 o                         
 -13   4  10         80.19        108.70        24.41 o                         
 -12   4  10        415.45        408.34        24.01 o                         
 -11   4  10        587.49        561.48        24.69 o                         
 -10   4  10        340.84        359.19        23.66 o                         
  -9   4  10        394.23        416.88        21.09 o                         
  -8   4  10        616.39        615.90        21.39 o                         
  -7   4  10        295.15        271.11        26.48 o                         
  -6   4  10        224.97        224.93        31.86 o                         
  -5   4  10          0.36         -4.25        27.14 o                         
  -4   4  10        247.17        223.75        27.54 o                         
  -3   4  10         16.38         23.57        22.43 o                         
  -2   4  10        266.58        258.19        23.76 o                         
  -1   4  10        438.32        443.58        27.89 o                         
   0   4  10       1271.68       1303.06        33.44 o                         
   1   4  10        983.74        962.94        27.68 o                         
   2   4  10         52.97         46.34        19.96 o                         
   3   4  10        715.42        737.78        29.11 o                         
   4   4  10        308.72        315.43        21.32 o                         
   5   4  10         65.25         65.34        20.30 o                         
   6   4  10         34.29         16.09        21.53 o                         
   7   4  10         64.37         64.45        23.14 o                         
   8   4  10         15.09         11.82        27.73 o                         
   9   4  10         47.47         76.83        31.75 o                         
  10   4  10         64.60         66.34        31.15 o                         
 -13   5  10          1.69          9.36        25.94 o                         
 -12   5  10          5.51          4.87        26.72 o                         
 -11   5  10         29.28         15.32        24.54 o                         
 -10   5  10          0.15         -5.50        21.41 o                         
  -9   5  10          0.73          4.21        19.56 o                         
  -8   5  10         22.29         52.94        17.75 o                         
  -7   5  10         18.47         11.58        17.40 o                         
  -6   5  10         18.13          1.26        18.92 o                         
  -5   5  10         94.03         84.50        20.84 o                         
  -4   5  10        112.37        109.89        19.00 o                         
  -3   5  10         34.77         27.33        19.45 o                         
  -2   5  10         96.74         80.10        18.48 o                         
  -1   5  10         33.42         37.76        19.65 o                         
   0   5  10         16.93         30.47        17.42 o                         
   1   5  10          0.51         -3.77        19.07 o                         
   2   5  10         93.29         60.82        19.56 o                         
   3   5  10         34.72         16.47        21.77 o                         
   4   5  10        166.17        150.00        21.34 o                         
   5   5  10         48.36         55.41        23.08 o                         
   6   5  10         20.50         25.35        29.38 o                         
   7   5  10         41.20         47.93        29.54 o                         
  -9   6  10         29.40         42.23        28.20 o                         
  -8   6  10          1.96         14.49        26.97 o                         
  -7   6  10          9.56         -0.31        24.34 o                         
  -6   6  10          7.64         -2.42        21.92 o                         
  -5   6  10         10.30         15.66        23.85 o                         
  -4   6  10          1.09         -5.55        26.48 o                         
  -3   6  10         17.67         13.18        24.07 o                         
  -2   6  10         20.33         11.79        25.37 o                         
  -1   6  10         64.07         64.78        24.74 o                         
   0   6  10         60.03         69.02        24.41 o                         
   1   6  10         49.45         46.63        25.26 o                         
   2   6  10         45.33         32.42        29.84 o                         
   3   6  10          0.54          3.79        28.35 o                         
 -19   1  11        121.93        132.79        31.43 o                         
 -18   1  11        266.36        286.10        29.70 o                         
 -17   1  11        103.00        123.85        25.11 o                         
 -16   1  11         52.85         62.02        22.23 o                         
 -15   1  11        222.52        203.79        23.07 o                         
 -14   1  11          2.13          2.13        21.88 o                         
 -13   1  11        169.05        151.97        38.34 o                         
 -12   1  11         71.19         70.44        26.55 o                         
 -11   1  11        467.81        391.61        26.29 o                         
 -10   1  11        700.46        687.27        28.56 o                         
  -9   1  11        621.18        636.06        30.34 o                         
  -8   1  11       2781.94       2660.92        47.97 o                         
  -7   1  11       1970.17       2026.85        39.67 o                         
  -6   1  11        311.83        316.45        19.64 o                         
  -5   1  11       1132.88       1082.42        26.56 o                         
  -4   1  11        831.37        774.71        28.61 o                         
  -3   1  11          6.49         -3.46        14.47 o                         
  -2   1  11         57.98         30.23        14.33 o                         
  -1   1  11        526.15        488.95        19.22 o                         
   0   1  11       1109.49       1107.00        23.69 o                         
   1   1  11        603.34        587.95        23.55 o                         
   2   1  11        885.59        888.96        29.39 o                         
   3   1  11       1679.66       1755.75        42.76 o                         
   4   1  11        814.77        834.54        35.16 o                         
   5   1  11        386.50        433.04        32.59 o                         
   6   1  11        223.37        198.81        31.13 o                         
   7   1  11         58.67         65.64        23.78 o                         
   8   1  11         57.64         69.39        20.66 o                         
   9   1  11          0.87          0.69        23.26 o                         
  10   1  11        109.22        109.16        31.27 o                         
  11   1  11         64.26         55.67        31.61 o                         
  12   1  11         38.93         54.63        35.26 o                         
 -18   2  11          1.03         -3.04        27.26 o                         
 -17   2  11        138.92        116.69        28.43 o                         
 -16   2  11        324.24        345.88        25.73 o                         
 -15   2  11        314.10        308.19        25.04 o                         
 -14   2  11        536.61        534.75        24.30 o                         
 -13   2  11        686.18        713.11        29.34 o                         
 -12   2  11       1354.80       1351.97        60.12 o                         
 -11   2  11       1186.92       1105.66        40.71 o                         
 -10   2  11        123.98        132.46        22.54 o                         
  -9   2  11        156.36        147.36        28.80 o                         
  -8   2  11          0.00         -4.63        22.25 o                         
  -7   2  11        446.69        442.48        29.56 o                         
  -6   2  11        124.83        115.23        25.21 o                         
  -5   2  11       1555.48       1486.63        39.27 o                         
  -4   2  11       4220.28       4048.14        57.12 o                         
  -3   2  11       1025.89       1007.94        34.56 o                         
  -2   2  11        678.11        655.18        25.90 o                         
  -1   2  11       2949.21       2848.79        38.55 o                         
   0   2  11       2427.60       2339.41        30.44 o                         
   1   2  11        261.01        262.41        19.15 o                         
   2   2  11        120.92        112.39        18.63 o                         
   3   2  11         53.57         46.63        22.41 o                         
   4   2  11         64.24         50.06        26.71 o                         
   5   2  11        164.54        159.11        27.86 o                         
   6   2  11        454.68        469.42        26.98 o                         
   7   2  11        787.40        851.08        28.10 o                         
   8   2  11        512.34        523.37        31.08 o                         
   9   2  11        291.06        327.77        30.23 o                         
  10   2  11        186.12        213.33        36.80 o                         
  11   2  11        121.88        106.16        35.00 o                         
 -17   3  11         38.76         32.68        30.43 o                         
 -16   3  11         32.67         33.46        27.90 o                         
 -15   3  11         41.87         28.72        24.43 o                         
 -14   3  11          1.04        -15.05        21.24 o                         
 -13   3  11         67.65         56.31        21.85 o                         
 -12   3  11          9.62          5.13        20.08 o                         
 -11   3  11         16.10         32.65        22.22 o                         
 -10   3  11         95.51         99.86        24.15 o                         
  -9   3  11        152.15        150.39        24.16 o                         
  -8   3  11        315.15        336.51        29.36 o                         
  -7   3  11        315.38        332.97        25.31 o                         
  -6   3  11        459.83        482.88        28.04 o                         
  -5   3  11        130.67        129.65        29.04 o                         
  -4   3  11        135.21        148.56        25.40 o                         
  -3   3  11        673.04        663.26        25.63 o                         
  -2   3  11         58.68         58.95        20.72 o                         
  -1   3  11        409.30        412.05        22.49 o                         
   0   3  11          3.04        -18.84        18.84 o                         
   1   3  11        126.76        129.17        20.15 o                         
   2   3  11        293.65        291.82        22.98 o                         
   3   3  11        223.66        216.86        27.35 o                         
   4   3  11        164.64        171.47        21.37 o                         
   5   3  11         74.54         66.90        23.36 o                         
   6   3  11         64.00         76.78        24.24 o                         
   7   3  11         48.13         49.31        25.76 o                         
   8   3  11         31.76         35.44        29.03 o                         
   9   3  11         27.59         36.10        31.85 o                         
  10   3  11          0.21          6.30        34.15 o                         
 -16   4  11         17.99         30.72        27.08 o                         
 -15   4  11         46.46         60.91        28.62 o                         
 -14   4  11         29.77         51.13        24.57 o                         
 -13   4  11         16.73         35.57        23.66 o                         
 -12   4  11         21.87         18.66        21.57 o                         
 -11   4  11          2.78          8.17        19.84 o                         
 -10   4  11          1.53         -2.85        19.41 o                         
  -9   4  11          0.37        -12.19        19.60 o                         
  -8   4  11          1.42         15.42        19.60 o                         
  -7   4  11         47.01         35.46        19.36 o                         
  -6   4  11         25.08         31.14        20.90 o                         
  -5   4  11          2.19         -6.05        25.87 o                         
  -4   4  11        566.51        560.78        33.92 o                         
  -3   4  11        147.43        164.78        26.44 o                         
  -2   4  11          3.52         -1.43        23.23 o                         
  -1   4  11        490.43        470.14        26.98 o                         
   0   4  11         15.11         29.30        17.91 o                         
   1   4  11         76.01         52.90        19.19 o                         
   2   4  11          9.62         -8.66        20.24 o                         
   3   4  11         30.07         26.15        18.59 o                         
   4   4  11         56.20         55.80        21.26 o                         
   5   4  11         16.37         28.35        21.34 o                         
   6   4  11         39.08         32.94        24.77 o                         
   7   4  11         11.26         19.45        26.81 o                         
   8   4  11         11.84          4.07        29.84 o                         
   9   4  11         26.88         29.27        32.43 o                         
 -13   5  11          7.41         -0.43        27.37 o                         
 -12   5  11         47.20         42.05        30.63 o                         
 -11   5  11         48.50         63.81        26.06 o                         
 -10   5  11        170.31        187.25        25.57 o                         
  -9   5  11        295.21        311.55        25.43 o                         
  -8   5  11        289.41        303.06        21.19 o                         
  -7   5  11        538.34        545.47        22.01 o                         
  -6   5  11         60.84         79.02        20.01 o                         
  -5   5  11         12.00          9.24        20.76 o                         
  -4   5  11        187.52        182.56        20.66 o                         
  -3   5  11          1.02         -2.63        18.94 o                         
  -2   5  11         15.31          9.95        19.87 o                         
  -1   5  11        110.60        103.27        20.09 o                         
   0   5  11        132.91        120.80        20.61 o                         
   1   5  11         19.29         18.84        19.23 o                         
   2   5  11        315.88        289.09        22.16 o                         
   3   5  11        363.41        369.10        26.79 o                         
   4   5  11        120.32        125.17        25.63 o                         
   5   5  11        164.75        167.98        25.63 o                         
   6   5  11         42.28         53.80        26.51 o                         
  -9   6  11         13.86         -8.84        28.01 o                         
  -8   6  11          0.33          1.40        26.78 o                         
  -7   6  11         71.60         56.59        27.35 o                         
  -6   6  11         49.67         54.94        26.86 o                         
  -5   6  11         93.25         92.86        25.49 o                         
  -4   6  11         86.42         93.52        26.83 o                         
  -3   6  11         99.54        105.00        26.61 o                         
  -2   6  11         61.42         63.53        23.38 o                         
  -1   6  11        151.48        139.71        24.69 o                         
   0   6  11        104.95         88.85        27.76 o                         
   1   6  11         69.03         61.49        26.79 o                         
   2   6  11          1.34          0.06        30.00 o                         
 -19   0  12         74.73        109.12        43.62 o                         
 -18   0  12        178.90        232.81        44.30 o                         
 -17   0  12        509.88        530.19        42.12 o                         
 -16   0  12        730.65        692.52        36.23 o                         
 -15   0  12        643.06        663.93        41.92 o                         
 -14   0  12        210.49        257.99        38.44 o                         
 -13   0  12        503.83        464.05        46.40 o                         
 -12   0  12          2.25         27.23        33.56 o                         
 -11   0  12         41.29         30.88        33.95 o                         
 -10   0  12         60.19         55.73        31.09 o                         
  -9   0  12       4452.34       4143.81        89.73 o                         
  -8   0  12       1315.79       1246.89        51.66 o                         
  -7   0  12         84.43         80.47        20.67 o                         
  -6   0  12       4933.64       4944.98        58.68 o                         
  -5   0  12       2699.29       2647.54        46.51 o                         
  -4   0  12       2730.31       2623.72        42.10 o                         
  -3   0  12        964.47       1008.59        27.33 o                         
  -2   0  12        721.33        762.45        24.84 o                         
  -1   0  12        663.58        602.80        30.97 o                         
   0   0  12         12.83         11.83        17.97 o                         
   1   0  12        147.21        142.77        22.35 o                         
   2   0  12        802.33        832.47        50.20 o                         
   3   0  12       1391.23       1380.53        83.64 o                         
   4   0  12       1453.27       1560.08        56.26 o                         
   5   0  12        717.88        841.32        52.75 o                         
   6   0  12        667.76        597.84        48.57 o                         
   7   0  12        871.00        888.98        45.28 o                         
   8   0  12        238.10        210.44        32.70 o                         
   9   0  12         20.23         17.35        36.41 o                         
  10   0  12         20.60          9.22        37.62 o                         
  11   0  12         23.20         35.97        52.77 o                         
  12   0  12         14.53         22.44        55.21 o                         
 -19   1  12         50.46         43.05        27.57 o                         
 -18   1  12          4.49         20.15        27.03 o                         
 -17   1  12         36.80         46.12        26.41 o                         
 -16   1  12          1.14        -17.15        23.69 o                         
 -15   1  12         40.66         46.74        23.78 o                         
 -14   1  12        170.45        186.23        27.14 o                         
 -13   1  12        127.24        123.88        34.88 o                         
 -12   1  12       1015.32        934.09        37.54 o                         
 -11   1  12        147.83        127.25        24.03 o                         
 -10   1  12        566.37        569.30        27.70 o                         
  -9   1  12       1202.51       1220.03        49.96 o                         
  -8   1  12        106.31         99.59        21.06 o                         
  -7   1  12       1445.75       1465.03        35.89 o                         
  -6   1  12        171.20        169.65        19.55 o                         
  -5   1  12        346.71        339.86        20.30 o                         
  -4   1  12         19.12          9.89        17.23 o                         
  -3   1  12       1023.40        980.85        25.67 o                         
  -2   1  12        820.75        766.08        32.09 o                         
  -1   1  12       1222.44       1196.71        25.33 o                         
   0   1  12        557.56        537.96        21.53 o                         
   1   1  12        415.23        396.68        20.51 o                         
   2   1  12        471.28        472.56        28.91 o                         
   3   1  12        236.27        218.56        28.14 o                         
   4   1  12        233.11        242.04        29.02 o                         
   5   1  12         24.97         20.57        31.46 o                         
   6   1  12          6.31          6.46        20.45 o                         
   7   1  12         27.93         30.32        19.02 o                         
   8   1  12         37.20         33.16        20.94 o                         
   9   1  12        139.68        140.60        24.09 o                         
  10   1  12        158.88        162.46        32.51 o                         
  11   1  12         95.42         96.48        33.47 o                         
 -18   2  12          0.42        -10.51        28.32 o                         
 -17   2  12         12.12          4.96        27.65 o                         
 -16   2  12         29.15         18.88        24.83 o                         
 -15   2  12         33.61         57.81        25.41 o                         
 -14   2  12         92.16         87.68        22.30 o                         
 -13   2  12          1.76        -10.59        20.55 o                         
 -12   2  12         77.39         71.60        33.37 o                         
 -11   2  12        151.49        159.37        30.27 o                         
 -10   2  12         56.22         60.35        30.39 o                         
  -9   2  12         26.17         16.51        29.62 o                         
  -8   2  12         83.06        114.91        30.55 o                         
  -7   2  12         12.93         20.24        24.70 o                         
  -6   2  12         67.13         76.17        20.89 o                         
  -5   2  12        738.24        697.89        25.52 o                         
  -4   2  12        175.86        173.95        18.83 o                         
  -3   2  12         68.36         77.33        19.23 o                         
  -2   2  12         52.47         38.26        17.61 o                         
  -1   2  12        243.57        219.67        17.31 o                         
   0   2  12          0.80         14.91        18.04 o                         
   1   2  12         56.92         43.30        17.91 o                         
   2   2  12         16.34          8.37        19.40 o                         
   3   2  12          9.63          5.40        23.22 o                         
   4   2  12         54.06         69.90        28.48 o                         
   5   2  12          9.63          6.26        22.42 o                         
   6   2  12          4.33        -16.77        20.51 o                         
   7   2  12         44.96         51.59        22.09 o                         
   8   2  12          8.45         -4.97        23.82 o                         
   9   2  12          5.73         41.28        28.66 o                         
  10   2  12          2.26         40.95        34.03 o                         
  11   2  12          1.45         -4.69        32.09 o                         
 -17   3  12          6.54         -5.27        28.72 o                         
 -16   3  12         37.75         52.51        28.42 o                         
 -15   3  12         26.35         44.56        24.86 o                         
 -14   3  12         48.86         46.28        25.59 o                         
 -13   3  12        834.87        865.38        28.93 o                         
 -12   3  12        327.94        323.36        23.34 o                         
 -11   3  12        451.97        475.14        26.76 o                         
 -10   3  12        560.16        602.94        26.84 o                         
  -9   3  12        249.50        297.36        29.35 o                         
  -8   3  12        522.77        511.30        29.68 o                         
  -7   3  12         36.91         38.30        22.51 o                         
  -6   3  12          2.34         17.03        21.62 o                         
  -5   3  12        344.72        334.62        29.76 o                         
  -4   3  12        101.89        107.14        24.23 o                         
  -3   3  12         35.29         33.25        24.24 o                         
  -2   3  12       1968.86       1928.30        39.23 o                         
  -1   3  12        675.72        673.83        23.94 o                         
   0   3  12        567.74        593.47        25.58 o                         
   1   3  12        873.38        904.24        28.65 o                         
   2   3  12        211.48        186.21        21.38 o                         
   3   3  12        287.73        292.72        20.48 o                         
   4   3  12        105.72        116.09        19.50 o                         
   5   3  12         11.54         19.57        19.96 o                         
   6   3  12         44.48         54.78        24.34 o                         
   7   3  12         35.11         48.96        27.89 o                         
   8   3  12        114.16        132.46        30.59 o                         
   9   3  12        110.94        116.92        34.45 o                         
  10   3  12         96.29         88.85        35.80 o                         
 -15   4  12         55.60         80.55        27.98 o                         
 -14   4  12         76.05        104.30        27.11 o                         
 -13   4  12         37.45         33.03        24.90 o                         
 -12   4  12         28.69         43.08        21.96 o                         
 -11   4  12         26.59         30.57        21.11 o                         
 -10   4  12        161.93        174.95        20.75 o                         
  -9   4  12        113.01        120.95        18.72 o                         
  -8   4  12        425.12        405.58        21.97 o                         
  -7   4  12        273.00        285.95        20.89 o                         
  -6   4  12        154.06        162.58        19.55 o                         
  -5   4  12       1461.88       1500.77        27.98 o                         
  -4   4  12        558.12        548.39        22.83 o                         
  -3   4  12        196.83        220.79        19.90 o                         
  -2   4  12         95.09        104.65        16.99 o                         
  -1   4  12         50.90         44.68        16.38 o                         
   0   4  12         84.62         63.50        18.51 o                         
   1   4  12         94.25         88.19        18.50 o                         
   2   4  12        161.76        174.84        19.86 o                         
   3   4  12        205.48        192.03        19.58 o                         
   4   4  12        234.25        198.57        21.04 o                         
   5   4  12        141.47        157.17        25.90 o                         
   6   4  12        210.19        219.36        28.89 o                         
   7   4  12        200.06        226.41        32.35 o                         
   8   4  12         73.51         62.37        31.71 o                         
 -13   5  12         13.02         27.34        28.43 o                         
 -12   5  12          1.26         -4.05        27.95 o                         
 -11   5  12         95.86         93.89        28.68 o                         
 -10   5  12          1.07         13.66        26.35 o                         
  -9   5  12          5.47         12.67        22.40 o                         
  -8   5  12        393.75        426.32        25.12 o                         
  -7   5  12          4.04          2.63        21.05 o                         
  -6   5  12          5.21          5.05        21.44 o                         
  -5   5  12         19.42         -4.71        21.92 o                         
  -4   5  12          2.95         20.38        21.53 o                         
  -3   5  12          0.61         23.03        20.75 o                         
  -2   5  12         34.96         34.19        21.08 o                         
  -1   5  12         23.13         38.26        21.10 o                         
   0   5  12         31.25         25.65        20.96 o                         
   1   5  12         12.62         22.70        22.39 o                         
   2   5  12          9.85         23.50        23.53 o                         
   3   5  12         52.83         37.17        26.73 o                         
   4   5  12         27.74         32.94        26.36 o                         
   5   5  12         27.90         22.03        26.25 o                         
  -8   6  12         28.47         26.68        26.69 o                         
  -7   6  12          7.35         19.12        27.64 o                         
  -6   6  12        124.19        149.99        28.54 o                         
  -5   6  12         16.37          7.97        25.85 o                         
  -4   6  12         17.92         36.99        26.92 o                         
  -3   6  12          4.46         -8.50        27.43 o                         
  -2   6  12          0.79         15.23        25.65 o                         
  -1   6  12          0.73        -15.93        25.52 o                         
   0   6  12         13.40          7.91        26.81 o                         
 -19   1  13          0.68         19.84        28.31 o                         
 -18   1  13        123.26        144.10        28.97 o                         
 -17   1  13        128.94        119.13        28.45 o                         
 -16   1  13         95.91        108.57        24.43 o                         
 -15   1  13        404.51        374.08        26.14 o                         
 -14   1  13        391.50        400.09        26.38 o                         
 -13   1  13        214.05        233.40        27.41 o                         
 -12   1  13        870.92        777.23        44.28 o                         
 -11   1  13        374.31        345.64        28.91 o                         
 -10   1  13        148.91        130.78        28.84 o                         
  -9   1  13         14.10         25.73        20.80 o                         
  -8   1  13         72.90         62.35        23.26 o                         
  -7   1  13       1007.12       1014.33        34.44 o                         
  -6   1  13       1239.06       1214.14        33.54 o                         
  -5   1  13        533.40        506.36        23.93 o                         
  -4   1  13       1153.11       1111.94        32.19 o                         
  -3   1  13       1006.73        940.23        32.92 o                         
  -2   1  13        961.14        946.28        30.43 o                         
  -1   1  13        742.07        673.54        27.23 o                         
   0   1  13        241.24        203.33        19.06 o                         
   1   1  13        126.34        127.53        19.38 o                         
   2   1  13          0.27         -7.68        24.35 o                         
   3   1  13         68.57         78.12        27.08 o                         
   4   1  13         64.12         34.18        30.86 o                         
   5   1  13        256.89        232.40        21.70 o                         
   6   1  13        446.38        460.29        24.49 o                         
   7   1  13        294.24        285.97        22.08 o                         
   8   1  13        170.62        179.96        23.72 o                         
   9   1  13        123.47        149.38        25.44 o                         
  10   1  13         85.13         84.37        33.17 o                         
  11   1  13         27.53         40.68        34.91 o                         
 -18   2  13        118.57        134.29        28.71 o                         
 -17   2  13        104.81        114.02        27.61 o                         
 -16   2  13        109.34        133.39        24.14 o                         
 -15   2  13         27.14         28.02        22.77 o                         
 -14   2  13        104.65         98.35        22.03 o                         
 -13   2  13        314.39        292.77        22.91 o                         
 -12   2  13         82.74        103.14        33.36 o                         
 -11   2  13        353.76        386.20        37.06 o                         
 -10   2  13       1230.10       1266.92        48.85 o                         
  -9   2  13       1291.05       1390.39        44.42 o                         
  -8   2  13       1221.77       1357.21        44.22 o                         
  -7   2  13        603.05        656.31        36.47 o                         
  -6   2  13        583.28        575.24        30.33 o                         
  -5   2  13       1103.59       1132.82        41.15 o                         
  -4   2  13         60.08         73.79        21.02 o                         
  -3   2  13         87.16         74.99        18.84 o                         
  -2   2  13        126.87        148.43        22.84 o                         
  -1   2  13        966.30        962.43        28.19 o                         
   0   2  13        746.36        694.61        28.53 o                         
   1   2  13        604.38        615.70        27.12 o                         
   2   2  13       1443.63       1503.04        39.27 o                         
   3   2  13        905.93        939.84        42.13 o                         
   4   2  13        265.85        243.53        21.43 o                         
   5   2  13        178.01        158.86        19.85 o                         
   6   2  13        159.54        166.41        20.17 o                         
   7   2  13         36.57         49.12        19.82 o                         
   8   2  13          4.15         -5.78        25.77 o                         
   9   2  13          9.20         10.78        29.65 o                         
  10   2  13         29.69         22.37        34.43 o                         
 -17   3  13         20.53         10.76        29.22 o                         
 -16   3  13         65.46         74.65        30.58 o                         
 -15   3  13          2.59         -3.59        25.84 o                         
 -14   3  13         72.73         64.02        25.05 o                         
 -13   3  13        345.03        358.71        24.53 o                         
 -12   3  13         91.08        104.10        21.08 o                         
 -11   3  13         71.86         58.78        20.96 o                         
 -10   3  13         26.92         36.67        22.97 o                         
  -9   3  13          0.34          0.44        27.17 o                         
  -8   3  13          4.97         23.14        25.72 o                         
  -7   3  13         71.67         47.50        28.53 o                         
  -6   3  13        243.56        263.95        27.21 o                         
  -5   3  13        182.15        186.27        25.17 o                         
  -4   3  13        153.80        134.91        25.64 o                         
  -3   3  13         70.45         78.97        27.30 o                         
  -2   3  13        205.45        200.06        23.47 o                         
  -1   3  13        247.73        223.44        22.79 o                         
   0   3  13        134.62        123.31        19.55 o                         
   1   3  13         83.31         60.11        22.66 o                         
   2   3  13          2.17         -3.97        15.69 o                         
   3   3  13         23.54         25.42        15.83 o                         
   4   3  13          2.80        -14.47        17.76 o                         
   5   3  13        109.66        102.41        21.27 o                         
   6   3  13         70.27         89.45        26.34 o                         
   7   3  13         48.12         52.53        29.38 o                         
   8   3  13         71.15         97.53        32.87 o                         
   9   3  13         40.49         40.24        32.74 o                         
 -15   4  13         41.62         52.98        32.06 o                         
 -14   4  13         69.75         71.56        33.72 o                         
 -13   4  13          1.56         16.17        26.18 o                         
 -12   4  13          1.90          9.20        24.55 o                         
 -11   4  13        173.13        228.51        22.54 o                         
 -10   4  13         66.46         69.91        19.68 o                         
  -9   4  13         40.62         39.21        19.88 o                         
  -8   4  13         87.69         69.32        19.92 o                         
  -7   4  13         25.90         32.32        18.70 o                         
  -6   4  13          3.38          6.10        18.66 o                         
  -5   4  13         11.08         23.79        19.63 o                         
  -4   4  13         13.54         23.94        18.26 o                         
  -3   4  13         15.84         22.60        18.57 o                         
  -2   4  13         41.88         47.47        16.87 o                         
  -1   4  13         25.86         30.36        16.46 o                         
   0   4  13         43.17         25.12        17.28 o                         
   1   4  13         21.31          3.37        18.59 o                         
   2   4  13         60.86         68.83        21.31 o                         
   3   4  13         80.06         72.92        20.24 o                         
   4   4  13          0.45        -19.12        19.71 o                         
   5   4  13         17.92         31.88        27.71 o                         
   6   4  13         14.23         20.16        28.52 o                         
   7   4  13         21.01         27.03        29.28 o                         
 -12   5  13        156.25        167.82        30.96 o                         
 -11   5  13          3.00         24.03        29.20 o                         
 -10   5  13          6.18         -5.58        27.86 o                         
  -9   5  13         12.03         21.16        23.98 o                         
  -8   5  13          2.99         -5.26        22.27 o                         
  -7   5  13         42.93         53.69        21.35 o                         
  -6   5  13        178.12        170.27        23.05 o                         
  -5   5  13        211.16        211.73        23.25 o                         
  -4   5  13        151.56        149.11        23.93 o                         
  -3   5  13        279.32        304.67        23.84 o                         
  -2   5  13        194.62        214.86        23.81 o                         
  -1   5  13        161.48        191.76        26.44 o                         
   0   5  13         85.23         90.47        25.25 o                         
   1   5  13          4.85         21.81        23.92 o                         
   2   5  13          3.22          8.72        24.02 o                         
   3   5  13          6.37         18.71        28.88 o                         
   4   5  13         39.71         37.16        26.65 o                         
  -6   6  13        101.11        116.08        25.54 o                         
  -5   6  13         31.30         55.84        25.67 o                         
  -4   6  13          6.99         -3.32        27.47 o                         
  -3   6  13          0.92         -7.06        26.42 o                         
  -2   6  13         31.44         45.22        27.45 o                         
 -19   0  14         20.80          1.69        44.45 o                         
 -18   0  14          5.78         -5.24        39.07 o                         
 -17   0  14         19.62         -0.58        39.16 o                         
 -16   0  14         94.74         77.41        35.87 o                         
 -15   0  14        157.95        168.41        36.14 o                         
 -14   0  14        590.65        576.23        48.80 o                         
 -13   0  14        904.92        931.58        43.20 o                         
 -12   0  14        731.12        683.31        48.90 o                         
 -11   0  14        329.11        375.81        37.89 o                         
 -10   0  14       1452.25       1335.13        58.12 o                         
  -9   0  14       1323.82       1204.94        73.16 o                         
  -8   0  14         88.24        106.84        27.88 o                         
  -7   0  14          8.73         21.42        37.40 o                         
  -6   0  14         37.48         18.32        36.27 o                         
  -5   0  14        534.82        544.22        46.92 o                         
  -4   0  14        741.72        834.59        46.22 o                         
  -3   0  14       1192.28       1149.86        59.38 o                         
  -2   0  14       2975.29       2785.25        78.28 o                         
  -1   0  14        890.29        962.72        43.05 o                         
   0   0  14        845.40        826.11        44.17 o                         
   1   0  14        984.74        890.64        89.86 o                         
   2   0  14        257.58        213.64        35.53 o                         
   3   0  14        249.90        214.53        37.75 o                         
   4   0  14          2.86          1.41        29.58 o                         
   5   0  14          6.09        -12.77        29.99 o                         
   6   0  14         84.25         87.24        27.32 o                         
   7   0  14        245.17        248.36        32.90 o                         
   8   0  14         91.33        113.83        35.32 o                         
   9   0  14        265.92        275.41        45.50 o                         
  10   0  14        254.26        268.11        46.39 o                         
 -18   1  14         73.02         79.37        27.34 o                         
 -17   1  14        275.07        315.46        30.76 o                         
 -16   1  14        105.61         75.90        26.12 o                         
 -15   1  14        113.84        102.93        23.76 o                         
 -14   1  14         18.38         29.86        21.50 o                         
 -13   1  14        117.99        110.44        27.21 o                         
 -12   1  14         15.70          9.94        24.53 o                         
 -11   1  14        310.32        290.14        27.53 o                         
 -10   1  14        239.85        213.16        24.09 o                         
  -9   1  14        225.85        202.24        28.22 o                         
  -8   1  14        367.86        388.11        28.41 o                         
  -7   1  14        551.37        558.04        35.22 o                         
  -6   1  14        514.75        465.70        26.23 o                         
  -5   1  14        610.96        610.18        28.44 o                         
  -4   1  14        284.26        287.08        23.40 o                         
  -3   1  14        283.15        282.08        22.20 o                         
  -2   1  14         62.12         62.31        19.32 o                         
  -1   1  14         10.58         17.96        19.06 o                         
   0   1  14         36.44          6.38        19.30 o                         
   1   1  14        492.04        486.03        26.48 o                         
   2   1  14        233.59        257.24        28.95 o                         
   3   1  14        216.33        197.07        28.62 o                         
   4   1  14        425.77        390.82        21.02 o                         
   5   1  14        201.27        199.44        20.27 o                         
   6   1  14        187.57        161.52        20.94 o                         
   7   1  14         30.31         26.10        21.99 o                         
   8   1  14         50.39         48.85        24.13 o                         
   9   1  14          8.44          3.68        27.84 o                         
  10   1  14          1.76        -11.13        34.46 o                         
 -18   2  14          9.73         -5.08        27.68 o                         
 -17   2  14         42.42         45.45        27.32 o                         
 -16   2  14         47.97         23.42        24.79 o                         
 -15   2  14         25.02         31.28        24.24 o                         
 -14   2  14         14.09         19.30        20.92 o                         
 -13   2  14        172.17        162.74        21.44 o                         
 -12   2  14         24.91         26.89        22.08 o                         
 -11   2  14          1.08          2.57        30.46 o                         
 -10   2  14         36.41         65.60        33.84 o                         
  -9   2  14          1.94         26.10        29.21 o                         
  -8   2  14         11.96         18.64        26.24 o                         
  -7   2  14          0.08          1.99        26.68 o                         
  -6   2  14         63.31         61.03        25.39 o                         
  -5   2  14          8.02          1.96        27.48 o                         
  -4   2  14          1.50         11.03        21.64 o                         
  -3   2  14        167.93        157.30        23.86 o                         
  -2   2  14          3.32         -8.31        20.64 o                         
  -1   2  14         28.20         29.63        21.14 o                         
   0   2  14         38.49         17.94        19.49 o                         
   1   2  14         36.62         17.87        21.04 o                         
   2   2  14         19.47         17.60        21.02 o                         
   3   2  14         48.42         29.87        18.48 o                         
   4   2  14          4.99         -6.20        18.50 o                         
   5   2  14         12.41         11.76        18.58 o                         
   6   2  14         52.57         55.82        20.45 o                         
   7   2  14         11.94         23.71        22.10 o                         
   8   2  14          1.68         -5.67        27.22 o                         
   9   2  14          3.20          3.51        28.33 o                         
 -17   3  14        169.80        197.35        31.64 o                         
 -16   3  14        312.94        302.63        32.39 o                         
 -15   3  14         15.40         21.04        27.52 o                         
 -14   3  14         42.62         52.34        25.07 o                         
 -13   3  14        129.92        152.07        22.76 o                         
 -12   3  14         25.55         21.26        20.43 o                         
 -11   3  14         82.90         61.11        22.10 o                         
 -10   3  14        197.30        188.55        23.93 o                         
  -9   3  14        259.89        277.16        22.76 o                         
  -8   3  14        312.32        307.32        26.28 o                         
  -7   3  14        715.83        776.70        33.87 o                         
  -6   3  14        728.25        756.38        32.62 o                         
  -5   3  14        302.78        318.78        32.32 o                         
  -4   3  14        504.00        525.57        32.96 o                         
  -3   3  14         62.34         47.37        24.39 o                         
  -2   3  14          1.88         10.05        20.98 o                         
  -1   3  14         19.08          1.96        20.67 o                         
   0   3  14         97.48        107.67        16.32 o                         
   1   3  14        225.03        235.79        16.47 o                         
   2   3  14        325.72        317.94        18.57 o                         
   3   3  14        155.55        162.89        19.29 o                         
   4   3  14        206.52        200.72        19.94 o                         
   5   3  14        335.01        317.69        23.19 o                         
   6   3  14         82.87        104.21        25.07 o                         
   7   3  14         59.06         73.38        31.59 o                         
   8   3  14         37.41         23.46        31.89 o                         
 -15   4  14         38.90         52.15        32.58 o                         
 -14   4  14        163.34        172.22        32.87 o                         
 -13   4  14        331.57        366.77        32.65 o                         
 -12   4  14         57.95         54.07        28.44 o                         
 -11   4  14        137.32        146.38        23.80 o                         
 -10   4  14        427.91        463.22        25.35 o                         
  -9   4  14        194.08        194.90        22.29 o                         
  -8   4  14         25.33         31.95        19.87 o                         
  -7   4  14          3.94         10.54        18.51 o                         
  -6   4  14         14.29         12.58        21.56 o                         
  -5   4  14         52.26         51.75        19.79 o                         
  -4   4  14        104.71         97.55        20.70 o                         
  -3   4  14        276.52        282.74        21.53 o                         
  -2   4  14        330.95        330.07        20.42 o                         
  -1   4  14        498.72        510.67        23.69 o                         
   0   4  14        137.10        134.12        19.79 o                         
   1   4  14        120.75        112.53        20.64 o                         
   2   4  14        286.51        266.08        21.99 o                         
   3   4  14         36.63         41.75        22.13 o                         
   4   4  14          3.85         -2.19        22.79 o                         
   5   4  14          1.12         14.66        27.12 o                         
   6   4  14          5.24         11.40        29.28 o                         
 -12   5  14         20.38          5.57        30.96 o                         
 -11   5  14          0.04          7.34        28.42 o                         
 -10   5  14         51.86         39.62        27.45 o                         
  -9   5  14          0.31         -6.01        26.93 o                         
  -8   5  14          1.44         28.51        25.51 o                         
  -7   5  14         20.58         31.58        23.35 o                         
  -6   5  14         36.44         41.97        23.05 o                         
  -5   5  14         38.86         35.84        22.55 o                         
  -4   5  14         29.72         34.48        23.03 o                         
  -3   5  14          4.51         12.21        23.63 o                         
  -2   5  14         47.00         64.04        24.38 o                         
  -1   5  14         35.54         51.35        25.85 o                         
   0   5  14          1.40        -19.83        27.40 o                         
   1   5  14          1.21        -10.08        25.44 o                         
   2   5  14          9.45         -7.18        25.93 o                         
   3   5  14         10.12         16.17        24.23 o                         
 -18   1  15        125.50        128.84        28.07 o                         
 -17   1  15         23.53         18.57        26.96 o                         
 -16   1  15          2.27         13.11        24.35 o                         
 -15   1  15         27.88         32.73        21.10 o                         
 -14   1  15         92.68         90.12        20.76 o                         
 -13   1  15         63.82         55.37        24.42 o                         
 -12   1  15        313.07        297.28        27.70 o                         
 -11   1  15        559.66        552.83        31.03 o                         
 -10   1  15        401.11        351.75        31.50 o                         
  -9   1  15        643.09        664.29        30.55 o                         
  -8   1  15        515.23        488.80        30.66 o                         
  -7   1  15        119.60         92.49        27.70 o                         
  -6   1  15        194.01        183.73        23.40 o                         
  -5   1  15        210.93        187.83        26.52 o                         
  -4   1  15         64.99         81.42        22.12 o                         
  -3   1  15        338.12        303.71        24.67 o                         
  -2   1  15        114.39        110.43        25.64 o                         
  -1   1  15        334.79        352.56        27.52 o                         
   0   1  15        873.62        895.44        32.46 o                         
   1   1  15        558.67        577.22        29.87 o                         
   2   1  15        162.46        138.25        20.61 o                         
   3   1  15        317.86        295.86        21.29 o                         
   4   1  15        286.12        252.11        20.27 o                         
   5   1  15          1.32        -15.90        18.42 o                         
   6   1  15          0.37         -5.02        21.35 o                         
   7   1  15         25.87         28.17        23.23 o                         
   8   1  15         16.98         13.28        26.44 o                         
   9   1  15         75.80         78.90        30.27 o                         
 -17   2  15        135.39        111.99        27.16 o                         
 -16   2  15         44.78         63.96        25.24 o                         
 -15   2  15        344.90        368.66        25.02 o                         
 -14   2  15        570.40        551.07        27.33 o                         
 -13   2  15        317.90        305.78        23.91 o                         
 -12   2  15        102.90        109.65        21.47 o                         
 -11   2  15         49.95         38.79        28.39 o                         
 -10   2  15         28.91         28.29        28.10 o                         
  -9   2  15         46.04         54.65        33.70 o                         
  -8   2  15        277.68        273.54        33.49 o                         
  -7   2  15        565.75        617.92        36.54 o                         
  -6   2  15        979.25       1006.18        29.96 o                         
  -5   2  15        803.12        861.62        30.26 o                         
  -4   2  15        630.58        671.11        29.47 o                         
  -3   2  15        666.72        687.43        30.45 o                         
  -2   2  15        676.29        662.50        34.71 o                         
  -1   2  15        242.00        233.63        26.81 o                         
   0   2  15         66.05         63.07        20.99 o                         
   1   2  15         23.85          7.84        16.91 o                         
   2   2  15         13.26          6.07        18.86 o                         
   3   2  15         71.03         74.03        18.80 o                         
   4   2  15        184.78        187.22        20.50 o                         
   5   2  15        245.11        232.71        20.52 o                         
   6   2  15        253.17        227.52        22.78 o                         
   7   2  15        285.96        246.85        26.39 o                         
   8   2  15        133.90        139.83        29.86 o                         
 -16   3  15         15.80         24.08        27.76 o                         
 -15   3  15         50.89         53.32        29.96 o                         
 -14   3  15         14.37         13.27        26.54 o                         
 -13   3  15          0.84         -3.61        22.50 o                         
 -12   3  15         58.72         65.28        23.10 o                         
 -11   3  15         88.42         75.50        22.88 o                         
 -10   3  15        119.61        100.64        23.56 o                         
  -9   3  15         72.46         71.61        19.32 o                         
  -8   3  15         49.51         31.62        20.55 o                         
  -7   3  15        204.96        211.25        21.82 o                         
  -6   3  15         77.20         70.70        23.91 o                         
  -5   3  15         58.17         61.68        22.53 o                         
  -4   3  15         44.56         40.46        21.76 o                         
  -3   3  15         23.67         13.91        19.32 o                         
  -2   3  15         59.09         68.19        20.46 o                         
  -1   3  15         55.80         56.47        18.57 o                         
   0   3  15         83.23         79.66        16.31 o                         
   1   3  15        160.01        154.53        17.97 o                         
   2   3  15        112.66        101.13        18.27 o                         
   3   3  15         44.69         46.49        19.12 o                         
   4   3  15         24.72         20.40        20.02 o                         
   5   3  15         21.34         15.96        21.26 o                         
   6   3  15         15.66         27.09        25.46 o                         
   7   3  15          0.20         20.55        29.77 o                         
 -14   4  15         45.46         40.75        30.08 o                         
 -13   4  15          6.53         23.12        31.88 o                         
 -12   4  15          0.65        -14.92        28.59 o                         
 -11   4  15          0.08          8.91        26.70 o                         
 -10   4  15         33.38         27.37        24.37 o                         
  -9   4  15          0.51          1.34        23.35 o                         
  -8   4  15         34.53         48.34        21.87 o                         
  -7   4  15         39.42         61.28        21.28 o                         
  -6   4  15          3.18          4.26        19.26 o                         
  -5   4  15         90.41         95.68        19.87 o                         
  -4   4  15         67.70         66.53        20.61 o                         
  -3   4  15         34.64         43.12        20.40 o                         
  -2   4  15         13.76          5.30        18.51 o                         
  -1   4  15          1.32        -17.01        19.35 o                         
   0   4  15          0.05          2.39        20.90 o                         
   1   4  15         26.39         26.33        21.31 o                         
   2   4  15         39.29         39.04        22.08 o                         
   3   4  15         17.08          3.87        23.83 o                         
   4   4  15         24.76         32.03        23.87 o                         
   5   4  15         34.74         19.59        28.46 o                         
 -11   5  15        218.10        199.51        31.35 o                         
 -10   5  15        114.90        117.79        28.53 o                         
  -9   5  15         92.45        109.76        27.52 o                         
  -8   5  15        155.56        173.55        26.16 o                         
  -7   5  15         18.79         34.09        25.34 o                         
  -6   5  15         25.94         47.08        25.54 o                         
  -5   5  15          3.22          9.65        24.54 o                         
  -4   5  15         26.38         23.52        25.63 o                         
  -3   5  15         32.22         42.81        25.60 o                         
  -2   5  15         56.07         68.11        25.75 o                         
  -1   5  15         52.52         54.60        24.28 o                         
   0   5  15         96.02        119.75        28.98 o                         
   1   5  15         99.41         92.31        26.25 o                         
   2   5  15         65.06         39.91        26.99 o                         
 -18   0  16        151.51        219.78        57.04 o                         
 -17   0  16        186.72        140.01        48.37 o                         
 -16   0  16        107.55        119.92        40.73 o                         
 -15   0  16         89.33         65.93        33.87 o                         
 -14   0  16        237.65        262.43        42.59 o                         
 -13   0  16         82.31         85.29        38.48 o                         
 -12   0  16         80.18         70.14        32.72 o                         
 -11   0  16        121.36        128.16        36.55 o                         
 -10   0  16       1280.04       1344.75        83.24 o                         
  -9   0  16        424.56        469.83        57.00 o                         
  -8   0  16        710.28        799.66        48.76 o                         
  -7   0  16       1060.98       1076.77        54.41 o                         
  -6   0  16        987.06       1012.95        47.43 o                         
  -5   0  16        451.74        501.34        41.04 o                         
  -4   0  16         54.09         60.87        25.76 o                         
  -3   0  16        395.16        387.85        33.02 o                         
  -2   0  16          3.05          5.84        23.36 o                         
  -1   0  16         94.98        115.28        31.24 o                         
   0   0  16        215.84        200.13        47.42 o                         
   1   0  16        211.17        200.07        34.37 o                         
   2   0  16        620.20        556.80        50.47 o                         
   3   0  16       1187.08       1053.49        41.65 o                         
   4   0  16         67.74         68.30        27.34 o                         
   5   0  16        286.74        250.71        31.04 o                         
   6   0  16        332.39        332.54        38.25 o                         
   7   0  16          7.70         23.04        37.38 o                         
   8   0  16         16.78         16.24        39.53 o                         
 -18   1  16          1.16         16.60        28.29 o                         
 -17   1  16          1.25         11.79        26.84 o                         
 -16   1  16        174.23        187.65        26.72 o                         
 -15   1  16         77.16         60.12        25.63 o                         
 -14   1  16        103.89        109.84        25.09 o                         
 -13   1  16        247.53        209.17        26.20 o                         
 -12   1  16         43.47         26.48        21.54 o                         
 -11   1  16        368.89        370.57        29.06 o                         
 -10   1  16        154.35        128.11        27.28 o                         
  -9   1  16        101.02        102.08        29.24 o                         
  -8   1  16         51.44         39.40        29.84 o                         
  -7   1  16         89.80         65.02        27.81 o                         
  -6   1  16          2.50         -0.98        22.75 o                         
  -5   1  16        269.31        294.07        26.05 o                         
  -4   1  16        444.61        441.47        28.18 o                         
  -3   1  16        333.89        344.80        26.43 o                         
  -2   1  16        378.29        400.11        31.39 o                         
  -1   1  16        258.87        293.73        27.26 o                         
   0   1  16        277.67        271.65        21.74 o                         
   1   1  16          4.06          6.45        20.17 o                         
   2   1  16        119.80        101.48        20.38 o                         
   3   1  16         20.71         19.52        18.52 o                         
   4   1  16          6.10          4.51        19.05 o                         
   5   1  16          1.81        -11.33        21.45 o                         
   6   1  16         91.18         85.45        23.63 o                         
   7   1  16         10.67          5.78        25.04 o                         
   8   1  16         45.64         56.44        26.78 o                         
 -17   2  16          0.74         32.24        26.05 o                         
 -16   2  16          0.11          9.80        26.64 o                         
 -15   2  16          8.64         19.17        23.08 o                         
 -14   2  16         26.58          9.77        23.02 o                         
 -13   2  16          0.08          2.35        22.96 o                         
 -12   2  16          5.38        -10.35        22.84 o                         
 -11   2  16          5.12         -6.19        20.04 o                         
 -10   2  16          0.63         10.17        25.24 o                         
  -9   2  16        138.16        136.55        27.60 o                         
  -8   2  16          4.57         18.15        24.78 o                         
  -7   2  16         50.92         51.47        26.82 o                         
  -6   2  16         75.85         81.02        26.24 o                         
  -5   2  16          2.77          3.54        23.64 o                         
  -4   2  16          9.94         -1.08        24.31 o                         
  -3   2  16         24.79         26.25        22.24 o                         
  -2   2  16          0.97          8.33        19.21 o                         
  -1   2  16        100.34         92.09        19.97 o                         
   0   2  16         38.12         18.60        18.53 o                         
   1   2  16          3.84         10.83        18.05 o                         
   2   2  16         48.76         35.26        17.42 o                         
   3   2  16          4.55          3.93        18.56 o                         
   4   2  16          6.43         11.56        19.70 o                         
   5   2  16          3.24          5.05        20.51 o                         
   6   2  16         14.90          3.18        23.37 o                         
   7   2  16          3.82         11.42        24.05 o                         
 -16   3  16         47.70         71.43        28.33 o                         
 -15   3  16        166.18        158.81        30.44 o                         
 -14   3  16        140.74        163.51        30.11 o                         
 -13   3  16        163.39        171.91        26.41 o                         
 -12   3  16        254.83        256.34        26.82 o                         
 -11   3  16         67.00         82.93        25.05 o                         
 -10   3  16        240.65        270.39        22.65 o                         
  -9   3  16         30.00         13.41        18.60 o                         
  -8   3  16         44.04         43.15        19.18 o                         
  -7   3  16          0.56          6.51        16.88 o                         
  -6   3  16        110.59        117.77        22.30 o                         
  -5   3  16        153.78        142.59        23.56 o                         
  -4   3  16        424.52        454.09        26.35 o                         
  -3   3  16        198.51        199.06        21.10 o                         
  -2   3  16        204.33        204.69        19.89 o                         
  -1   3  16        615.29        601.23        20.04 o                         
   0   3  16         60.72         49.68        17.44 o                         
   1   3  16         63.69         71.19        18.20 o                         
   2   3  16         55.64         37.61        19.32 o                         
   3   3  16          3.56         13.71        20.83 o                         
   4   3  16         16.18          8.65        21.07 o                         
   5   3  16         49.14         63.33        21.39 o                         
   6   3  16         27.87         19.16        24.25 o                         
 -14   4  16          7.94         -7.34        31.60 o                         
 -13   4  16          6.99         18.27        28.68 o                         
 -12   4  16         31.59         19.77        30.63 o                         
 -11   4  16         89.55         76.93        31.65 o                         
 -10   4  16         54.70         60.06        26.05 o                         
  -9   4  16        177.13        193.58        25.65 o                         
  -8   4  16        112.15        130.70        25.15 o                         
  -7   4  16        340.59        387.11        23.42 o                         
  -6   4  16        226.17        225.24        23.34 o                         
  -5   4  16         68.31         65.35        21.78 o                         
  -4   4  16        159.63        157.17        21.06 o                         
  -3   4  16         14.23         16.90        20.28 o                         
  -2   4  16          4.16         13.68        19.36 o                         
  -1   4  16         18.27         13.72        21.05 o                         
   0   4  16         17.77         24.08        22.13 o                         
   1   4  16         69.84         71.44        24.98 o                         
   2   4  16        232.35        228.72        24.00 o                         
   3   4  16         53.31         71.28        25.28 o                         
   4   4  16         92.41         82.48        25.90 o                         
 -10   5  16         20.40         27.54        27.02 o                         
  -9   5  16         33.29         41.02        27.40 o                         
  -8   5  16          5.70         -2.35        27.14 o                         
  -7   5  16          0.26         14.19        25.02 o                         
  -6   5  16          4.06          0.96        24.09 o                         
  -5   5  16         17.90         18.05        25.52 o                         
  -4   5  16         15.87         22.20        24.38 o                         
  -3   5  16         48.61         57.39        25.14 o                         
  -2   5  16          1.03         -6.48        24.69 o                         
  -1   5  16          6.44         -5.19        24.36 o                         
   0   5  16         18.41         36.26        28.15 o                         
 -17   1  17         62.20         33.38        37.34 o                         
 -16   1  17        131.28        133.51        38.14 o                         
 -15   1  17        193.09        199.75        29.44 o                         
 -14   1  17         87.19         65.64        23.93 o                         
 -13   1  17         64.83         76.39        23.93 o                         
 -12   1  17         37.56         41.23        22.13 o                         
 -11   1  17          0.00          5.08        23.90 o                         
 -10   1  17         20.35         28.48        31.09 o                         
  -9   1  17        118.67        152.11        34.30 o                         
  -8   1  17        239.01        246.70        39.74 o                         
  -7   1  17        348.82        401.66        31.82 o                         
  -6   1  17        538.74        584.74        35.17 o                         
  -5   1  17        374.09        361.04        29.49 o                         
  -4   1  17        220.79        198.10        24.27 o                         
  -3   1  17        299.49        308.53        24.77 o                         
  -2   1  17        104.96         99.39        22.70 o                         
  -1   1  17         12.00         -3.93        17.98 o                         
   0   1  17         24.32         32.53        19.09 o                         
   1   1  17         37.92         49.03        19.73 o                         
   2   1  17        100.33         99.92        19.50 o                         
   3   1  17         20.89         27.22        20.08 o                         
   4   1  17        134.88        123.84        21.39 o                         
   5   1  17        188.38        177.68        23.75 o                         
   6   1  17         86.28         81.61        25.61 o                         
   7   1  17         92.64         85.98        27.14 o                         
 -17   2  17          0.46          1.57        28.78 o                         
 -16   2  17          0.50         20.11        28.25 o                         
 -15   2  17         44.52         11.78        27.07 o                         
 -14   2  17        161.33        139.01        28.07 o                         
 -13   2  17        108.40         76.47        24.09 o                         
 -12   2  17        278.95        292.54        24.35 o                         
 -11   2  17        568.12        543.73        26.81 o                         
 -10   2  17        347.18        333.53        23.77 o                         
  -9   2  17        167.34        206.72        22.54 o                         
  -8   2  17        289.97        288.94        25.68 o                         
  -7   2  17        270.08        264.24        23.23 o                         
  -6   2  17          7.82         -6.68        19.38 o                         
  -5   2  17          6.72         -2.34        20.35 o                         
  -4   2  17          1.44          1.53        19.83 o                         
  -3   2  17        189.16        218.73        24.73 o                         
  -2   2  17        738.01        799.39        32.64 o                         
  -1   2  17        227.69        222.34        21.90 o                         
   0   2  17        211.79        232.42        20.15 o                         
   1   2  17        643.04        654.40        23.17 o                         
   2   2  17        216.28        215.77        20.27 o                         
   3   2  17         68.14         56.00        21.91 o                         
   4   2  17         50.38         35.01        21.58 o                         
   5   2  17          0.40         -3.48        23.03 o                         
   6   2  17          0.82         -6.95        24.19 o                         
 -15   3  17         38.56         30.29        29.29 o                         
 -14   3  17         57.76         42.58        25.94 o                         
 -13   3  17         43.42         61.38        24.66 o                         
 -12   3  17          9.85          3.87        23.97 o                         
 -11   3  17          4.33         11.06        22.83 o                         
 -10   3  17         15.42         24.91        21.23 o                         
  -9   3  17          9.37          9.68        19.72 o                         
  -8   3  17        123.95        113.27        20.77 o                         
  -7   3  17         58.98         49.33        19.98 o                         
  -6   3  17         30.24         27.39        20.53 o                         
  -5   3  17        181.03        198.23        24.62 o                         
  -4   3  17         75.71         70.50        22.68 o                         
  -3   3  17          4.60        -14.20        19.39 o                         
  -2   3  17         86.86         95.25        18.43 o                         
  -1   3  17         67.62         60.38        18.32 o                         
   0   3  17          1.75        -15.42        19.03 o                         
   1   3  17          0.13         -7.19        21.03 o                         
   2   3  17          4.53          0.02        20.66 o                         
   3   3  17          0.34         12.47        21.80 o                         
   4   3  17         36.86         -1.81        23.90 o                         
   5   3  17         33.48         40.69        23.27 o                         
 -13   4  17          5.76         14.25        30.97 o                         
 -12   4  17         15.21         -0.81        29.92 o                         
 -11   4  17         46.44         31.39        29.61 o                         
 -10   4  17         22.82         30.90        27.85 o                         
  -9   4  17          4.02         21.93        25.32 o                         
  -8   4  17         11.97         23.93        24.38 o                         
  -7   4  17          5.25         11.29        23.92 o                         
  -6   4  17         49.05         50.83        25.58 o                         
  -5   4  17         44.62         63.84        22.46 o                         
  -4   4  17          3.50         -1.25        22.65 o                         
  -3   4  17         59.52         71.68        24.91 o                         
  -2   4  17         79.63         74.44        23.12 o                         
  -1   4  17          2.19         -2.72        20.72 o                         
   0   4  17          9.58         37.50        23.27 o                         
   1   4  17         32.22          3.16        25.23 o                         
   2   4  17          1.31         21.81        23.70 o                         
  -8   5  17         49.90         51.79        26.42 o                         
  -7   5  17         27.21         16.38        25.71 o                         
  -6   5  17         96.22         87.36        26.16 o                         
  -5   5  17        113.69        123.23        26.50 o                         
  -4   5  17         65.41         60.67        25.34 o                         
  -3   5  17         42.57         57.51        25.21 o                         
  -2   5  17         26.36         20.76        26.61 o                         
 -17   0  18         38.99         82.14        55.76 o                         
 -16   0  18        280.57        264.93        52.75 o                         
 -15   0  18        217.30        191.11        44.57 o                         
 -14   0  18        169.68        214.47        46.94 o                         
 -13   0  18        208.42        185.39        43.37 o                         
 -12   0  18        422.47        400.30        68.44 o                         
 -11   0  18        171.68        144.30        56.38 o                         
 -10   0  18          2.90         -0.90        49.00 o                         
  -9   0  18        260.71        300.03        56.49 o                         
  -8   0  18         11.65         19.08        42.54 o                         
  -7   0  18        302.11        378.27        48.64 o                         
  -6   0  18        184.12        233.37        49.02 o                         
  -5   0  18        304.11        330.62        36.87 o                         
  -4   0  18        557.91        490.16        43.33 o                         
  -3   0  18       1070.63       1077.91        39.27 o                         
  -2   0  18        275.81        256.03        30.22 o                         
  -1   0  18        267.26        240.43        34.32 o                         
   0   0  18        149.72        105.95        34.93 o                         
   1   0  18          8.76        -10.39        32.31 o                         
   2   0  18         63.61         40.99        30.42 o                         
   3   0  18          9.48         -1.08        30.39 o                         
   4   0  18         31.28         41.67        30.17 o                         
   5   0  18         33.47         51.49        34.12 o                         
   6   0  18        145.04        174.93        38.75 o                         
 -17   1  18         50.11         88.48        36.57 o                         
 -16   1  18         28.14         27.88        33.01 o                         
 -15   1  18          7.25         30.06        32.09 o                         
 -14   1  18         15.56         14.95        26.98 o                         
 -13   1  18         26.83         33.27        24.68 o                         
 -12   1  18         50.04         24.89        25.64 o                         
 -11   1  18        162.18        167.81        29.07 o                         
 -10   1  18         94.55         87.12        24.98 o                         
  -9   1  18        254.39        260.33        27.72 o                         
  -8   1  18        276.15        265.94        26.64 o                         
  -7   1  18         22.19         12.74        25.44 o                         
  -6   1  18        292.52        292.32        23.86 o                         
  -5   1  18         55.79         44.72        20.98 o                         
  -4   1  18          7.17          6.48        21.10 o                         
  -3   1  18          2.68         14.17        18.47 o                         
  -2   1  18          0.65          2.78        19.23 o                         
  -1   1  18          2.48         -6.28        20.36 o                         
   0   1  18        200.87        191.66        21.61 o                         
   1   1  18        101.52        103.97        20.79 o                         
   2   1  18         95.37        104.51        22.33 o                         
   3   1  18        168.91        168.99        22.30 o                         
   4   1  18         24.33         18.35        22.25 o                         
   5   1  18         64.38         48.04        24.31 o                         
   6   1  18         46.07         35.19        25.97 o                         
 -16   2  18          4.47          3.02        27.49 o                         
 -15   2  18         12.01         34.37        26.00 o                         
 -14   2  18          0.36         -7.88        26.59 o                         
 -13   2  18         21.79         -1.00        24.80 o                         
 -12   2  18         27.08         -2.99        22.86 o                         
 -11   2  18         11.93          7.22        24.12 o                         
 -10   2  18          1.14         -5.36        23.68 o                         
  -9   2  18          0.40        -11.71        26.69 o                         
  -8   2  18          0.18        -15.39        23.92 o                         
  -7   2  18        149.78        166.01        24.02 o                         
  -6   2  18          0.51         -6.60        19.02 o                         
  -5   2  18         12.97         23.67        18.76 o                         
  -4   2  18        175.09        190.41        23.64 o                         
  -3   2  18         12.91         26.42        20.30 o                         
  -2   2  18          3.11        -10.36        20.35 o                         
  -1   2  18         36.39         49.08        19.11 o                         
   0   2  18          3.37         15.01        19.94 o                         
   1   2  18          6.48         -2.03        20.95 o                         
   2   2  18          4.82         16.74        21.34 o                         
   3   2  18          6.83          3.99        22.42 o                         
   4   2  18          1.04         -8.05        23.21 o                         
   5   2  18         16.96          9.95        25.55 o                         
 -15   3  18          3.36        -15.81        27.64 o                         
 -14   3  18          1.66         -1.56        29.65 o                         
 -13   3  18          7.73          3.68        24.38 o                         
 -12   3  18         99.32         92.13        24.89 o                         
 -11   3  18         74.38         86.52        23.45 o                         
 -10   3  18        130.80        140.50        22.38 o                         
  -9   3  18        195.96        208.99        24.01 o                         
  -8   3  18        194.66        196.25        22.70 o                         
  -7   3  18        151.69        189.82        22.47 o                         
  -6   3  18         47.65         52.38        23.64 o                         
  -5   3  18        259.07        290.21        27.90 o                         
  -4   3  18          5.82         -3.56        22.40 o                         
  -3   3  18         60.89         80.69        20.45 o                         
  -2   3  18         21.95         27.45        22.10 o                         
  -1   3  18        133.63        138.13        20.72 o                         
   0   3  18        124.04        136.47        22.79 o                         
   1   3  18         79.26         64.09        22.53 o                         
   2   3  18        175.13        200.40        24.05 o                         
   3   3  18         45.14         69.74        24.58 o                         
   4   3  18         22.19          1.70        24.50 o                         
 -12   4  18         85.13        100.96        30.16 o                         
 -11   4  18         73.80         78.73        27.96 o                         
 -10   4  18         31.42         27.80        26.80 o                         
  -9   4  18          0.50         -1.34        26.45 o                         
  -8   4  18         10.67         11.12        25.83 o                         
  -7   4  18         42.23         47.18        24.73 o                         
  -6   4  18        109.46        145.90        25.74 o                         
  -5   4  18         23.50         24.07        26.59 o                         
  -4   4  18        128.61        141.88        25.66 o                         
  -3   4  18        126.29        138.24        27.12 o                         
  -2   4  18        198.66        210.69        23.72 o                         
  -1   4  18         49.04         46.95        23.86 o                         
   0   4  18          8.10         18.50        25.29 o                         
   1   4  18         70.14         81.11        27.58 o                         
 -16   1  19         34.21         58.05        36.53 o                         
 -15   1  19          9.97         26.44        35.11 o                         
 -14   1  19         89.99        109.79        31.54 o                         
 -13   1  19        299.60        285.84        35.62 o                         
 -12   1  19         58.01         49.00        29.94 o                         
 -11   1  19         74.90         55.29        30.04 o                         
 -10   1  19        449.74        426.16        27.03 o                         
  -9   1  19         60.39         54.28        22.18 o                         
  -8   1  19         10.61         23.68        21.15 o                         
  -7   1  19         81.26         80.72        21.18 o                         
  -6   1  19          9.80         -4.62        17.05 o                         
  -5   1  19         97.78        104.72        19.73 o                         
  -4   1  19         78.16         90.52        18.29 o                         
  -3   1  19        157.81        175.31        22.29 o                         
  -2   1  19        177.24        192.16        21.93 o                         
  -1   1  19        107.85        105.73        21.02 o                         
   0   1  19        205.33        216.07        22.25 o                         
   1   1  19        136.82        133.73        23.71 o                         
   2   1  19         26.63         24.89        23.55 o                         
   3   1  19         20.41         -2.99        23.66 o                         
   4   1  19          0.56         -3.62        24.20 o                         
   5   1  19          8.96         15.83        26.29 o                         
 -16   2  19        108.57        119.25        34.24 o                         
 -15   2  19         54.72         79.42        36.37 o                         
 -14   2  19         80.43         86.20        36.66 o                         
 -13   2  19         50.35         53.02        31.05 o                         
 -12   2  19          0.61        -17.45        25.09 o                         
 -11   2  19          7.56         -2.27        27.24 o                         
 -10   2  19         44.21         32.27        29.23 o                         
  -9   2  19        130.77        139.53        27.45 o                         
  -8   2  19        204.96        260.34        29.55 o                         
  -7   2  19        479.18        558.74        29.10 o                         
  -6   2  19        359.70        423.09        27.07 o                         
  -5   2  19         82.40         63.60        22.84 o                         
  -4   2  19        191.43        180.05        22.47 o                         
  -3   2  19        167.85        154.37        21.66 o                         
  -2   2  19         13.02          6.74        21.69 o                         
  -1   2  19          8.58         11.76        21.01 o                         
   0   2  19          7.56         19.79        21.91 o                         
   1   2  19         64.91         75.52        22.35 o                         
   2   2  19         14.15          4.76        25.00 o                         
   3   2  19         28.70         37.10        25.64 o                         
   4   2  19        199.77        192.75        26.90 o                         
 -14   3  19          8.85         22.68        30.80 o                         
 -13   3  19         20.89          9.36        26.82 o                         
 -12   3  19         38.23         49.41        26.31 o                         
 -11   3  19         39.76         23.77        25.50 o                         
 -10   3  19         27.11         39.39        28.57 o                         
  -9   3  19         21.61         15.45        26.37 o                         
  -8   3  19         26.40         15.93        25.71 o                         
  -7   3  19         12.49         34.32        22.38 o                         
  -6   3  19         15.61          7.69        24.84 o                         
  -5   3  19          9.07          8.58        25.30 o                         
  -4   3  19         21.39          2.65        25.45 o                         
  -3   3  19         32.55         47.65        25.76 o                         
  -2   3  19          9.73         29.59        24.43 o                         
  -1   3  19         63.51         82.53        23.75 o                         
   0   3  19         38.77         53.30        23.92 o                         
   1   3  19         33.43         35.65        24.58 o                         
   2   3  19         64.75         70.98        25.77 o                         
 -11   4  19          6.99          2.12        28.07 o                         
 -10   4  19          1.81         11.24        26.61 o                         
  -9   4  19         31.39         33.60        24.02 o                         
  -8   4  19          8.16          7.64        24.51 o                         
  -7   4  19          1.47         -0.12        23.94 o                         
  -6   4  19         34.04         47.88        25.40 o                         
  -5   4  19          6.69         -8.01        25.87 o                         
  -4   4  19          0.50         -6.36        25.05 o                         
  -3   4  19         13.68        -20.71        27.14 o                         
  -2   4  19          3.42         10.10        24.48 o                         
  -1   4  19          2.70         -8.25        24.60 o                         
 -16   0  20         16.86          7.61        47.64 o                         
 -15   0  20          5.90         -3.40        44.12 o                         
 -14   0  20         59.73         21.60        54.17 o                         
 -13   0  20         12.31         -8.29        45.55 o                         
 -12   0  20        113.39        135.32        46.76 o                         
 -11   0  20        710.98        625.98        74.68 o                         
 -10   0  20         90.40        105.46        37.28 o                         
  -9   0  20        140.97        127.39        37.99 o                         
  -8   0  20        526.25        510.81        36.72 o                         
  -7   0  20        110.27        108.58        27.23 o                         
  -6   0  20         57.30         62.91        25.24 o                         
  -5   0  20         58.73         69.21        28.62 o                         
  -4   0  20         54.20         90.08        34.31 o                         
  -3   0  20          0.55        -21.56        34.25 o                         
  -2   0  20          8.54         10.43        29.15 o                         
  -1   0  20        358.97        356.80        39.87 o                         
   0   0  20        146.23        121.81        43.19 o                         
   1   0  20        136.95        142.85        37.20 o                         
   2   0  20        158.41        159.09        43.47 o                         
   3   0  20         72.88         19.23        36.21 o                         
   4   0  20        114.27        126.20        39.29 o                         
 -16   1  20         17.40         16.64        35.40 o                         
 -15   1  20         62.97         79.44        41.68 o                         
 -14   1  20        120.55        127.52        33.98 o                         
 -13   1  20          2.24         -9.05        40.26 o                         
 -12   1  20         49.20         43.23        32.48 o                         
 -11   1  20         56.65         55.47        27.16 o                         
 -10   1  20          5.54         10.46        22.26 o                         
  -9   1  20          1.88         -4.60        22.86 o                         
  -8   1  20         41.11         33.86        21.25 o                         
  -7   1  20         28.86         31.96        19.34 o                         
  -6   1  20         26.24         27.40        18.37 o                         
  -5   1  20        176.18        200.46        20.57 o                         
  -4   1  20        183.35        196.39        21.68 o                         
  -3   1  20         57.07         58.81        19.89 o                         
  -2   1  20        172.97        194.42        23.39 o                         
  -1   1  20          4.88          7.81        24.28 o                         
   0   1  20          0.69         -0.17        25.54 o                         
   1   1  20         74.15         67.53        26.31 o                         
   2   1  20          8.72         14.78        24.83 o                         
   3   1  20          6.13         26.52        25.77 o                         
 -15   2  20         10.93          9.93        35.51 o                         
 -14   2  20         11.80         36.04        37.30 o                         
 -13   2  20          0.56        -19.63        36.46 o                         
 -12   2  20          7.09         -5.21        28.30 o                         
 -11   2  20          6.56         20.75        35.77 o                         
 -10   2  20          6.01         -0.74        29.80 o                         
  -9   2  20          1.01         -4.27        27.49 o                         
  -8   2  20          8.73         12.16        28.62 o                         
  -7   2  20          1.50         -1.20        27.68 o                         
  -6   2  20          1.98         -6.29        24.96 o                         
  -5   2  20          0.03          1.94        21.41 o                         
  -4   2  20         14.68         11.26        21.08 o                         
  -3   2  20          7.43          4.92        22.76 o                         
  -2   2  20          1.49          5.25        21.75 o                         
  -1   2  20         21.87         33.20        23.86 o                         
   0   2  20         41.28         40.61        25.78 o                         
   1   2  20         23.14         28.43        25.89 o                         
   2   2  20         15.15         -3.08        26.44 o                         
 -13   3  20         16.85         -9.09        27.56 o                         
 -12   3  20         26.84         -6.08        30.84 o                         
 -11   3  20         37.35         28.81        28.26 o                         
 -10   3  20          0.62        -21.62        26.56 o                         
  -9   3  20         18.13         16.27        26.44 o                         
  -8   3  20         46.55         66.38        26.00 o                         
  -7   3  20         60.47         57.67        24.12 o                         
  -6   3  20         46.78         57.08        26.25 o                         
  -5   3  20        124.56        143.39        28.71 o                         
  -4   3  20        106.88        120.35        27.45 o                         
  -3   3  20         82.43        116.46        26.45 o                         
  -2   3  20         64.43         34.50        27.06 o                         
  -1   3  20         24.37          3.47        24.14 o                         
   0   3  20          0.83         -4.58        24.54 o                         
  -8   4  20         96.90        111.59        26.82 o                         
  -7   4  20         74.89         88.34        26.23 o                         
  -6   4  20         21.37         56.68        26.68 o                         
  -5   4  20          4.59         19.36        28.47 o                         
  -4   4  20          1.57         -2.36        27.21 o                         
 -15   1  21         21.61         -1.97        39.45 o                         
 -14   1  21         18.83         12.40        34.70 o                         
 -13   1  21          3.55         25.07        37.17 o                         
 -12   1  21         13.65         42.41        34.94 o                         
 -11   1  21          1.61          7.75        29.08 o                         
 -10   1  21         74.16        100.50        24.46 o                         
  -9   1  21        146.65        159.89        25.71 o                         
  -8   1  21         60.36         43.14        24.09 o                         
  -7   1  21        234.85        216.05        23.44 o                         
  -6   1  21        129.75        105.63        21.89 o                         
  -5   1  21          5.30         27.13        22.20 o                         
  -4   1  21        124.58        132.75        22.09 o                         
  -3   1  21        101.85         90.01        22.18 o                         
  -2   1  21         70.38         86.11        23.19 o                         
  -1   1  21         11.09          3.65        26.28 o                         
   0   1  21          2.38         29.42        27.86 o                         
   1   1  21         38.91         34.90        27.31 o                         
   2   1  21         50.85         46.53        28.77 o                         
 -14   2  21         22.17          8.55        40.00 o                         
 -13   2  21        125.24        106.03        40.59 o                         
 -12   2  21        189.41        196.59        30.31 o                         
 -11   2  21         78.86         68.99        31.74 o                         
 -10   2  21         53.45         62.17        32.86 o                         
  -9   2  21         13.39         -7.21        31.44 o                         
  -8   2  21          6.00         -7.33        32.84 o                         
  -7   2  21         32.58         48.93        30.64 o                         
  -6   2  21         22.15         29.16        27.04 o                         
  -5   2  21         74.03         93.18        24.41 o                         
  -4   2  21         60.00         83.43        24.35 o                         
  -3   2  21        178.02        211.51        26.17 o                         
  -2   2  21         46.63         61.50        26.67 o                         
  -1   2  21         92.63        109.03        28.90 o                         
   0   2  21        250.53        270.52        29.11 o                         
   1   2  21         27.23         24.30        28.10 o                         
 -11   3  21          0.13         15.99        31.00 o                         
 -10   3  21          0.39        -31.65        31.65 o                         
  -9   3  21         56.21         80.92        32.53 o                         
  -8   3  21         52.43         99.00        30.51 o                         
  -7   3  21          8.06         21.72        31.30 o                         
  -6   3  21         41.54         39.10        27.93 o                         
  -5   3  21         14.69          6.54        29.27 o                         
  -4   3  21         14.07         33.08        27.83 o                         
  -3   3  21         13.70         23.36        28.78 o                         
  -2   3  21          3.95          5.45        28.60 o                         
 -14   0  22          5.08         -7.98        59.49 o                         
 -13   0  22        116.47         68.87        61.09 o                         
 -12   0  22         23.34         49.23        61.92 o                         
 -11   0  22          1.51         39.82        42.18 o                         
 -10   0  22          0.44          3.64        38.16 o                         
  -9   0  22         30.54         65.93        39.32 o                         
  -8   0  22         66.23         54.39        32.17 o                         
  -7   0  22        151.79        119.68        35.78 o                         
  -6   0  22          5.67          3.50        32.67 o                         
  -5   0  22        401.04        421.68        60.73 o                         
  -4   0  22        484.55        606.78        60.19 o                         
  -3   0  22         23.57         25.13        48.31 o                         
  -2   0  22        104.75        132.60        47.14 o                         
  -1   0  22         54.05         28.90        36.00 o                         
   0   0  22          1.06         32.29        42.60 o                         
 -14   1  22          3.16          6.11        35.38 o                         
 -13   1  22         42.19         46.05        37.70 o                         
 -12   1  22         73.16         97.29        38.99 o                         
 -11   1  22         18.41         26.73        38.45 o                         
 -10   1  22         95.46        112.20        28.56 o                         
  -9   1  22         12.58         11.21        25.20 o                         
  -8   1  22        101.52        113.14        25.65 o                         
  -7   1  22         38.62         40.75        21.89 o                         
  -6   1  22         36.38         39.68        23.01 o                         
  -5   1  22         35.67         15.67        24.76 o                         
  -4   1  22          7.85         16.10        24.26 o                         
  -3   1  22          0.35         11.13        24.98 o                         
  -2   1  22          4.34          8.27        25.60 o                         
  -1   1  22        120.28        150.80        31.71 o                         
   0   1  22          2.05         -8.20        29.84 o                         
 -12   2  22         20.40          2.16        32.32 o                         
 -11   2  22         35.10         62.35        32.24 o                         
 -10   2  22          1.65          2.82        31.38 o                         
  -9   2  22         12.97         23.18        32.48 o                         
  -8   2  22        135.45        146.44        35.61 o                         
  -7   2  22          5.23         36.05        33.74 o                         
  -6   2  22          0.22         16.91        34.02 o                         
  -5   2  22         31.06         26.26        28.37 o                         
  -4   2  22          2.65         -5.68        24.66 o                         
  -3   2  22          2.28         11.70        25.39 o                         
  -2   2  22          5.05         11.15        27.38 o                         
  -1   2  22         10.23         21.53        29.43 o                         
  -8   3  22        102.74         98.26        36.25 o                         
  -7   3  22          2.64        -18.76        31.52 o                         
  -6   3  22         11.69          9.94        31.35 o                         
  -5   3  22          6.97         20.97        29.59 o                         
 -12   1  23         12.54        -30.14        43.70 o                         
 -11   1  23         26.48          7.16        43.95 o                         
 -10   1  23         11.14          9.09        31.43 o                         
  -9   1  23          1.91         -6.06        34.12 o                         
  -8   1  23          4.59         13.00        31.36 o                         
  -7   1  23          0.34          0.47        23.54 o                         
  -6   1  23         78.19        120.26        28.44 o                         
  -5   1  23         43.49         51.86        29.45 o                         
  -4   1  23         10.80         21.23        30.37 o                         
  -3   1  23         54.26         72.94        31.21 o                         
  -2   1  23         58.42         44.75        31.60 o                         
 -10   2  23         92.12        159.21        35.16 o                         
  -9   2  23        205.46        240.93        35.65 o                         
  -8   2  23         45.79         68.36        32.09 o                         
  -7   2  23         19.52         48.17        32.93 o                         
  -6   2  23         86.22         87.40        35.24 o                         
  -5   2  23         53.14         47.75        27.47 o                         
  -4   2  23          5.28          8.78        25.91 o                         
 -10   0  24        126.38        181.06        49.01 o                         
  -9   0  24         61.70         46.22        56.32 o                         
  -8   0  24          7.30        -24.15        40.91 o                         
  -7   0  24          1.77        -11.90        44.68 o                         
  -6   0  24          0.06          5.78        45.01 o                         
  -5   0  24          3.96         20.18        44.41 o                         
  -9   1  24          3.87        -20.55        36.75 o                         
  -8   1  24          0.99          4.18        36.98 o                         
  -7   1  24         45.89         50.61        27.37 o                         
  -6   1  24         45.70         47.29        28.51 o                         
                                                                                
