# Supplementary material for: Can we trust the experiment? Anisotropic dis­placement parameters in 1-(halometh­yl)-3-nitro­benzene (halogen = Cl or Br)
Source: Acta Crystallogr C Struct Chem. 2020 May 20;76(Pt 6):591–7. doi: 10.1107/S2053229620006221 (PMC7273188; doi:10.1107/S2053229620006221)
Supplement: Supplementary file 5 [file c-76-00591-2bsup5.hkl]

data_2b                                                                         
_shelx_title ' bromo isomorph chloro'                                           
_shelx_refln_list_code          4                                               
_shelx_F_calc_maximum      177.72                                               
_exptl_crystal_F_000       424.00                                               
_reflns_d_resolution_high  0.6200                                               
                                                                                
loop_                                                                           
 _space_group_symop_operation_xyz                                               
 'x, y, z'                                                                      
 '-x, y+1/2, -z+1/2'                                                            
 '-x, -y, -z'                                                                   
 'x, -y-1/2, z-1/2'                                                             
                                                                                
_cell_length_a    12.1520                                                       
_cell_length_b     4.4700                                                       
_cell_length_c    15.0700                                                       
_cell_angle_alpha  90.000                                                       
_cell_angle_beta  112.560                                                       
_cell_angle_gamma  90.000                                                       
                                                                                
_shelx_F_squared_multiplier     1.000                                           
                                                                                
loop_                                                                           
 _refln_index_h                                                                 
 _refln_index_k                                                                 
 _refln_index_l                                                                 
 _refln_F_squared_calc                                                          
 _refln_F_squared_meas                                                          
 _refln_F_squared_sigma                                                         
 _refln_observed_status                                                         
   1   0   0       3544.93       3685.50       143.21 o                         
   2   0   0        915.59        948.18        28.96 o                         
   3   0   0      17409.28      20153.51       499.29 o                         
   4   0   0        341.14        386.60        12.28 o                         
   5   0   0        369.08        412.86        11.34 o                         
   6   0   0        920.33       1038.42        28.36 o                         
   7   0   0        832.65        918.62        22.87 o                         
   8   0   0       2137.12       2114.42        56.74 o                         
   9   0   0       2480.81       2438.34        73.83 o                         
  10   0   0       1825.66       1761.72        53.42 o                         
  11   0   0       3596.98       3447.34       107.90 o                         
  12   0   0       3067.58       3127.92       106.70 o                         
  13   0   0       1736.58       1717.72        93.16 o                         
  14   0   0        614.44        579.98        19.89 o                         
  15   0   0        247.98        283.64        10.15 o                         
  16   0   0        161.40        168.47         5.70 o                         
  17   0   0          7.46          7.90         2.40 o                         
  18   0   0        196.55        200.86         9.14 o                         
   1   1   0        521.29        480.87        10.00 o                         
   2   1   0       2817.80       2849.43        66.73 o                         
   3   1   0      12990.49      14057.82       326.61 o                         
   4   1   0       1917.30       1934.89        41.41 o                         
   5   1   0       2331.28       2295.29        43.85 o                         
   6   1   0       5327.19       5399.90        99.10 o                         
   7   1   0       1659.46       1630.96        29.98 o                         
   8   1   0       2828.98       2770.97        48.64 o                         
   9   1   0        679.32        682.45        12.05 o                         
  10   1   0         44.44         44.78         1.05 o                         
  11   1   0         28.14         33.72         0.88 o                         
  12   1   0         80.76         90.57         2.35 o                         
  13   1   0         66.09         70.65         2.18 o                         
  14   1   0        352.26        365.68         8.39 o                         
  15   1   0        358.84        386.91         9.63 o                         
  16   1   0        186.01        199.70         5.34 o                         
  17   1   0        192.68        181.10         4.93 o                         
   0   2   0          4.88          3.54         0.61 o                         
   1   2   0        970.39        883.21        21.75 o                         
   2   2   0        441.09        503.81        13.38 o                         
   3   2   0        737.91        743.79        19.34 o                         
   4   2   0       1189.60       1277.83        30.48 o                         
   5   2   0       1027.23       1084.04        23.07 o                         
   6   2   0        403.82        427.14         8.26 o                         
   7   2   0         62.48         79.72         1.71 o                         
   8   2   0        314.72        330.08         6.14 o                         
   9   2   0         12.54         13.07         0.60 o                         
  10   2   0        346.53        336.73         6.24 o                         
  11   2   0         40.60         39.03         1.53 o                         
  12   2   0         15.77         15.36         1.40 o                         
  13   2   0         56.12         60.07         2.35 o                         
  14   2   0          1.41          1.66         1.42 o                         
  15   2   0          3.68          2.22         1.66 o                         
  17   2   0          0.40         -1.28         2.22 o                         
   1   3   0         26.73         23.83         1.02 o                         
   2   3   0       1688.57       1539.96        28.93 o                         
   3   3   0       1422.69       1380.86        34.47 o                         
   4   3   0       5638.08       5086.40       149.77 o                         
   5   3   0       1514.13       1324.08        27.66 o                         
   6   3   0       1341.15       1232.69        27.47 o                         
   7   3   0       3398.34       3280.80        66.73 o                         
   8   3   0        588.64        611.73        15.97 o                         
   9   3   0        775.52        773.98        18.40 o                         
  10   3   0        121.04        144.35         3.86 o                         
  11   3   0         71.68         83.28         2.58 o                         
  12   3   0          2.05          1.53         1.88 o                         
  13   3   0         90.98         83.05         2.98 o                         
  14   3   0        527.17        501.39        12.38 o                         
  15   3   0        366.36        339.35         9.36 o                         
  16   3   0        268.81        258.14        11.13 o                         
   0   4   0       2259.71       2276.28       102.70 o                         
   1   4   0       3331.94       2753.32       100.01 o                         
   2   4   0        665.87        576.95        13.50 o                         
   3   4   0        492.39        458.46        12.05 o                         
   4   4   0       1196.22       1104.81        33.88 o                         
   5   4   0         17.10         18.22         1.01 o                         
   6   4   0          0.81          0.79         0.76 o                         
   7   4   0        492.31        493.53        14.69 o                         
   8   4   0        564.31        572.68        15.39 o                         
   9   4   0        250.89        252.25         6.93 o                         
  10   4   0        793.22        786.52        26.91 o                         
  11   4   0        836.82        839.50        22.35 o                         
  12   4   0        761.23        725.85        19.38 o                         
  13   4   0        316.71        326.92        12.60 o                         
  14   4   0         96.68        108.60         3.91 o                         
  15   4   0        115.45        109.13         5.52 o                         
   1   5   0        374.67        373.50        13.11 o                         
   2   5   0        274.06        267.05         7.27 o                         
   3   5   0         55.64         55.21         2.14 o                         
   4   5   0         44.80         52.57         1.73 o                         
   5   5   0        135.14        137.04         5.13 o                         
   6   5   0         60.06         66.30         2.56 o                         
   7   5   0        129.47        136.58         4.00 o                         
   8   5   0         87.53        102.77         3.23 o                         
   9   5   0         84.67         86.46         5.78 o                         
  10   5   0          0.35         -1.58         1.58 o                         
  11   5   0          1.69          0.12         1.93 o                         
  12   5   0          0.07         -0.66         1.50 o                         
  13   5   0          1.37          1.13         2.42 o                         
   0   6   0        327.73        339.62        14.72 o                         
   1   6   0         10.41         12.82         1.54 o                         
   2   6   0         49.48         54.29         2.94 o                         
   3   6   0        172.81        173.95         5.57 o                         
   4   6   0          3.46          3.27         1.47 o                         
   5   6   0         24.58         28.61         2.85 o                         
   6   6   0          0.82          0.70         1.58 o                         
   7   6   0         32.35         33.51         2.40 o                         
   8   6   0         49.50         56.93         2.38 o                         
   9   6   0         64.98         68.48         2.63 o                         
  10   6   0         73.56         80.41         2.71 o                         
   1   7   0          3.25          2.88         1.45 o                         
   2   7   0         62.72         62.02         2.92 o                         
   3   7   0        353.22        313.42        11.14 o                         
   4   7   0         86.32         87.73         3.24 o                         
 -18   1   1        162.39        161.51         4.96 o                         
 -17   1   1         65.13         66.37         3.22 o                         
 -16   1   1        188.60        189.46         5.39 o                         
 -15   1   1         78.82         89.04         3.11 o                         
 -14   1   1          3.16          3.59         1.40 o                         
 -13   1   1        232.70        249.53         5.49 o                         
 -12   1   1        912.04        917.34        19.21 o                         
 -11   1   1        856.15        858.31        15.15 o                         
 -10   1   1       1669.48       1632.32        28.72 o                         
  -9   1   1       3974.88       3840.47        70.56 o                         
  -8   1   1       3058.10       2969.29        54.57 o                         
  -7   1   1       2303.57       2280.78        44.13 o                         
  -6   1   1       2762.19       2712.19        54.97 o                         
  -5   1   1        132.28        133.62         2.67 o                         
  -4   1   1         47.36         56.96         1.21 o                         
  -3   1   1       3843.52       4120.28        85.18 o                         
  -2   1   1        793.54        801.26        18.80 o                         
  -1   1   1      16101.93      17210.30       391.23 o                         
   0   1   1        649.10        618.65        16.14 o                         
   1   1   1       2102.35       1700.44        58.90 o                         
   2   1   1      16541.83      17533.07       487.04 o                         
   3   1   1       7134.95       7469.72       233.28 o                         
   4   1   1       5878.04       6032.49       116.75 o                         
   5   1   1       3895.03       4021.61        73.61 o                         
   6   1   1        154.20        170.30         3.08 o                         
   7   1   1        181.18        219.07         4.20 o                         
   8   1   1         21.38         33.69         0.83 o                         
   9   1   1        486.48        512.84         9.08 o                         
  10   1   1        684.87        707.89        13.39 o                         
  11   1   1        818.61        799.08        14.92 o                         
  12   1   1       1047.58        996.23        24.05 o                         
  13   1   1        740.72        708.70        15.90 o                         
  14   1   1        606.81        648.38        20.88 o                         
  15   1   1        572.07        582.80        14.29 o                         
  16   1   1        308.76        321.09         8.89 o                         
  17   1   1         78.42         76.83         4.19 o                         
 -17   2   1        298.05        296.71         7.61 o                         
 -16   2   1        896.58        834.25        24.01 o                         
 -15   2   1        939.49        868.25        22.22 o                         
 -14   2   1        559.64        521.18        11.78 o                         
 -13   2   1       1169.00       1077.05        23.99 o                         
 -12   2   1       1188.32       1071.55        22.37 o                         
 -11   2   1        612.59        582.81        12.70 o                         
 -10   2   1        457.96        468.93         9.31 o                         
  -9   2   1          3.18          3.98         0.80 o                         
  -8   2   1        484.03        507.66         9.81 o                         
  -7   2   1        270.42        304.33         6.29 o                         
  -6   2   1        810.45        774.13        14.16 o                         
  -5   2   1      10824.32      11305.53       286.91 o                         
  -4   2   1      12869.27      13323.39       269.52 o                         
  -3   2   1       2961.10       2581.37        52.48 o                         
  -2   2   1       7302.82       6583.24       149.51 o                         
  -1   2   1       8726.64       7855.18       140.14 o                         
   0   2   1       3014.62       2465.89        66.46 o                         
   1   2   1        866.09        860.25        23.97 o                         
   2   2   1        180.94        211.04         6.11 o                         
   3   2   1        678.13        755.15        18.30 o                         
   4   2   1        461.44        435.90        10.94 o                         
   5   2   1       2158.48       2072.55        38.79 o                         
   6   2   1       2393.02       2378.19        47.05 o                         
   7   2   1       4255.56       4011.00        73.60 o                         
   8   2   1       5362.77       5389.33       103.37 o                         
   9   2   1       1811.98       1720.93        31.37 o                         
  10   2   1       1402.49       1328.51        25.21 o                         
  11   2   1       1781.61       1739.01        38.45 o                         
  12   2   1        344.59        349.95         9.44 o                         
  13   2   1          2.49          1.11         1.45 o                         
  14   2   1         32.14         34.50         2.04 o                         
  15   2   1        112.62        105.14         4.86 o                         
  16   2   1        299.44        290.50         7.42 o                         
  17   2   1        316.10        283.26         7.86 o                         
 -16   3   1         33.97         29.61         1.94 o                         
 -15   3   1         18.45         18.40         1.91 o                         
 -14   3   1          0.40          0.71         1.69 o                         
 -13   3   1        100.98        111.36         4.04 o                         
 -12   3   1        216.14        226.26         7.45 o                         
 -11   3   1        285.92        301.04         8.24 o                         
 -10   3   1        637.16        654.41        22.38 o                         
  -9   3   1        338.38        362.68        10.08 o                         
  -8   3   1       1042.74       1067.31        24.38 o                         
  -7   3   1       1110.41       1074.92        24.33 o                         
  -6   3   1         70.72         86.13         1.92 o                         
  -5   3   1         47.18         60.97         1.26 o                         
  -4   3   1        444.07        455.50         9.67 o                         
  -3   3   1          0.93          2.74         0.40 o                         
  -2   3   1        165.58        174.16         3.87 o                         
  -1   3   1        405.34        391.15         8.41 o                         
   0   3   1        361.14        343.49        13.55 o                         
   1   3   1        665.30        559.10        18.28 o                         
   2   3   1       1546.25       1518.94        37.77 o                         
   3   3   1       1424.20       1309.83        30.08 o                         
   4   3   1       1602.48       1512.11        32.74 o                         
   5   3   1        761.96        788.27        17.11 o                         
   6   3   1         40.18         41.59         1.07 o                         
   7   3   1         12.85         15.06         0.77 o                         
   8   3   1          0.75          1.73         0.80 o                         
   9   3   1          7.32          9.05         0.85 o                         
  10   3   1        181.06        201.52         5.71 o                         
  11   3   1        278.92        299.96         9.24 o                         
  12   3   1         31.20         33.44         1.53 o                         
  13   3   1         97.13         97.49         3.52 o                         
  14   3   1        257.17        246.83         7.74 o                         
  15   3   1         94.51         94.59         5.88 o                         
  16   3   1         78.83         77.03         3.76 o                         
 -15   4   1         68.09         63.13         3.14 o                         
 -14   4   1         66.87         69.22         3.16 o                         
 -13   4   1         85.56         97.82         3.32 o                         
 -12   4   1        188.89        195.59         6.21 o                         
 -11   4   1          9.29         10.78         1.74 o                         
 -10   4   1         62.51         62.57         2.16 o                         
  -9   4   1         20.21         22.44         1.45 o                         
  -8   4   1        461.33        460.87        13.76 o                         
  -7   4   1          2.30          0.79         1.11 o                         
  -6   4   1          8.93          8.20         0.95 o                         
  -5   4   1        906.75        818.11        17.56 o                         
  -4   4   1          4.04          5.65         0.36 o                         
  -3   4   1         34.39         36.15         1.15 o                         
  -2   4   1        613.00        569.35        20.41 o                         
  -1   4   1        137.98        121.62         3.30 o                         
   0   4   1        119.50        110.19         5.66 o                         
   1   4   1        160.24        159.76         4.55 o                         
   2   4   1         34.57         35.74         1.04 o                         
   3   4   1         16.43         16.02         0.56 o                         
   4   4   1        147.19        138.45         3.76 o                         
   5   4   1        223.15        216.01         5.15 o                         
   6   4   1        353.20        365.54         8.42 o                         
   7   4   1        219.07        202.78         6.26 o                         
   8   4   1        180.37        176.40         5.55 o                         
   9   4   1         72.49         76.73         3.35 o                         
  10   4   1          0.96          0.97         1.31 o                         
  11   4   1         42.01         43.21         1.90 o                         
  12   4   1          6.24         10.28         1.56 o                         
  13   4   1         33.40         35.80         2.62 o                         
  14   4   1          2.21          4.92         1.91 o                         
 -13   5   1         38.70         42.67         1.93 o                         
 -12   5   1        117.69        124.57         3.60 o                         
 -11   5   1        285.01        293.78        10.53 o                         
 -10   5   1         81.96        100.58         3.70 o                         
  -9   5   1        534.29        538.88        14.54 o                         
  -8   5   1        983.14        959.63        28.62 o                         
  -7   5   1        481.18        468.47        11.50 o                         
  -6   5   1        540.80        507.29        12.42 o                         
  -5   5   1         70.51         79.37         3.86 o                         
  -4   5   1        122.69        119.86         3.93 o                         
  -3   5   1         76.71         85.40         2.93 o                         
  -2   5   1        632.67        608.62        25.96 o                         
  -1   5   1        707.25        745.66        82.97 o                         
   0   5   1        554.16        494.81        13.26 o                         
   1   5   1        844.61        774.36        20.69 o                         
   2   5   1        730.86        671.35        16.32 o                         
   3   5   1        921.81        867.78        21.04 o                         
   4   5   1        608.16        577.60        17.44 o                         
   5   5   1        338.80        341.19         9.27 o                         
   6   5   1        133.37        135.38         3.98 o                         
   7   5   1         25.18         30.04         2.17 o                         
   8   5   1         55.74         71.41         2.48 o                         
   9   5   1         19.58         21.18         2.75 o                         
  10   5   1        265.77        264.29         8.83 o                         
  11   5   1        217.84        220.74         8.03 o                         
  12   5   1        241.00        254.73         7.98 o                         
 -10   6   1          7.69          7.76         1.93 o                         
  -9   6   1          1.72          2.55         2.09 o                         
  -8   6   1         28.98         29.61         2.10 o                         
  -7   6   1         40.76         42.51         2.26 o                         
  -6   6   1         98.71        103.19         3.63 o                         
  -5   6   1        268.28        271.70         8.45 o                         
  -4   6   1        371.20        365.50        11.20 o                         
  -3   6   1        411.89        393.77        13.86 o                         
  -2   6   1         18.97         21.10         1.75 o                         
  -1   6   1        214.98        223.00         8.03 o                         
   0   6   1        802.80        801.56        29.52 o                         
   1   6   1          6.05          9.42         2.15 o                         
   2   6   1          2.67          4.90         1.38 o                         
   3   6   1          0.31         -0.35         1.41 o                         
   4   6   1         87.52         87.08         3.16 o                         
   5   6   1         39.05         42.88         2.09 o                         
   6   6   1        262.36        252.76         7.82 o                         
   7   6   1        421.57        395.59        10.71 o                         
   8   6   1        126.41        131.61         3.67 o                         
   9   6   1        115.12        120.76         3.83 o                         
  -4   7   1         32.12         32.37         2.18 o                         
  -3   7   1          3.31          3.13         1.52 o                         
  -2   7   1         41.18         40.51         2.01 o                         
  -1   7   1          2.78          1.39         1.40 o                         
   0   7   1         26.07         27.42         1.79 o                         
   2   7   1         26.34         28.52         2.16 o                         
   3   7   1         64.21         63.83         2.56 o                         
 -18   0   2        289.23        288.03         8.99 o                         
 -17   0   2       1101.47       1034.22        35.25 o                         
 -16   0   2        467.27        511.87        17.97 o                         
 -15   0   2        913.66        909.12        31.32 o                         
 -14   0   2        473.42        476.09        15.31 o                         
 -13   0   2         81.94         94.58         4.07 o                         
 -12   0   2        607.26        624.86        19.11 o                         
 -11   0   2         56.82         58.18         2.07 o                         
 -10   0   2       2326.38       2265.62        56.30 o                         
  -9   0   2       3343.03       3245.63        88.62 o                         
  -8   0   2       7331.38       7564.19       206.43 o                         
  -7   0   2       5518.86       5432.37       148.24 o                         
  -6   0   2      11339.23      11779.89       282.34 o                         
  -5   0   2      12215.95      12729.43       315.76 o                         
  -4   0   2       9424.87       9616.96       261.50 o                         
  -3   0   2       1036.65       1040.33        25.84 o                         
  -2   0   2       1311.78       1375.28        41.61 o                         
  -1   0   2        752.45        843.53        33.56 o                         
   0   0   2        692.66        759.86        41.19 o                         
   1   0   2       1756.57       1748.94        78.02 o                         
   2   0   2       3504.99       3425.33       125.23 o                         
   3   0   2      15266.85      16917.85       461.03 o                         
   4   0   2       9149.68       9432.09       272.15 o                         
   5   0   2       3331.74       2969.48        89.86 o                         
   6   0   2       9955.44      10347.90       313.18 o                         
   7   0   2       9505.18       9628.78       257.96 o                         
   8   0   2        486.62        485.80        14.84 o                         
   9   0   2        527.49        571.48        15.83 o                         
  10   0   2         39.44         52.08         1.66 o                         
  11   0   2        414.11        411.14        12.56 o                         
  12   0   2        655.45        621.35        21.23 o                         
  13   0   2        751.20        741.33        27.27 o                         
  14   0   2        659.94        689.59        20.61 o                         
  15   0   2       1075.16        952.74        38.84 o                         
  16   0   2        616.72        700.90        90.05 o                         
  17   0   2        279.58        290.81        12.72 o                         
 -18   1   2         18.26         18.29         2.68 o                         
 -16   1   2        160.97        167.12         4.25 o                         
 -15   1   2         35.01         40.05         1.83 o                         
 -14   1   2       1206.20       1165.71        24.37 o                         
 -13   1   2        785.63        841.00        18.81 o                         
 -12   1   2       1031.15       1024.09        20.89 o                         
 -11   1   2       2139.45       2053.71        40.01 o                         
 -10   1   2         42.37         49.65         1.21 o                         
  -9   1   2        772.63        821.75        15.98 o                         
  -8   1   2        788.00        826.72        16.82 o                         
  -7   1   2         73.17        104.81         2.17 o                         
  -6   1   2        337.68        380.25         7.96 o                         
  -5   1   2       1260.55       1311.59        25.18 o                         
  -4   1   2        203.62        327.86         6.41 o                         
  -3   1   2       3746.79       3735.26        66.59 o                         
  -2   1   2       9714.19      10398.73       238.82 o                         
  -1   1   2       7041.94       7325.38       163.59 o                         
   0   1   2      10013.13      10566.04       753.71 o                         
   1   1   2       4276.08       3973.26       108.47 o                         
   2   1   2       1611.22       1492.25        35.94 o                         
   3   1   2        661.23        757.94        14.67 o                         
   4   1   2        370.30        424.43         9.28 o                         
   5   1   2        473.34        537.67        10.46 o                         
   6   1   2        605.57        642.61        11.30 o                         
   7   1   2       1088.49       1117.19        20.55 o                         
   8   1   2        487.72        465.67         8.63 o                         
   9   1   2        656.00        652.13        12.10 o                         
  10   1   2       1794.86       1718.81        31.60 o                         
  11   1   2        631.89        606.71        16.20 o                         
  12   1   2        731.77        732.66        16.49 o                         
  13   1   2        493.61        508.51        11.59 o                         
  14   1   2        159.90        168.42         4.56 o                         
  15   1   2         32.99         43.52         3.30 o                         
  16   1   2          0.83         -1.47         1.98 o                         
  17   1   2         13.26         13.46         3.34 o                         
 -16   2   2         77.43         74.01         2.66 o                         
 -15   2   2         61.58         54.13         1.96 o                         
 -14   2   2          0.89          2.60         1.34 o                         
 -13   2   2          9.73          9.48         1.35 o                         
 -12   2   2         35.96         42.96         1.62 o                         
 -11   2   2         57.53         59.39         1.55 o                         
 -10   2   2        344.53        356.33         6.93 o                         
  -9   2   2        101.95        120.93         2.46 o                         
  -8   2   2        232.32        250.17         4.93 o                         
  -7   2   2       1309.98       1401.77        28.48 o                         
  -6   2   2          7.59         26.24         0.93 o                         
  -5   2   2          1.22          4.26         0.62 o                         
  -4   2   2       1126.26       1149.71        21.20 o                         
  -3   2   2          7.44          6.60         0.48 o                         
  -1   2   2         13.50         19.67         0.69 o                         
   0   2   2        137.17        126.34         4.91 o                         
   1   2   2        122.92        120.32         2.56 o                         
   2   2   2         60.47         65.75         1.73 o                         
   3   2   2       1239.97       1215.59        31.15 o                         
   4   2   2         87.31         81.95         1.69 o                         
   5   2   2          8.58          9.76         0.55 o                         
   6   2   2        434.27        473.40         9.70 o                         
   7   2   2          1.53          2.39         0.46 o                         
   8   2   2          0.62          0.71         0.43 o                         
   9   2   2          0.01          0.23         1.06 o                         
  10   2   2         37.22         43.62         2.11 o                         
  11   2   2          9.97          9.18         1.34 o                         
  12   2   2         56.52         52.83         1.89 o                         
  13   2   2          0.57          0.12         1.37 o                         
  14   2   2         43.87         45.40         2.27 o                         
  15   2   2         68.41         71.80         2.90 o                         
  16   2   2         25.00         25.90         2.05 o                         
 -17   3   2         53.51         51.24         2.65 o                         
 -16   3   2         20.95         21.65         1.84 o                         
 -15   3   2        193.86        201.74         5.01 o                         
 -14   3   2        337.38        336.81         9.26 o                         
 -13   3   2        935.81        918.90        24.45 o                         
 -12   3   2        909.51        881.04        29.16 o                         
 -11   3   2       1185.74       1114.08        37.95 o                         
 -10   3   2       1309.22       1263.93        28.25 o                         
  -9   3   2         46.49         46.74         1.29 o                         
  -8   3   2       1948.12       1831.12        39.51 o                         
  -7   3   2        298.23        327.47         6.11 o                         
  -6   3   2       2071.06       1910.70        38.43 o                         
  -5   3   2        113.26        123.71         2.74 o                         
  -4   3   2        826.63        750.42        18.01 o                         
  -3   3   2       2960.08       2683.03        48.88 o                         
  -2   3   2       3361.84       3060.74        65.50 o                         
  -1   3   2       3800.44       3466.88        95.10 o                         
   0   3   2       3500.19       2823.84        66.72 o                         
   1   3   2       1849.83       1579.00        48.61 o                         
   2   3   2       1414.17       1267.28        29.37 o                         
   3   3   2        849.31        829.24        17.34 o                         
   4   3   2         53.36         67.24         1.56 o                         
   5   3   2         10.14         12.27         0.61 o                         
   6   3   2        718.60        717.45        14.87 o                         
   7   3   2        954.87        869.80        22.12 o                         
   8   3   2        721.54        687.16        16.66 o                         
   9   3   2       1425.02       1281.75        38.08 o                         
  10   3   2       1392.45       1299.25        33.25 o                         
  11   3   2        985.90        976.38        28.92 o                         
  12   3   2        354.10        333.58         9.10 o                         
  13   3   2        274.61        281.15        10.01 o                         
  14   3   2        112.91        109.23         4.49 o                         
  15   3   2          2.13          1.13         2.75 o                         
 -15   4   2        109.08        116.18         3.51 o                         
 -13   4   2         64.28         74.22         3.09 o                         
 -12   4   2         48.30         47.15         2.41 o                         
 -11   4   2          7.45          8.46         1.44 o                         
 -10   4   2        264.34        278.53         8.60 o                         
  -9   4   2       1705.79       1683.50        40.73 o                         
  -8   4   2        825.64        823.22        21.06 o                         
  -7   4   2       1037.21        967.33        21.98 o                         
  -6   4   2        958.45        935.79        38.57 o                         
  -5   4   2       2841.04       2470.53        54.28 o                         
  -4   4   2       1842.29       1763.08        49.79 o                         
  -3   4   2         75.37         74.06         1.96 o                         
  -2   4   2        174.63        165.43         4.59 o                         
  -1   4   2         20.41         28.40         1.62 o                         
   0   4   2         99.48        106.20         3.37 o                         
   1   4   2        480.35        448.64        10.74 o                         
   2   4   2       1081.60       1018.96        21.27 o                         
   3   4   2       2140.87       1845.98        45.18 o                         
   4   4   2       1511.65       1421.63        31.93 o                         
   5   4   2       1167.78       1104.90        23.10 o                         
   6   4   2       1339.81       1210.62        52.39 o                         
   7   4   2       1010.24        965.33        25.59 o                         
   8   4   2        570.80        631.44        32.10 o                         
   9   4   2         22.08         24.69         1.41 o                         
  10   4   2          2.50          2.63         1.98 o                         
  11   4   2          1.52         -1.13         1.55 o                         
  12   4   2        120.86        126.24         4.37 o                         
  13   4   2        187.74        179.04         6.59 o                         
  14   4   2        207.74        187.93         9.54 o                         
 -13   5   2        147.73        139.01         5.52 o                         
 -12   5   2        185.41        191.91         6.25 o                         
 -11   5   2         32.07         32.77         3.12 o                         
 -10   5   2         34.16         38.05         2.26 o                         
  -9   5   2         48.57         54.37         2.02 o                         
  -8   5   2          5.26          6.08         1.30 o                         
  -7   5   2          0.58          1.24         1.25 o                         
  -6   5   2          1.55          1.88         1.13 o                         
  -5   5   2         20.01         22.99         1.38 o                         
  -4   5   2         78.94         76.06         3.10 o                         
  -3   5   2          6.73          7.06         1.39 o                         
  -2   5   2        183.90        184.76         6.62 o                         
  -1   5   2        423.62        413.71        11.15 o                         
   0   5   2        108.77        108.80         3.33 o                         
   1   5   2        117.23        123.29         3.25 o                         
   2   5   2         26.27         34.80         1.39 o                         
   3   5   2         27.31         30.68         1.85 o                         
   4   5   2         76.27         84.97         2.67 o                         
   5   5   2          4.13          4.80         1.25 o                         
   6   5   2         87.95        104.88         3.23 o                         
   7   5   2          4.54          9.53         1.57 o                         
   8   5   2          5.35          6.52         1.39 o                         
   9   5   2         73.54         82.71         2.58 o                         
  10   5   2         10.81         12.06         2.24 o                         
  11   5   2         42.38         54.11         3.84 o                         
  12   5   2         71.94         75.07         3.16 o                         
 -10   6   2         38.74         42.33         2.75 o                         
  -9   6   2         18.78         19.98         1.95 o                         
  -8   6   2         51.37         56.45         2.86 o                         
  -7   6   2         35.98         39.82         2.18 o                         
  -6   6   2         79.28         77.12         2.98 o                         
  -5   6   2         61.21         64.63         3.02 o                         
  -4   6   2        113.40        114.99         4.58 o                         
  -3   6   2         55.74         60.07         2.45 o                         
  -2   6   2          3.51          5.66         1.57 o                         
  -1   6   2         30.78         36.18         2.18 o                         
   0   6   2         33.82         37.01         1.83 o                         
   1   6   2        112.04        116.19         3.88 o                         
   2   6   2         70.26         72.05         2.67 o                         
   3   6   2        162.80        170.79         6.06 o                         
   4   6   2        122.15        130.30         3.86 o                         
   5   6   2         37.55         35.78         1.75 o                         
   6   6   2         59.75         62.07         2.11 o                         
   7   6   2         26.39         35.61         2.34 o                         
   8   6   2          0.36          1.21         1.53 o                         
   9   6   2          3.71          1.00         2.93 o                         
  -4   7   2         54.96         52.61         2.30 o                         
  -3   7   2         68.64         72.67         2.83 o                         
  -2   7   2        153.88        150.62         4.91 o                         
  -1   7   2        191.65        177.02         6.61 o                         
   0   7   2        117.31        119.70         4.05 o                         
   1   7   2         39.39         44.12         2.47 o                         
   2   7   2         49.11         48.18         2.45 o                         
   3   7   2         71.21         80.52         3.54 o                         
 -18   1   3        209.46        218.90         5.37 o                         
 -17   1   3        308.38        310.15         7.27 o                         
 -16   1   3        997.93        995.34        27.50 o                         
 -15   1   3        623.58        620.28        13.10 o                         
 -14   1   3        174.40        177.14         4.06 o                         
 -13   1   3       1538.08       1470.27        30.67 o                         
 -12   1   3       1189.06       1094.62        23.33 o                         
 -11   1   3         35.75         38.14         1.05 o                         
 -10   1   3          0.67          2.41         0.32 o                         
  -9   1   3          8.42         12.59         0.88 o                         
  -8   1   3        540.13        539.42        11.01 o                         
  -7   1   3       1919.99       1932.38        38.84 o                         
  -6   1   3       5022.25       5222.05       106.97 o                         
  -5   1   3       5572.79       5709.15       100.15 o                         
  -4   1   3       5369.54       5623.29       107.70 o                         
  -3   1   3       9483.94       9793.26       177.98 o                         
  -2   1   3       4520.98       4395.19        81.58 o                         
  -1   1   3       1439.56       1507.69        42.08 o                         
   0   1   3       3373.02       3393.49        99.79 o                         
   1   1   3         28.34         38.28         1.29 o                         
   2   1   3       3490.10       3377.72        77.25 o                         
   3   1   3        215.16        245.65         4.54 o                         
   4   1   3        395.56        340.01         6.74 o                         
   5   1   3       5296.36       5153.13        93.67 o                         
   6   1   3       3437.21       3390.79        62.24 o                         
   7   1   3       1491.94       1391.14        25.51 o                         
   8   1   3       2381.01       2266.72        41.66 o                         
   9   1   3       2163.38       1980.96        37.12 o                         
  10   1   3        560.52        587.44        12.01 o                         
  11   1   3         88.61        115.87         3.57 o                         
  12   1   3         99.47        109.25         3.43 o                         
  13   1   3          1.79          0.75         1.93 o                         
  14   1   3        315.11        311.28         8.60 o                         
  15   1   3        251.26        234.90         8.04 o                         
 -17   2   3        136.19        135.39         6.17 o                         
 -16   2   3        206.53        198.58         4.91 o                         
 -15   2   3         26.18         28.19         1.91 o                         
 -14   2   3        251.11        239.59         5.32 o                         
 -13   2   3        581.45        558.31        11.80 o                         
 -12   2   3       1815.96       1694.72        37.62 o                         
 -11   2   3       1216.18       1178.01        23.37 o                         
 -10   2   3       3066.57       2967.09        60.44 o                         
  -9   2   3       7338.32       7356.95       133.96 o                         
  -8   2   3       2103.57       2130.33        43.84 o                         
  -7   2   3        752.70        740.86        14.40 o                         
  -6   2   3       1681.63       1608.40        29.30 o                         
  -5   2   3        316.30        366.20         6.95 o                         
  -4   2   3         55.42         53.48         1.11 o                         
  -3   2   3        490.53        498.85         9.82 o                         
  -2   2   3       3296.05       3021.18        65.57 o                         
  -1   2   3       4778.67       4336.95        96.34 o                         
   0   2   3       3635.00       3012.61        90.02 o                         
   1   2   3       5880.46       5070.42       134.22 o                         
   2   2   3      10786.44      10211.79       313.55 o                         
   3   2   3       7048.96       6727.96       168.21 o                         
   4   2   3       2685.32       2560.75        56.05 o                         
   5   2   3       1280.60       1233.46        23.96 o                         
   6   2   3        384.29        381.51         7.84 o                         
   7   2   3          9.24          5.35         0.38 o                         
   8   2   3        468.47        459.67         8.90 o                         
   9   2   3        665.93        656.50        12.12 o                         
  10   2   3       1151.25       1122.65        34.43 o                         
  11   2   3       1375.74       1333.49        35.04 o                         
  12   2   3        973.17        998.31        49.80 o                         
  13   2   3        816.29        765.19        20.15 o                         
  14   2   3        602.09        574.79        14.02 o                         
  15   2   3        369.47        365.38         9.13 o                         
  16   2   3        237.04        213.25         7.91 o                         
 -17   3   3        196.58        200.12         5.91 o                         
 -16   3   3         66.23         68.47         2.98 o                         
 -15   3   3        167.96        174.77         4.85 o                         
 -14   3   3        100.58        105.38         2.98 o                         
 -13   3   3        106.01        114.73         3.64 o                         
 -12   3   3        135.62        142.86         3.85 o                         
 -11   3   3         15.46         17.31         1.42 o                         
 -10   3   3          8.31         10.53         1.19 o                         
  -9   3   3         44.99         42.92         1.10 o                         
  -7   3   3        188.80        210.17         4.97 o                         
  -6   3   3       1520.17       1461.30        33.55 o                         
  -5   3   3        870.37        788.83        15.16 o                         
  -4   3   3       1228.84       1196.46        23.76 o                         
  -3   3   3       1241.46       1156.90        29.18 o                         
  -2   3   3        709.80        677.41        16.95 o                         
  -1   3   3       1139.51       1092.26        22.23 o                         
   0   3   3         81.41         86.87         3.09 o                         
   1   3   3        119.45        139.25         2.99 o                         
   2   3   3         15.99         18.06         0.72 o                         
   3   3   3        146.11        151.77         3.86 o                         
   4   3   3        189.59        202.27         5.44 o                         
   5   3   3        272.71        300.24         8.47 o                         
   6   3   3        455.29        459.39        10.31 o                         
   7   3   3        561.30        542.97        12.23 o                         
   8   3   3        515.44        513.90        18.76 o                         
   9   3   3        367.03        371.93        10.04 o                         
  10   3   3        275.08        298.85         8.20 o                         
  11   3   3        168.89        176.07         5.62 o                         
  12   3   3         35.71         37.27         2.19 o                         
  13   3   3          6.78          5.55         2.25 o                         
  14   3   3         19.59         22.87         5.21 o                         
  15   3   3         42.10         44.71         2.91 o                         
 -15   4   3         39.35         43.11         2.14 o                         
 -14   4   3          0.17         -1.93         1.93 o                         
 -13   4   3         11.81         11.67         1.81 o                         
 -12   4   3         90.29         99.27         3.01 o                         
 -11   4   3         55.07         62.33         2.19 o                         
 -10   4   3          5.72          5.80         1.38 o                         
  -9   4   3        223.53        221.85         5.20 o                         
  -8   4   3        293.88        293.98         6.74 o                         
  -7   4   3         10.39         11.38         1.31 o                         
  -6   4   3        309.23        295.36         6.41 o                         
  -5   4   3         81.39         78.25         2.46 o                         
  -4   4   3         72.23         75.29         4.88 o                         
  -3   4   3          1.55          0.81         0.41 o                         
  -2   4   3        447.91        429.78        10.69 o                         
  -1   4   3        496.79        436.12         9.89 o                         
   0   4   3         75.50         68.77         1.64 o                         
   1   4   3        666.57        615.83        13.28 o                         
   2   4   3        182.70        176.60         5.22 o                         
   3   4   3          1.91          2.37         0.87 o                         
   4   4   3         89.78         97.46         2.14 o                         
   5   4   3         38.21         38.36         1.33 o                         
   6   4   3          0.42         -0.67         1.14 o                         
   7   4   3          0.77          0.52         1.81 o                         
   8   4   3          2.33          0.28         1.40 o                         
   9   4   3         30.14         31.58         2.09 o                         
  10   4   3        118.46        131.61         6.54 o                         
  11   4   3        114.16        112.77         3.98 o                         
  12   4   3         65.73         67.27         3.37 o                         
  13   4   3        106.63        110.49         5.69 o                         
 -13   5   3        246.22        248.39         7.88 o                         
 -12   5   3        274.70        251.15        20.30 o                         
 -11   5   3         44.14         48.77         2.04 o                         
 -10   5   3         64.63         66.82         2.27 o                         
  -9   5   3          7.03          8.76         1.29 o                         
  -8   5   3        118.01        128.63         3.50 o                         
  -7   5   3        490.45        480.54        14.49 o                         
  -6   5   3        617.50        595.17        15.96 o                         
  -5   5   3       1069.51        978.69        41.59 o                         
  -4   5   3        442.09        405.36        12.24 o                         
  -3   5   3        453.22        414.03        14.52 o                         
  -2   5   3        915.23        850.27        25.54 o                         
  -1   5   3        342.63        324.14         9.90 o                         
   0   5   3        279.29        297.87         8.10 o                         
   1   5   3         21.41         23.61         1.41 o                         
   2   5   3         89.49         94.47         6.42 o                         
   3   5   3         51.25         50.12         1.85 o                         
   4   5   3        430.23        412.10        10.13 o                         
   5   5   3        875.04        883.10        46.62 o                         
   6   5   3        664.78        643.06        17.13 o                         
   7   5   3        599.24        579.08        15.48 o                         
   8   5   3        415.70        437.81        13.89 o                         
   9   5   3        213.46        216.89         6.81 o                         
  10   5   3         79.74         89.05         3.33 o                         
 -10   6   3        295.61        289.06         9.08 o                         
  -9   6   3        169.43        176.04         5.94 o                         
  -8   6   3        222.16        222.29         7.09 o                         
  -7   6   3         45.16         49.39         2.43 o                         
  -6   6   3         66.68         72.75         3.36 o                         
  -5   6   3        113.06        110.30         4.43 o                         
  -4   6   3          1.50          1.76         1.49 o                         
  -3   6   3         30.61         32.41         2.94 o                         
  -2   6   3        209.40        203.80         7.38 o                         
  -1   6   3        344.02        308.37         9.47 o                         
   0   6   3        184.12        183.65         5.83 o                         
   1   6   3        227.13        260.38         9.48 o                         
   2   6   3        306.66        304.13         9.37 o                         
   3   6   3        393.03        387.29        11.69 o                         
   4   6   3         89.49         93.05         2.98 o                         
   5   6   3          6.63          8.57         2.05 o                         
   6   6   3         98.15        107.33         3.09 o                         
   7   6   3         16.20         17.00         1.92 o                         
   8   6   3         25.38         24.57         2.85 o                         
  -4   7   3          1.47          0.87         1.48 o                         
  -3   7   3          2.55          1.60         1.49 o                         
  -2   7   3          6.82          6.34         1.67 o                         
  -1   7   3         11.49         12.59         1.78 o                         
   0   7   3         13.75         12.74         1.57 o                         
   1   7   3          0.25         -2.02         2.02 o                         
   2   7   3          0.18         -0.37         1.71 o                         
 -19   0   4          6.54          6.44         2.91 o                         
 -18   0   4          7.60         10.04         3.06 o                         
 -17   0   4        295.95        289.67        10.48 o                         
 -16   0   4        431.42        452.73        15.89 o                         
 -15   0   4        381.07        385.72        13.86 o                         
 -14   0   4       3848.29       3663.89       107.69 o                         
 -13   0   4       3917.13       3873.20       113.84 o                         
 -12   0   4        854.97        826.76        25.49 o                         
 -11   0   4       2163.22       2152.74        53.50 o                         
 -10   0   4       2694.89       2648.76        72.38 o                         
  -9   0   4        335.31        372.78         9.05 o                         
  -8   0   4        268.56        354.31         8.92 o                         
  -7   0   4        491.67        623.35        15.52 o                         
  -6   0   4       1596.88       1603.47        39.80 o                         
  -5   0   4        321.33        324.44         8.13 o                         
  -4   0   4      13723.89      14695.87       364.35 o                         
  -3   0   4       5320.91       5653.02       140.20 o                         
  -2   0   4      17310.41      19323.59       831.37 o                         
  -1   0   4      31584.29      43141.42      2318.00 o                         
   0   0   4       4368.72       4480.00       192.92 o                         
   1   0   4       9704.70      10563.91       326.81 o                         
   2   0   4       3146.36       3118.64        94.18 o                         
   3   0   4        173.28        261.38        12.15 o                         
   4   0   4        742.32        740.27        30.30 o                         
   5   0   4       1696.67       1750.07        61.44 o                         
   6   0   4       1373.56       1338.52        36.58 o                         
   7   0   4       3890.03       3867.66       105.60 o                         
   8   0   4       2458.20       2204.60        67.73 o                         
   9   0   4       2801.13       2536.84        66.38 o                         
  10   0   4       1543.21       1392.84        59.98 o                         
  11   0   4       2072.78       2040.66        83.50 o                         
  12   0   4       1544.67       1496.20        56.63 o                         
  13   0   4         66.22         93.85         6.92 o                         
  14   0   4        177.48        192.90         8.75 o                         
  15   0   4          0.44          1.11         3.67 o                         
  16   0   4         59.46         52.43         4.13 o                         
 -18   1   4        145.93        146.15         3.87 o                         
 -17   1   4        494.64        483.02        10.33 o                         
 -16   1   4        118.11        126.64         3.19 o                         
 -15   1   4         11.14         11.39         1.45 o                         
 -14   1   4         97.22        109.69         2.78 o                         
 -13   1   4          3.86          7.82         1.45 o                         
 -12   1   4          1.47          1.49         0.74 o                         
 -11   1   4        315.03        314.87         6.57 o                         
 -10   1   4       1731.98       1701.46        34.55 o                         
  -9   1   4       1168.71       1111.43        22.61 o                         
  -8   1   4       1948.10       2009.73        38.63 o                         
  -7   1   4       6047.95       6306.29       110.70 o                         
  -6   1   4       1139.65       1185.72        22.82 o                         
  -5   1   4       4437.44       4938.95        94.65 o                         
  -4   1   4       2137.46       2240.97        52.33 o                         
  -3   1   4       1342.31       1488.16        47.07 o                         
  -2   1   4        443.46        495.13        13.77 o                         
  -1   1   4        636.43        676.06        21.41 o                         
   0   1   4        635.43        695.64        18.20 o                         
   1   1   4       2614.44       2774.15        66.46 o                         
   2   1   4       2702.28       2740.23        58.10 o                         
   3   1   4        505.71        470.45        11.53 o                         
   4   1   4       5353.19       5185.02        96.90 o                         
   5   1   4       2223.45       2100.46        38.52 o                         
   6   1   4       1525.01       1480.33        27.19 o                         
   7   1   4       1068.67       1087.43        22.21 o                         
   8   1   4        488.17        463.79         9.46 o                         
   9   1   4          7.23          9.46         0.86 o                         
  10   1   4        310.90        304.83         8.56 o                         
  11   1   4         39.62         48.81         2.31 o                         
  12   1   4        499.68        494.66        13.24 o                         
  13   1   4        307.20        283.21         9.35 o                         
  14   1   4        223.18        241.09         8.63 o                         
  15   1   4        423.08        441.99        16.10 o                         
  16   1   4         65.39         76.58         6.11 o                         
 -18   2   4          3.95          3.63         1.79 o                         
 -17   2   4        110.96        115.03         3.73 o                         
 -16   2   4          6.09          7.26         1.62 o                         
 -15   2   4          0.65          5.38         2.20 o                         
 -14   2   4         81.52         87.13         2.82 o                         
 -13   2   4         19.47         17.16         1.75 o                         
 -12   2   4         29.44         35.92         1.78 o                         
 -11   2   4         87.40         88.41         2.09 o                         
 -10   2   4         81.20         79.69         1.72 o                         
  -9   2   4        160.36        190.39         4.04 o                         
  -8   2   4          7.58          6.95         0.68 o                         
  -7   2   4         19.86         21.70         0.70 o                         
  -6   2   4          0.27          3.21         0.35 o                         
  -5   2   4        518.77        559.96        10.36 o                         
  -4   2   4         75.37         87.90         1.91 o                         
  -3   2   4        984.61       1064.16        23.05 o                         
  -2   2   4          2.16          3.29         0.25 o                         
  -1   2   4         66.11         71.03         3.83 o                         
   0   2   4        816.99        859.05        28.78 o                         
   1   2   4        582.36        627.03        15.65 o                         
   2   2   4        292.98        325.60         9.91 o                         
   3   2   4          7.96         16.13         0.51 o                         
   4   2   4         11.03         16.69         0.58 o                         
   5   2   4          0.68          1.19         0.26 o                         
   6   2   4        150.68        187.43         4.62 o                         
   7   2   4          4.12          2.23         0.46 o                         
   8   2   4        445.89        408.09        10.83 o                         
   9   2   4         86.99         93.59         2.71 o                         
  10   2   4         28.32         34.69         2.30 o                         
  11   2   4         42.58         41.52         2.48 o                         
  12   2   4          5.91          8.41         1.63 o                         
  13   2   4          0.62          3.27         1.60 o                         
  14   2   4         54.28         54.62         2.28 o                         
  15   2   4          4.60          2.89         2.38 o                         
 -17   3   4        401.09        384.18        10.55 o                         
 -15   3   4        160.34        164.17         4.57 o                         
 -14   3   4         19.68         19.37         1.73 o                         
 -13   3   4          1.93          3.72         1.43 o                         
 -12   3   4         20.17         24.74         1.50 o                         
 -11   3   4        692.61        736.21        16.58 o                         
 -10   3   4       1149.18       1117.74        24.32 o                         
  -9   3   4       1020.36       1049.25        22.64 o                         
  -8   3   4       1923.02       1905.70        37.77 o                         
  -7   3   4       1846.90       1685.27        32.62 o                         
  -6   3   4       2233.01       2076.43        58.25 o                         
  -5   3   4       1915.31       1679.97        36.18 o                         
  -4   3   4       1318.12       1299.47        27.38 o                         
  -3   3   4         76.16         69.99         1.67 o                         
  -2   3   4        100.26        105.32         2.62 o                         
  -1   3   4        260.64        319.07         6.90 o                         
   0   3   4       1991.75       1890.11        42.83 o                         
   1   3   4       3046.33       2681.27        61.52 o                         
   2   3   4       1375.71       1180.28        25.27 o                         
   3   3   4       3205.84       2965.69        72.95 o                         
   4   3   4       2424.94       2175.68        66.20 o                         
   5   3   4       2332.33       2126.43        51.23 o                         
   6   3   4        408.08        427.66        10.58 o                         
   7   3   4        611.07        620.74        20.09 o                         
   8   3   4        380.42        370.79         9.98 o                         
   9   3   4         55.23         51.82         3.37 o                         
  10   3   4         43.37         46.17         2.23 o                         
  11   3   4        141.46        138.64         4.61 o                         
  12   3   4        228.82        215.01         7.81 o                         
  13   3   4        433.35        401.65        12.18 o                         
  14   3   4        305.61        287.50        12.99 o                         
 -16   4   4         27.51         22.83         2.54 o                         
 -15   4   4        288.14        296.94         8.32 o                         
 -14   4   4        657.29        634.14        17.01 o                         
 -13   4   4        627.54        641.71        14.51 o                         
 -12   4   4        470.09        489.43        11.15 o                         
 -11   4   4        330.12        327.73         7.55 o                         
 -10   4   4        525.51        526.98        11.92 o                         
  -9   4   4        417.55        408.51         9.99 o                         
  -7   4   4         35.75         38.96         1.28 o                         
  -6   4   4        341.62        328.13         7.00 o                         
  -5   4   4        915.33        837.15        17.40 o                         
  -4   4   4        417.85        389.30         9.70 o                         
  -3   4   4       2222.82       2259.49        55.59 o                         
  -2   4   4       2858.63       2498.52        57.61 o                         
  -1   4   4       1686.65       1438.31        29.27 o                         
   0   4   4       1267.00       1136.37        25.01 o                         
   1   4   4        649.66        586.09        14.62 o                         
   2   4   4       1077.43       1033.14        27.20 o                         
   3   4   4          4.16          4.45         0.54 o                         
   4   4   4         17.27         24.07         2.68 o                         
   5   4   4         30.82         35.12         1.50 o                         
   6   4   4        608.98        615.03        16.41 o                         
   7   4   4        677.67        652.61        20.56 o                         
   8   4   4        764.11        718.62        19.11 o                         
   9   4   4        403.85        403.35        12.15 o                         
  10   4   4        757.55        714.97        24.66 o                         
  11   4   4        568.35        575.66        20.00 o                         
  12   4   4        146.14        153.20         5.12 o                         
  13   4   4        123.88        116.32         7.19 o                         
 -13   5   4         65.22         71.99         2.84 o                         
 -11   5   4         74.63         80.54         3.20 o                         
 -10   5   4         24.43         31.44         1.68 o                         
  -9   5   4         84.04         89.98         4.69 o                         
  -8   5   4         49.06         53.49         2.26 o                         
  -7   5   4         45.09         50.05         2.29 o                         
  -6   5   4        357.35        355.52        12.44 o                         
  -5   5   4         33.23         32.98         3.42 o                         
  -4   5   4          6.75          6.67         1.27 o                         
  -3   5   4         59.61         65.52         1.99 o                         
  -2   5   4         36.50         40.50         1.50 o                         
  -1   5   4          2.15          1.25         0.98 o                         
   0   5   4          0.24         -0.46         1.15 o                         
   1   5   4         16.85         19.82         1.35 o                         
   2   5   4        114.73        129.48         3.42 o                         
   3   5   4        101.67        104.98         3.12 o                         
   4   5   4          4.92          8.46         1.79 o                         
   5   5   4        208.67        220.09         6.11 o                         
   6   5   4        120.70        128.95         3.81 o                         
   7   5   4         54.01         63.05         2.35 o                         
   8   5   4         25.62         27.45         2.45 o                         
   9   5   4         16.78         19.06         1.89 o                         
  10   5   4          0.98          2.91         1.81 o                         
  11   5   4         47.53         53.30         2.63 o                         
 -10   6   4         46.68         47.39         2.54 o                         
  -9   6   4          4.69          2.69         1.89 o                         
  -8   6   4         23.16         21.42         2.25 o                         
  -7   6   4         12.36          9.34         2.07 o                         
  -6   6   4         52.21         51.83         2.45 o                         
  -5   6   4         32.51         35.75         2.52 o                         
  -4   6   4        182.47        179.05         6.22 o                         
  -3   6   4         97.02         94.70         3.31 o                         
  -2   6   4         88.29         95.61         3.90 o                         
  -1   6   4         55.76         56.72         2.29 o                         
   0   6   4         16.83         22.77         1.86 o                         
   1   6   4         64.88         72.88         2.46 o                         
   2   6   4          4.59          8.04         1.33 o                         
   3   6   4          3.11          5.97         1.22 o                         
   4   6   4          3.46          2.95         1.34 o                         
   5   6   4          8.44          6.74         1.30 o                         
   6   6   4         21.82         26.29         2.31 o                         
   7   6   4        107.05        112.60         4.57 o                         
   8   6   4         68.55         69.63         4.00 o                         
  -4   7   4         38.08         34.99         1.96 o                         
  -3   7   4         29.09         28.34         2.14 o                         
  -2   7   4          9.16         12.57         1.74 o                         
  -1   7   4         16.72         16.06         1.67 o                         
   0   7   4         20.09         22.34         1.94 o                         
   1   7   4        133.78        137.70         5.32 o                         
 -19   1   5         97.32         87.64         2.94 o                         
 -18   1   5         31.25         31.14         1.86 o                         
 -17   1   5        100.80        107.77         2.90 o                         
 -16   1   5          2.05          0.22         1.49 o                         
 -15   1   5        294.76        299.31         6.52 o                         
 -14   1   5        363.11        354.09         8.78 o                         
 -13   1   5        521.75        531.36        12.98 o                         
 -12   1   5       1590.72       1509.04        28.33 o                         
 -11   1   5       1960.48       1867.83        37.95 o                         
 -10   1   5       2692.60       2748.63        52.75 o                         
  -9   1   5       3007.41       3081.11        53.72 o                         
  -8   1   5        654.29        664.54        12.19 o                         
  -7   1   5        487.49        520.10        10.07 o                         
  -6   1   5        842.91        998.43        18.35 o                         
  -5   1   5         64.17         77.77         1.90 o                         
  -4   1   5       1222.41       1401.96        28.36 o                         
  -3   1   5       1522.62       1506.77        31.78 o                         
  -2   1   5       2328.74       2281.89        44.88 o                         
  -1   1   5       4450.85       4686.90       105.39 o                         
   0   1   5       7881.56       8126.18       275.01 o                         
   1   1   5       3849.61       3706.68        87.36 o                         
   2   1   5       3399.48       3405.69        67.07 o                         
   3   1   5       4843.25       4858.23        93.63 o                         
   4   1   5       1048.11       1040.61        19.11 o                         
   5   1   5          7.73         14.36         0.60 o                         
   6   1   5         15.64         25.38         0.74 o                         
   7   1   5        225.69        217.65         4.79 o                         
   8   1   5        902.74        953.14        23.89 o                         
   9   1   5        575.96        596.30        15.41 o                         
  10   1   5       1201.98       1141.56        33.76 o                         
  11   1   5       1144.45       1053.50        27.78 o                         
  12   1   5        426.16        427.17        12.80 o                         
  13   1   5        402.22        386.25        13.32 o                         
  14   1   5        265.91        259.75        11.25 o                         
  15   1   5        153.83        167.49         5.56 o                         
 -18   2   5        704.14        627.37        16.87 o                         
 -17   2   5        534.59        510.98        11.68 o                         
 -16   2   5        494.08        480.93        11.00 o                         
 -15   2   5        941.06        893.05        28.39 o                         
 -14   2   5       1031.03        975.63        25.91 o                         
 -13   2   5        513.53        489.93        12.20 o                         
 -12   2   5         81.71         81.85         2.47 o                         
 -11   2   5          0.94          0.82         0.63 o                         
 -10   2   5         18.91         17.64         0.89 o                         
  -9   2   5        664.23        671.49        13.71 o                         
  -8   2   5       1481.90       1476.83        27.25 o                         
  -7   2   5       2462.64       2367.75        41.61 o                         
  -6   2   5       7863.33       7968.42       162.03 o                         
  -5   2   5       6200.09       6305.55       136.43 o                         
  -4   2   5       2923.01       2793.99        54.75 o                         
  -3   2   5       7452.31       7779.53       174.16 o                         
  -2   2   5       4746.23       4841.40        99.53 o                         
  -1   2   5        230.54        246.98         6.69 o                         
   0   2   5          0.95          1.00         0.28 o                         
   1   2   5         41.86         36.84         0.98 o                         
   2   2   5       1276.94       1207.98        28.99 o                         
   3   2   5       3605.97       3417.39        95.53 o                         
   4   2   5       2188.38       1950.27        57.37 o                         
   5   2   5       1984.07       1911.23        37.86 o                         
   6   2   5       3797.07       3513.98        75.99 o                         
   7   2   5       3613.71       3212.96        72.27 o                         
   8   2   5       1044.79       1017.47        24.81 o                         
   9   2   5        814.14        820.29        21.64 o                         
  10   2   5        689.37        635.21        18.58 o                         
  11   2   5         27.78         35.07         2.13 o                         
  12   2   5          0.18          2.80         1.63 o                         
  13   2   5        118.57        115.89         3.77 o                         
  14   2   5        545.85        518.91        30.57 o                         
  15   2   5        235.31        230.31        14.15 o                         
 -17   3   5         22.24         23.92         2.08 o                         
 -16   3   5          1.52          3.02         1.84 o                         
 -15   3   5         22.68         22.98         1.82 o                         
 -14   3   5        118.33        126.97         3.41 o                         
 -13   3   5         56.21         65.21         2.20 o                         
 -12   3   5        333.03        347.86         8.00 o                         
 -11   3   5        829.10        867.65        19.49 o                         
 -10   3   5        428.76        461.60        12.68 o                         
  -9   3   5        643.26        661.90        12.27 o                         
  -8   3   5        376.21        394.46         8.10 o                         
  -4   3   5         69.38         80.25         1.91 o                         
  -3   3   5        559.43        599.80        15.39 o                         
  -2   3   5        281.18        296.54        10.01 o                         
  -1   3   5        160.43        166.58         3.67 o                         
   0   3   5       1114.76       1100.29        27.10 o                         
   1   3   5       1248.18       1168.42        29.23 o                         
   3   3   5        736.31        664.88        16.43 o                         
   4   3   5        898.72        863.93        20.90 o                         
   5   3   5         44.76         66.75         1.91 o                         
   6   3   5         38.75         47.56         1.30 o                         
   7   3   5          0.53         -0.39         0.39 o                         
   8   3   5         74.70         74.67         2.73 o                         
   9   3   5        241.18        242.03         7.42 o                         
  10   3   5        245.88        256.00         7.88 o                         
  11   3   5        114.72        117.92         4.62 o                         
  12   3   5         65.43         66.12         4.76 o                         
  13   3   5        110.47        107.50         3.96 o                         
  14   3   5         70.31         72.02         3.22 o                         
 -16   4   5         86.37         86.46         4.48 o                         
 -15   4   5         45.40         49.36         2.09 o                         
 -14   4   5         45.32         48.08         2.17 o                         
 -13   4   5        121.09        127.26         3.66 o                         
 -12   4   5          0.38          0.49         1.37 o                         
 -11   4   5         14.96         16.25         1.57 o                         
 -10   4   5          1.64          2.05         1.50 o                         
  -9   4   5        268.80        268.26        12.36 o                         
  -8   4   5        119.21        130.43         3.53 o                         
  -7   4   5        126.86        129.03         3.56 o                         
  -6   4   5        309.90        307.06         7.18 o                         
  -5   4   5        161.32        162.54         5.49 o                         
  -4   4   5         27.58         26.20         1.08 o                         
  -3   4   5         80.17         89.15         3.57 o                         
  -2   4   5        152.29        150.89         4.28 o                         
  -1   4   5          3.21          5.03         0.50 o                         
   0   4   5          0.16          3.46         1.28 o                         
   1   4   5          9.26         13.10         0.55 o                         
   2   4   5         10.64         15.09         0.87 o                         
   3   4   5        369.16        329.63        14.16 o                         
   4   4   5        338.00        329.11         8.88 o                         
   5   4   5         73.91         86.81         2.72 o                         
   6   4   5        408.08        405.60        10.90 o                         
   7   4   5        190.71        194.18         6.03 o                         
   8   4   5          1.52          3.24         1.75 o                         
   9   4   5          9.24         15.52         2.66 o                         
  10   4   5          0.72          2.88         1.69 o                         
  11   4   5         17.66         19.45         3.02 o                         
  12   4   5         12.46         14.01         2.98 o                         
  13   4   5          7.60          7.29         2.18 o                         
 -14   5   5         48.22         49.18         2.50 o                         
 -13   5   5        132.00        138.23         3.90 o                         
 -12   5   5        280.16        307.92        10.75 o                         
 -11   5   5        271.25        273.85        10.20 o                         
 -10   5   5        481.65        495.30        12.20 o                         
  -9   5   5        350.39        347.48        10.62 o                         
  -8   5   5        289.58        265.44         8.18 o                         
  -7   5   5        185.87        179.71         6.55 o                         
  -6   5   5         79.19         83.42         3.51 o                         
  -5   5   5         28.89         28.84         1.51 o                         
  -4   5   5        163.16        158.13         4.11 o                         
  -3   5   5        549.32        493.09        13.26 o                         
  -2   5   5        535.70        489.50        14.83 o                         
  -1   5   5        812.90        747.77        22.32 o                         
   0   5   5       1193.12       1076.93        28.72 o                         
   1   5   5        721.95        687.29        18.30 o                         
   2   5   5        331.91        339.77         9.18 o                         
   3   5   5        400.59        425.18        24.98 o                         
   4   5   5        134.08        142.22         3.75 o                         
   5   5   5         15.54         21.75         1.50 o                         
   6   5   5          1.76          2.04         1.54 o                         
   7   5   5         27.16         28.40         1.89 o                         
   8   5   5         21.04         23.59         1.87 o                         
   9   5   5        215.56        225.84         7.10 o                         
  10   5   5        331.84        304.97         9.38 o                         
 -10   6   5         14.63         13.74         1.88 o                         
  -9   6   5         19.25         27.97         2.62 o                         
  -8   6   5         64.24         63.27         3.18 o                         
  -7   6   5        438.79        401.02        12.26 o                         
  -6   6   5        218.87        210.15         7.70 o                         
  -5   6   5        117.26        117.48         4.67 o                         
  -4   6   5        268.96        252.94         7.88 o                         
  -3   6   5        186.18        193.54         6.12 o                         
  -2   6   5         99.98         97.45         3.41 o                         
  -1   6   5         74.81         78.13         2.56 o                         
   0   6   5         47.30         56.22         2.10 o                         
   1   6   5          2.73          4.68         1.53 o                         
   2   6   5         51.69         55.31         1.90 o                         
   3   6   5         63.72         67.21         2.40 o                         
   4   6   5        110.71        114.93         3.56 o                         
   5   6   5        241.22        248.17        16.15 o                         
   6   6   5        302.79        296.25        10.52 o                         
   7   6   5        128.70        138.95         5.38 o                         
  -3   7   5          8.94          8.90         1.47 o                         
  -2   7   5          1.69          1.39         1.75 o                         
  -1   7   5          0.14          1.57         2.61 o                         
   0   7   5          2.26          4.49         1.48 o                         
 -19   0   6        664.31        706.87        55.65 o                         
 -18   0   6        803.90        766.74        22.86 o                         
 -17   0   6        142.86        160.11         5.60 o                         
 -16   0   6        307.03        301.71        12.00 o                         
 -15   0   6         67.01         69.95         3.00 o                         
 -14   0   6          0.00          1.29         2.13 o                         
 -13   0   6         30.09         37.25         2.54 o                         
 -12   0   6        625.05        623.80        15.61 o                         
 -11   0   6       1714.03       1643.82        40.87 o                         
 -10   0   6       5946.15       5680.10       140.93 o                         
  -9   0   6       2487.84       2275.63        56.47 o                         
  -8   0   6       5202.83       5053.57       125.45 o                         
  -7   0   6      13786.88      15132.58       375.23 o                         
  -6   0   6       3004.68       3089.96        76.75 o                         
  -5   0   6       2213.29       2183.88        54.21 o                         
  -4   0   6        162.90        196.54         5.87 o                         
  -3   0   6       1123.16       1214.61        60.20 o                         
  -2   0   6       4738.18       5151.96       183.05 o                         
  -1   0   6       6550.73       7007.66       317.54 o                         
   0   0   6         54.55        124.41         3.90 o                         
   1   0   6      10448.88      11356.44       446.94 o                         
   2   0   6       9062.24       9527.21       292.08 o                         
   3   0   6       5444.84       5270.38       161.67 o                         
   4   0   6       3256.47       3050.63        83.13 o                         
   5   0   6       4321.26       4099.50       125.87 o                         
   6   0   6       3349.94       3112.31        84.88 o                         
   7   0   6        190.70        211.80         6.70 o                         
   8   0   6        284.38        281.94         8.76 o                         
   9   0   6        218.84        213.24        19.88 o                         
  10   0   6       1045.63        976.18        40.19 o                         
  11   0   6        349.84        358.61        15.15 o                         
  12   0   6       1047.10       1071.11        81.25 o                         
  13   0   6        876.84        848.02        35.06 o                         
  14   0   6        694.05        716.89        29.80 o                         
  15   0   6        663.57        592.58        24.72 o                         
 -19   1   6          0.18          1.73         1.61 o                         
 -18   1   6         60.88         56.29         2.15 o                         
 -17   1   6         37.85         38.74         1.86 o                         
 -16   1   6        356.94        359.96         7.77 o                         
 -15   1   6       1059.31       1049.54        25.34 o                         
 -14   1   6        531.60        526.02        12.87 o                         
 -13   1   6       1231.87       1223.79        29.48 o                         
 -12   1   6        485.07        498.95         9.77 o                         
 -11   1   6        388.28        418.92         7.76 o                         
 -10   1   6        515.35        563.51        10.36 o                         
  -9   1   6         21.94         31.32         0.92 o                         
  -8   1   6          2.06          2.25         0.39 o                         
  -7   1   6       1198.76       1271.59        24.45 o                         
  -6   1   6        198.68        214.09         4.22 o                         
  -5   1   6       1153.18       1122.69        20.60 o                         
  -4   1   6       4371.46       4521.40        87.40 o                         
  -3   1   6       1204.71       1324.44        24.31 o                         
  -2   1   6       7268.02       7799.31       159.24 o                         
  -1   1   6       2443.66       2402.00        53.85 o                         
   0   1   6       4636.63       4831.78       127.43 o                         
   1   1   6        341.84        373.86        12.33 o                         
   2   1   6          1.93          8.60         0.34 o                         
   3   1   6        365.75        404.45         7.85 o                         
   4   1   6       1240.88       1200.24        23.68 o                         
   5   1   6        615.82        624.89        14.24 o                         
   6   1   6       1362.97       1265.84        28.43 o                         
   7   1   6       1039.87       1015.43        22.67 o                         
   8   1   6        397.15        415.83        10.78 o                         
   9   1   6       1078.44       1015.68        29.76 o                         
  10   1   6        410.78        410.29        14.19 o                         
  11   1   6        489.07        482.71        16.46 o                         
  12   1   6        215.36        213.70         7.65 o                         
  13   1   6          2.31          3.86         2.06 o                         
  14   1   6         62.95         71.12         3.72 o                         
  15   1   6          0.75          3.13         2.18 o                         
 -15   2   6         86.85         89.31         3.21 o                         
 -13   2   6         57.80         60.32         2.06 o                         
 -12   2   6         33.12         38.38         2.17 o                         
 -11   2   6        488.47        514.09        12.34 o                         
 -10   2   6         35.74         44.98         1.10 o                         
  -9   2   6         15.76         18.15         0.69 o                         
  -8   2   6        154.74        184.68         4.13 o                         
  -7   2   6         42.70         45.07         1.36 o                         
  -6   2   6        142.61        147.38         3.03 o                         
  -5   2   6        220.27        262.96         5.41 o                         
  -4   2   6        480.83        559.80        11.42 o                         
  -3   2   6         14.58         24.25         0.63 o                         
  -2   2   6         66.73        100.27         2.28 o                         
  -1   2   6         48.39         51.36         1.68 o                         
   0   2   6        189.27        199.58         5.05 o                         
   1   2   6          8.47         12.12         0.87 o                         
   2   2   6       1898.15       1952.10        60.41 o                         
   3   2   6         10.62         21.29         0.90 o                         
   4   2   6         35.15         28.56         0.96 o                         
   5   2   6        482.64        495.41        12.50 o                         
   6   2   6        232.47        195.19         5.88 o                         
   7   2   6         13.57         17.08         0.83 o                         
   8   2   6          7.19          8.07         1.07 o                         
   9   2   6         57.93         56.60         2.68 o                         
  10   2   6          3.38          4.33         1.79 o                         
  11   2   6         66.87         70.43         3.71 o                         
  12   2   6         13.19         12.58         2.21 o                         
  13   2   6          2.72          0.27         3.32 o                         
  14   2   6         59.23         57.75         3.79 o                         
 -17   3   6        185.91        180.81         5.38 o                         
 -16   3   6        273.43        277.38         7.10 o                         
 -15   3   6        444.27        457.12        10.50 o                         
 -14   3   6       1043.18       1032.66        23.19 o                         
 -13   3   6        283.92        292.03         6.84 o                         
 -12   3   6        849.55        866.00        19.47 o                         
 -11   3   6        764.48        794.22        21.15 o                         
 -10   3   6        115.18        123.91         5.26 o                         
  -9   3   6        238.04        262.59         5.48 o                         
  -8   3   6        163.64        166.89         3.56 o                         
  -7   3   6        307.80        302.94         6.09 o                         
  -6   3   6        974.18        940.25        19.10 o                         
  -5   3   6       1988.69       1927.95        41.96 o                         
  -4   3   6       2522.57       2431.41        46.63 o                         
  -3   3   6       3317.52       3226.59        86.00 o                         
  -2   3   6       1650.90       1523.13        42.93 o                         
  -1   3   6       2910.20       2682.61        61.87 o                         
   0   3   6        682.84        681.05        18.47 o                         
   1   3   6        460.20        456.60        13.00 o                         
   2   3   6         94.69        110.53         4.10 o                         
   3   3   6        116.51        120.91         3.15 o                         
   4   3   6          5.66          4.45         0.65 o                         
   5   3   6       1494.33       1371.90        31.91 o                         
   6   3   6       1148.29        999.78        40.37 o                         
   7   3   6        590.26        580.66        23.82 o                         
   8   3   6       1583.68       1530.82        55.53 o                         
   9   3   6        524.23        509.40        17.48 o                         
  10   3   6        661.39        624.53        21.37 o                         
  11   3   6        555.11        537.70        16.11 o                         
  12   3   6          4.47          3.97         1.77 o                         
  13   3   6          0.27          1.31         3.54 o                         
 -16   4   6          2.90          1.89         1.69 o                         
 -15   4   6         77.01         82.87         2.67 o                         
 -13   4   6         63.16         62.87         2.19 o                         
 -12   4   6        115.21        126.49         4.01 o                         
 -11   4   6        730.14        728.98        20.57 o                         
 -10   4   6        586.65        577.32        15.46 o                         
  -9   4   6        988.41        926.66        24.59 o                         
  -8   4   6       1146.32       1173.76        31.05 o                         
  -7   4   6       1082.77       1015.58        28.77 o                         
  -6   4   6       1391.39       1333.64        31.65 o                         
  -5   4   6        258.27        249.68         6.46 o                         
  -4   4   6        271.92        280.15         5.96 o                         
  -3   4   6          4.59          7.23         0.86 o                         
  -2   4   6         97.33         99.42         2.68 o                         
  -1   4   6        325.86        311.90         8.25 o                         
   0   4   6        898.26        848.23        19.29 o                         
   1   4   6        701.98        728.71        23.09 o                         
   2   4   6       2355.00       2196.19        64.52 o                         
   3   4   6       1248.50       1127.00        27.22 o                         
   4   4   6        747.35        800.74        21.26 o                         
   5   4   6        905.94        850.18        25.13 o                         
   6   4   6        275.43        280.20         9.88 o                         
   7   4   6        422.09        413.38        14.37 o                         
   8   4   6          2.34          4.18         1.66 o                         
   9   4   6        101.04        107.79         4.43 o                         
  10   4   6         42.58         49.71         3.99 o                         
  11   4   6        139.43        135.06         9.42 o                         
  12   4   6        111.39        113.48         4.68 o                         
 -14   5   6         71.04         75.39         3.46 o                         
 -13   5   6         24.67         27.88         2.21 o                         
 -12   5   6         23.23         25.87         1.85 o                         
 -11   5   6          1.60          2.33         1.49 o                         
 -10   5   6         31.81         35.63         2.01 o                         
  -9   5   6         45.01         50.09         2.76 o                         
  -8   5   6         87.10         89.55         2.94 o                         
  -7   5   6          0.13         -0.33         1.36 o                         
  -6   5   6          0.65         -0.07         1.28 o                         
  -5   5   6         39.22         44.45         1.85 o                         
  -4   5   6         87.17         86.61         2.74 o                         
  -3   5   6        117.07        120.80         3.95 o                         
  -2   5   6         30.86         32.83         1.55 o                         
  -1   5   6        454.24        438.10        10.74 o                         
   0   5   6         66.83         71.76         2.33 o                         
   1   5   6          1.31          0.15         1.08 o                         
   2   5   6        127.91        136.56         5.96 o                         
   3   5   6          6.88          8.09         1.18 o                         
   4   5   6          3.00          3.18         1.25 o                         
   5   5   6         44.91         52.72         2.29 o                         
   6   5   6          6.85          6.82         1.70 o                         
   7   5   6         11.26         16.26         1.77 o                         
   8   5   6         32.72         29.97         1.98 o                         
   9   5   6          6.91         12.61         1.90 o                         
  10   5   6         94.82         93.36         3.50 o                         
 -10   6   6         93.70         95.64         4.17 o                         
  -9   6   6         24.18         23.19         2.09 o                         
  -8   6   6         46.06         49.45         2.40 o                         
  -7   6   6         70.45         69.77         4.51 o                         
  -6   6   6          4.81          3.05         1.88 o                         
  -5   6   6         38.30         44.19         2.22 o                         
  -4   6   6          6.64          5.30         1.49 o                         
  -3   6   6         11.89         15.33         1.45 o                         
  -2   6   6         15.48         12.48         1.24 o                         
  -1   6   6         94.97         99.86         3.48 o                         
   0   6   6         20.97         24.89         1.97 o                         
   1   6   6        199.49        206.17         5.29 o                         
   2   6   6        124.58        142.43         3.85 o                         
   3   6   6         74.08         86.16         2.85 o                         
   4   6   6         78.80         77.73         4.16 o                         
   5   6   6          5.18          9.55         2.79 o                         
   6   6   6          0.63          1.38         1.93 o                         
   7   6   6          0.86         -2.20         2.20 o                         
 -19   1   7        316.19        298.08         6.58 o                         
 -18   1   7        219.54        211.05         5.70 o                         
 -17   1   7        541.23        529.38        13.01 o                         
 -16   1   7        688.13        659.03        17.79 o                         
 -15   1   7        292.93        294.07         9.30 o                         
 -14   1   7        394.07        404.77         9.26 o                         
 -13   1   7        256.86        274.91         6.39 o                         
 -12   1   7         24.33         32.00         1.30 o                         
 -11   1   7        117.32        122.53         2.60 o                         
 -10   1   7        117.01        123.00         2.61 o                         
  -9   1   7       1124.68       1192.06        21.74 o                         
  -8   1   7       2783.97       2761.06        53.02 o                         
  -7   1   7       3019.74       2959.79        57.26 o                         
  -6   1   7       2694.14       2631.38        48.31 o                         
  -5   1   7       5323.45       5568.41       106.37 o                         
  -4   1   7       4716.69       4795.97        87.85 o                         
  -3   1   7        262.39        246.44         4.84 o                         
  -2   1   7        704.69        794.54        14.64 o                         
  -1   1   7       1352.65       1482.52        35.40 o                         
   0   1   7        992.22       1033.34        29.91 o                         
   1   1   7       2316.50       2528.33        70.05 o                         
   2   1   7        468.30        429.95         9.40 o                         
   3   1   7       2244.96       2096.84        48.45 o                         
   4   1   7       2581.14       2472.03        57.14 o                         
   5   1   7       1653.18       1598.31        40.08 o                         
   6   1   7       2495.25       2317.58        49.74 o                         
   7   1   7       1151.40       1002.94        21.87 o                         
   8   1   7        233.51        249.87         6.35 o                         
   9   1   7        346.77        365.42        12.50 o                         
  10   1   7         99.83        112.23         4.44 o                         
  11   1   7         27.76         28.44         2.66 o                         
  12   1   7         69.98         75.40         3.03 o                         
  13   1   7        256.01        272.62        11.59 o                         
  14   1   7        362.92        356.23        10.80 o                         
 -18   2   7         25.89         29.72         2.55 o                         
 -17   2   7          2.55          0.99         1.98 o                         
 -16   2   7        143.44        150.08         4.22 o                         
 -15   2   7        394.87        367.68         9.19 o                         
 -14   2   7        561.90        530.28        12.95 o                         
 -13   2   7       1175.51       1101.81        24.66 o                         
 -12   2   7       2314.07       2216.41        53.23 o                         
 -11   2   7       2910.55       2827.15        62.89 o                         
 -10   2   7       2100.05       2122.01        53.16 o                         
  -9   2   7       1245.72       1166.70        21.54 o                         
  -8   2   7       1286.69       1360.29        26.17 o                         
  -7   2   7        207.53        258.04         5.47 o                         
  -6   2   7        454.90        511.15        10.43 o                         
  -5   2   7        110.38        116.74         2.42 o                         
  -4   2   7        774.77        771.84        15.39 o                         
  -3   2   7       4905.14       4848.24        93.73 o                         
  -2   2   7       4404.64       4154.71        97.48 o                         
  -1   2   7       3123.46       3017.60        67.09 o                         
   0   2   7       4287.34       3955.83        90.62 o                         
   1   2   7       4246.34       3896.63        93.39 o                         
   2   2   7       3761.43       3855.35       126.66 o                         
   3   2   7       1552.41       1481.65        34.40 o                         
   4   2   7        170.24        175.42         4.04 o                         
   5   2   7          1.63          5.11         0.38 o                         
   6   2   7        252.07        251.29         5.60 o                         
   7   2   7        457.11        445.53        13.25 o                         
   8   2   7        712.08        682.72        20.25 o                         
   9   2   7       1805.07       1645.15        48.42 o                         
  10   2   7       1468.21       1340.35        55.06 o                         
  11   2   7        351.74        331.39        19.83 o                         
  12   2   7        287.65        285.05        17.24 o                         
  13   2   7        673.67        632.96        37.23 o                         
  14   2   7        219.09        225.50        14.18 o                         
 -17   3   7        103.75        110.43         4.27 o                         
 -16   3   7         95.29        107.24         3.08 o                         
 -15   3   7        142.69        145.84         3.81 o                         
 -11   3   7          0.21          0.47         1.96 o                         
 -10   3   7         31.40         36.65         1.54 o                         
  -9   3   7        191.21        196.26         3.93 o                         
  -8   3   7        191.53        209.65         4.64 o                         
  -7   3   7        447.57        485.25        10.62 o                         
  -6   3   7       1011.79       1018.69        22.85 o                         
  -5   3   7       1058.75       1001.53        19.70 o                         
  -4   3   7        594.85        619.85        12.67 o                         
  -3   3   7        407.66        429.23         9.97 o                         
  -1   3   7         41.46         49.20         1.36 o                         
   0   3   7        122.90        143.69         3.44 o                         
   1   3   7        137.03        146.12         4.11 o                         
   2   3   7        284.07        282.32         7.72 o                         
   3   3   7        295.91        318.68         8.03 o                         
   4   3   7        155.58        161.63         4.19 o                         
   5   3   7        498.51        466.89        18.97 o                         
   6   3   7        407.90        437.28        13.33 o                         
   7   3   7        252.78        274.91         8.40 o                         
   8   3   7        222.60        221.88         7.88 o                         
   9   3   7         40.73         46.12         2.52 o                         
  10   3   7        182.36        189.72         6.03 o                         
  11   3   7         72.52         72.18         4.01 o                         
  13   3   7         40.91         39.62         3.13 o                         
 -16   4   7         15.91         15.99         1.90 o                         
 -15   4   7         82.09         86.12         2.94 o                         
 -14   4   7         14.69         17.02         1.87 o                         
 -13   4   7         51.07         54.23         2.56 o                         
 -12   4   7        143.98        159.46         4.33 o                         
 -11   4   7         23.24         21.94         1.70 o                         
 -10   4   7          7.09          6.48         1.72 o                         
  -9   4   7        100.76        111.56         3.12 o                         
  -8   4   7        124.77        126.47         3.74 o                         
  -6   4   7          3.61          4.68         0.88 o                         
  -5   4   7          0.98         -0.29         0.29 o                         
  -4   4   7        111.31        108.73         3.00 o                         
  -3   4   7        503.37        465.43        11.16 o                         
  -2   4   7        252.39        254.66         6.20 o                         
  -1   4   7        214.47        219.87         5.95 o                         
   0   4   7        489.04        490.76        17.10 o                         
   1   4   7         44.85         58.53         2.69 o                         
   2   4   7          2.75          1.26         1.19 o                         
   3   4   7         44.07         47.00         1.74 o                         
   4   4   7         24.12         29.17         1.62 o                         
   5   4   7         32.66         37.48         2.60 o                         
   6   4   7          0.93          0.39         2.00 o                         
   7   4   7        111.99        117.45         5.45 o                         
   8   4   7          6.31          2.45         2.06 o                         
   9   4   7         40.26         45.70         3.23 o                         
  10   4   7        280.94        276.21         8.55 o                         
  11   4   7          2.10          0.75         1.66 o                         
 -14   5   7         91.48        100.67         3.22 o                         
 -13   5   7         58.97         64.29         3.22 o                         
 -12   5   7          0.78         -1.63         1.71 o                         
 -11   5   7         10.55          8.65         2.17 o                         
 -10   5   7         94.61         96.28         3.91 o                         
  -9   5   7        395.70        377.54        18.92 o                         
  -8   5   7        525.30        485.86        11.95 o                         
  -7   5   7        480.83        452.94        11.15 o                         
  -6   5   7        674.42        664.90        17.82 o                         
  -5   5   7        675.65        617.27        16.57 o                         
  -4   5   7        229.54        229.60         6.37 o                         
  -3   5   7        145.34        151.46         3.95 o                         
  -2   5   7        148.71        148.95         3.88 o                         
  -1   5   7         49.29         51.96         1.92 o                         
   0   5   7          9.96         10.38         1.19 o                         
   1   5   7        191.65        189.31         5.30 o                         
   2   5   7        186.51        186.73         5.23 o                         
   3   5   7        392.35        369.69        12.68 o                         
   4   5   7        647.27        624.18        18.56 o                         
   5   5   7        417.98        434.28        13.07 o                         
   6   5   7        698.55        669.32        19.92 o                         
   7   5   7        315.69        331.65        10.10 o                         
   8   5   7          3.88          6.97         1.80 o                         
   9   5   7         51.37         53.31         2.85 o                         
 -10   6   7        148.84        151.06         5.12 o                         
  -9   6   7         44.72         45.62         2.81 o                         
  -8   6   7         40.90         48.55         3.72 o                         
  -7   6   7         72.65         76.53         3.11 o                         
  -6   6   7          4.50          6.72         1.62 o                         
  -5   6   7         40.91         40.07         2.50 o                         
  -4   6   7         16.01         16.28         1.36 o                         
  -3   6   7        102.72        102.94         2.95 o                         
  -2   6   7        596.69        536.16        16.26 o                         
  -1   6   7        195.95        190.99         4.90 o                         
   0   6   7         88.27         97.56         2.81 o                         
   1   6   7        346.61        346.24         9.44 o                         
   2   6   7        174.84        182.63         5.82 o                         
   3   6   7         64.30         70.57         3.21 o                         
   4   6   7          5.15          7.51         2.43 o                         
   5   6   7          4.94          9.95         1.96 o                         
   6   6   7          6.37          8.49         1.78 o                         
 -19   0   8          5.03          4.54         2.81 o                         
 -18   0   8        286.89        285.05         8.96 o                         
 -17   0   8        639.27        612.64        21.04 o                         
 -16   0   8       1095.55        967.46        32.93 o                         
 -15   0   8       1630.82       1595.87        47.04 o                         
 -14   0   8       1833.01       1787.32        52.66 o                         
 -13   0   8       1756.17       1740.19        51.28 o                         
 -12   0   8        893.78        935.32        23.35 o                         
 -11   0   8        575.49        630.55        17.07 o                         
 -10   0   8          2.20          4.76         0.73 o                         
  -9   0   8          1.81          2.89         1.70 o                         
  -8   0   8        893.13        985.40        26.91 o                         
  -7   0   8       2990.44       2916.48        79.62 o                         
  -6   0   8       1917.22       2052.20        54.99 o                         
  -5   0   8       6781.86       7271.48       255.29 o                         
  -4   0   8       3370.38       3422.28        94.07 o                         
  -3   0   8      10072.00      10169.17       307.65 o                         
  -2   0   8      12399.89      13512.16       462.32 o                         
  -1   0   8        896.57        844.05        25.66 o                         
   0   0   8       2778.72       2612.83        80.09 o                         
   1   0   8        525.19        629.08        19.34 o                         
   2   0   8        313.19        347.66        10.78 o                         
   3   0   8         86.16        113.66         3.62 o                         
   4   0   8       1722.40       1636.12        50.27 o                         
   5   0   8       6660.85       6395.94       196.26 o                         
   6   0   8       1135.25       1105.52        34.01 o                         
   7   0   8        976.92        929.25        28.56 o                         
   9   0   8       1087.61       1118.30        65.01 o                         
  10   0   8        693.52        654.71        27.16 o                         
  11   0   8        214.29        239.56        13.08 o                         
  12   0   8         76.00         84.65         4.66 o                         
  13   0   8          4.57          3.72         3.81 o                         
  14   0   8          9.23          7.34         4.79 o                         
 -19   1   8        167.20        175.13         4.45 o                         
 -18   1   8        178.07        198.65         6.87 o                         
 -17   1   8         19.99         28.12         3.47 o                         
 -16   1   8         11.78         16.47         2.67 o                         
 -15   1   8          0.20          1.89         1.50 o                         
 -14   1   8          1.55          0.14         1.38 o                         
 -13   1   8        306.96        318.18         6.87 o                         
 -12   1   8        359.01        372.64         7.86 o                         
 -11   1   8        586.83        584.97        18.64 o                         
 -10   1   8       1682.67       1578.20        29.67 o                         
  -9   1   8       1793.03       1804.64        33.28 o                         
  -8   1   8       2322.95       2333.45        42.88 o                         
  -7   1   8        619.32        650.39        11.48 o                         
  -6   1   8       2606.64       2691.64        49.37 o                         
  -5   1   8        562.57        607.24        11.20 o                         
  -4   1   8       1278.16       1415.48        27.35 o                         
  -3   1   8         11.56         20.45         0.74 o                         
  -2   1   8        797.22        783.27        15.52 o                         
  -1   1   8       1237.95       1247.79        27.13 o                         
   0   1   8       1185.25       1167.21        25.44 o                         
   1   1   8       2702.18       2805.86        61.10 o                         
   2   1   8       1634.65       1676.72        46.59 o                         
   3   1   8        986.90       1022.16        24.09 o                         
   4   1   8       1090.48       1060.20        22.81 o                         
   5   1   8        747.81        722.62        16.75 o                         
   6   1   8        479.36        452.56        11.47 o                         
   7   1   8        267.70        254.45         6.27 o                         
   8   1   8        337.14        337.91        11.60 o                         
   9   1   8         97.26        106.30         5.15 o                         
  10   1   8         65.22         72.41         2.88 o                         
  11   1   8        473.95        470.75        13.95 o                         
  12   1   8        309.16        293.90         8.96 o                         
  13   1   8        412.59        420.98        14.51 o                         
  14   1   8         61.30         57.79         2.90 o                         
 -18   2   8          5.72          5.13         2.00 o                         
 -17   2   8         55.73         56.27         2.36 o                         
 -14   2   8         42.59         46.54         2.26 o                         
 -10   2   8        193.55        195.85         5.05 o                         
  -9   2   8         17.00         21.53         0.76 o                         
  -8   2   8        128.53        122.80         2.54 o                         
  -7   2   8         12.90         14.53         1.02 o                         
  -6   2   8        616.23        675.63        12.52 o                         
  -5   2   8        192.92        219.99         4.36 o                         
  -4   2   8        236.44        234.22         5.01 o                         
  -3   2   8         82.27         82.44         2.46 o                         
  -2   2   8         30.55         38.31         0.96 o                         
  -1   2   8         64.05         86.20         2.48 o                         
   0   2   8         48.32         62.73         2.29 o                         
   1   2   8          0.36          0.74         0.30 o                         
   2   2   8         53.46         57.51         1.45 o                         
   3   2   8          0.82          5.02         0.55 o                         
   4   2   8         21.07         30.17         0.90 o                         
   5   2   8        135.88        147.49         5.20 o                         
   6   2   8         49.94         49.64         1.46 o                         
   7   2   8          6.91          4.14         1.30 o                         
   8   2   8        270.61        269.59         9.44 o                         
   9   2   8         67.89         80.66         5.81 o                         
  10   2   8         79.46         87.83         6.29 o                         
  11   2   8        116.56        123.75         8.85 o                         
  12   2   8         11.26         12.12         3.53 o                         
  13   2   8        100.21         89.59         4.75 o                         
 -17   3   8         91.49         96.61         2.90 o                         
 -16   3   8          3.78          3.37         1.59 o                         
 -15   3   8         24.33         32.06         1.93 o                         
 -14   3   8         41.72         45.90         2.08 o                         
 -13   3   8        324.50        355.56         9.26 o                         
 -12   3   8        707.98        713.39        17.32 o                         
 -11   3   8        598.25        601.32        13.58 o                         
 -10   3   8       1242.13       1220.32        29.38 o                         
  -9   3   8       2678.02       2598.51        61.52 o                         
  -8   3   8        351.61        378.75         9.05 o                         
  -7   3   8        824.73        750.27        17.01 o                         
  -6   3   8       1541.76       1485.24        28.92 o                         
  -5   3   8        105.49        138.07         3.06 o                         
  -4   3   8         30.83         37.55         1.00 o                         
  -3   3   8        138.69        138.35         3.47 o                         
  -2   3   8        212.56        219.92         6.10 o                         
  -1   3   8       1434.50       1300.25        42.13 o                         
   0   3   8       1571.20       1424.91        34.87 o                         
   1   3   8       2225.97       2020.12        46.38 o                         
   2   3   8       2370.69       2082.01        51.77 o                         
   3   3   8       1036.18        908.50        22.65 o                         
   4   3   8        737.64        708.66        19.12 o                         
   5   3   8        458.04        496.98        14.80 o                         
   6   3   8        139.41        160.67         7.16 o                         
   7   3   8          3.28          4.38         1.65 o                         
   8   3   8         94.84         93.24         3.25 o                         
   9   3   8        447.29        428.16        17.44 o                         
  10   3   8         24.20         26.94         1.99 o                         
  11   3   8        156.28        142.19         6.55 o                         
  12   3   8        847.48        743.75        30.80 o                         
 -16   4   8        303.32        296.27         7.62 o                         
 -15   4   8        433.52        438.74        10.96 o                         
 -14   4   8        325.22        338.50         9.41 o                         
 -13   4   8        258.21        262.72        13.40 o                         
 -12   4   8        485.25        494.08        11.26 o                         
 -10   4   8         17.38         21.61         1.50 o                         
  -8   4   8         81.74         91.83         2.68 o                         
  -7   4   8        590.99        577.51        15.53 o                         
  -6   4   8       1282.74       1179.35        28.56 o                         
  -5   4   8        385.83        385.30        35.57 o                         
  -4   4   8       1335.63       1258.90        32.93 o                         
  -3   4   8       2185.74       1999.84        54.44 o                         
  -2   4   8       1092.31       1001.35        25.51 o                         
  -1   4   8        624.39        599.68        16.95 o                         
   0   4   8        226.85        246.57         6.13 o                         
   1   4   8         95.67        110.43         4.20 o                         
   2   4   8          6.57          6.61         1.40 o                         
   3   4   8         43.34         48.66         2.29 o                         
   4   4   8        369.88        361.96        12.63 o                         
   5   4   8        667.99        652.16        22.52 o                         
   6   4   8        615.62        585.55        20.28 o                         
   7   4   8        226.42        229.62         8.25 o                         
   8   4   8        438.77        413.13        14.28 o                         
   9   4   8        784.51        725.71        21.60 o                         
  10   4   8        171.20        167.28         5.71 o                         
  11   4   8         48.68         51.62         3.96 o                         
 -14   5   8          2.88          1.26         2.18 o                         
 -13   5   8          3.11          3.60         2.31 o                         
 -12   5   8          9.21         11.32         2.07 o                         
 -11   5   8         91.99         90.53         3.54 o                         
 -10   5   8         22.18         25.50         1.97 o                         
  -9   5   8         42.02         44.16         1.83 o                         
  -8   5   8         89.78         99.02         3.64 o                         
  -7   5   8        162.88        159.47         4.66 o                         
  -6   5   8         14.27         15.87         1.61 o                         
  -5   5   8         36.16         35.89         1.61 o                         
  -4   5   8         27.99         31.35         1.68 o                         
  -3   5   8         87.53         79.64         2.42 o                         
  -2   5   8          7.88          8.67         1.24 o                         
  -1   5   8          2.38          1.35         1.21 o                         
   0   5   8        103.63        102.98         3.23 o                         
   1   5   8         33.99         40.75         1.93 o                         
   2   5   8         67.08         79.91         3.34 o                         
   3   5   8         92.15        103.65         4.75 o                         
   4   5   8          2.84          4.50         1.53 o                         
   5   5   8        143.71        167.27         5.41 o                         
   6   5   8        228.62        238.84         7.42 o                         
   7   5   8         11.23         18.18         1.89 o                         
   8   5   8          0.85          2.23         2.13 o                         
   9   5   8          9.91         11.19         2.33 o                         
 -10   6   8          0.60          2.33         3.48 o                         
  -9   6   8          0.22         -1.59         2.24 o                         
  -8   6   8         11.90         10.48         2.05 o                         
  -7   6   8         74.28         75.07         2.82 o                         
  -6   6   8         82.48         75.97         3.28 o                         
  -5   6   8        155.09        153.69         4.52 o                         
  -4   6   8         49.00         49.61         2.18 o                         
  -3   6   8         65.29         71.36         2.54 o                         
  -2   6   8         60.42         63.90         2.60 o                         
  -1   6   8          0.92         -0.47         1.17 o                         
   0   6   8          4.53          8.07         1.56 o                         
   1   6   8          0.02          2.86         2.16 o                         
   2   6   8         31.37         35.22         2.24 o                         
   3   6   8          1.03          2.80         1.91 o                         
   4   6   8         10.63         14.96         2.00 o                         
   5   6   8        126.64        138.21         4.62 o                         
 -19   1   9         29.33         45.15         5.84 o                         
 -18   1   9         13.06         24.83         4.69 o                         
 -17   1   9         76.52         83.45         2.84 o                         
 -16   1   9         73.04         68.59         2.24 o                         
 -15   1   9        406.42        371.51         8.31 o                         
 -14   1   9       1280.67       1178.77        26.38 o                         
 -13   1   9        817.03        821.55        18.45 o                         
 -12   1   9        799.36        795.70        17.13 o                         
 -11   1   9       2205.36       2032.71        44.57 o                         
 -10   1   9       1382.24       1404.32        24.69 o                         
  -9   1   9        128.54        158.57         3.09 o                         
  -8   1   9         65.03         80.85         1.76 o                         
  -7   1   9          3.65          5.15         0.82 o                         
  -6   1   9        288.24        342.66         6.73 o                         
  -5   1   9        802.33        804.92        14.86 o                         
  -4   1   9       2389.79       2287.87        44.25 o                         
  -3   1   9       2762.02       2795.72        54.14 o                         
  -2   1   9       2302.48       2133.91        46.12 o                         
  -1   1   9       3456.40       3514.76        88.20 o                         
   0   1   9       1863.68       1871.43        68.80 o                         
   1   1   9       1307.89       1359.96        33.65 o                         
   2   1   9       2805.22       2726.87        74.51 o                         
   4   1   9        618.94        614.02        17.16 o                         
   5   1   9        109.91        116.71         3.08 o                         
   6   1   9        138.08        139.46         3.68 o                         
   7   1   9       1960.93       1804.41        60.27 o                         
   8   1   9        692.02        657.84        19.24 o                         
   9   1   9        462.58        460.78        13.62 o                         
  10   1   9        700.52        689.01        29.07 o                         
  11   1   9        282.72        280.37         8.58 o                         
  12   1   9        169.36        175.96         5.70 o                         
  13   1   9        148.91        145.01        13.84 o                         
 -18   2   9        469.69        449.18        10.32 o                         
 -17   2   9        478.84        470.46        10.78 o                         
 -16   2   9        534.62        537.83        13.20 o                         
 -15   2   9        369.45        381.97         9.47 o                         
 -14   2   9         70.44         70.76         2.25 o                         
 -13   2   9          7.64         13.47         2.43 o                         
 -12   2   9         22.17         27.66         2.33 o                         
 -11   2   9        719.59        703.47        18.14 o                         
 -10   2   9        954.22        944.03        19.35 o                         
  -9   2   9        725.07        775.73        15.80 o                         
  -8   2   9       2783.05       2581.28        47.56 o                         
  -7   2   9       5435.92       5550.42       102.17 o                         
  -6   2   9       2741.95       2767.68        53.55 o                         
  -5   2   9       1889.00       1778.40        36.14 o                         
  -4   2   9       2741.09       2696.84        55.39 o                         
  -3   2   9        782.63        808.75        16.50 o                         
  -2   2   9        129.80        144.09         3.87 o                         
  -1   2   9          0.51          0.24         0.50 o                         
   0   2   9       2015.60       1716.69        45.00 o                         
   1   2   9       2100.49       1981.99        44.56 o                         
   2   2   9        644.24        649.40        19.82 o                         
   3   2   9       2598.89       2327.44        66.07 o                         
   4   2   9       2648.82       2457.20       102.84 o                         
   5   2   9       1931.51       1718.40        43.33 o                         
   6   2   9       1407.53       1263.36        40.20 o                         
   7   2   9        210.27        208.51         7.43 o                         
   8   2   9        337.66        331.03        19.82 o                         
   9   2   9        359.53        369.29        22.04 o                         
  10   2   9          5.44          6.84         3.54 o                         
  11   2   9        133.33        125.09         8.54 o                         
  12   2   9        211.97        215.90         9.59 o                         
  13   2   9        232.09        227.27        10.04 o                         
 -17   3   9          5.42         15.22         5.00 o                         
 -16   3   9         46.04         46.90         2.00 o                         
 -15   3   9         44.23         51.35         2.56 o                         
 -14   3   9         91.85         99.62         3.08 o                         
 -13   3   9        327.58        354.55         8.19 o                         
 -12   3   9        401.96        415.79         9.51 o                         
 -11   3   9        246.86        255.21         6.41 o                         
 -10   3   9        514.96        536.33        14.36 o                         
  -9   3   9        259.05        248.03         5.65 o                         
  -8   3   9         41.34         43.09         1.20 o                         
  -6   3   9          1.94          0.41         0.68 o                         
  -5   3   9        291.04        311.94         7.16 o                         
  -4   3   9        288.27        303.19         6.88 o                         
  -3   3   9        445.09        489.27        13.84 o                         
  -2   3   9        361.06        390.08        10.92 o                         
  -1   3   9        146.37        152.05         3.64 o                         
   0   3   9        824.81        765.30        17.61 o                         
   1   3   9        741.35        685.96        25.24 o                         
   2   3   9        371.69        363.86         9.15 o                         
   3   3   9        133.60        143.45         4.08 o                         
   4   3   9          3.32          5.40         1.23 o                         
   5   3   9          7.56         12.58         1.69 o                         
   6   3   9         40.98         51.41         2.41 o                         
   7   3   9        101.37        108.82         3.68 o                         
   8   3   9        257.20        240.88         8.70 o                         
   9   3   9        326.73        307.19        10.79 o                         
  10   3   9         11.28         12.40         3.16 o                         
  11   3   9         47.97         53.46         3.47 o                         
  12   3   9        144.29        134.59         6.41 o                         
 -16   4   9         16.07         14.85         1.97 o                         
 -15   4   9         40.50         42.01         2.19 o                         
 -14   4   9          9.18         14.42         1.99 o                         
 -13   4   9          0.48          0.49         1.72 o                         
 -12   4   9          8.02          9.08         2.73 o                         
 -11   4   9         38.41         40.98         2.27 o                         
 -10   4   9        329.94        312.46         8.60 o                         
  -9   4   9         44.23         53.31         2.80 o                         
  -8   4   9        153.95        169.56         6.22 o                         
  -7   4   9        438.83        413.88        10.19 o                         
  -6   4   9          5.99          9.20         1.33 o                         
  -5   4   9         54.19         62.01         2.90 o                         
  -4   4   9         35.71         38.17         1.98 o                         
  -3   4   9         96.75        104.96         3.50 o                         
  -2   4   9         40.57         54.23         2.16 o                         
  -1   4   9          4.27          4.16         0.98 o                         
   0   4   9        209.85        215.62         5.94 o                         
   1   4   9          2.27          5.63         2.33 o                         
   2   4   9        112.03        117.03         4.43 o                         
   3   4   9        326.82        327.77         9.89 o                         
   4   4   9        145.20        156.64         5.79 o                         
   5   4   9         55.18         62.61         2.84 o                         
   6   4   9        114.12        115.78         4.49 o                         
   7   4   9         32.71         38.57         2.42 o                         
   8   4   9         64.47         71.38         2.87 o                         
   9   4   9          0.21         -0.13         4.44 o                         
  10   4   9          9.12          8.72         3.51 o                         
 -13   5   9        253.35        263.13         9.67 o                         
 -12   5   9        113.04        119.86         9.75 o                         
 -11   5   9        249.80        267.37         6.90 o                         
 -10   5   9        266.95        284.79         7.24 o                         
  -9   5   9         46.66         45.01         2.12 o                         
  -8   5   9         27.19         30.66         2.24 o                         
  -7   5   9          0.68          0.65         1.48 o                         
  -6   5   9          6.63          6.85         1.36 o                         
  -5   5   9         55.36         55.15         2.11 o                         
  -4   5   9        765.22        687.74        20.54 o                         
  -3   5   9        638.83        577.41        15.41 o                         
  -2   5   9        536.58        506.20        13.54 o                         
  -1   5   9        724.74        676.10        20.47 o                         
   0   5   9        255.64        263.25         7.23 o                         
   1   5   9        453.21        481.30        16.72 o                         
   2   5   9        160.37        173.60         5.52 o                         
   3   5   9         23.03         26.34         2.06 o                         
   4   5   9          5.83          6.53         1.59 o                         
   5   5   9         15.91         21.81         1.82 o                         
   6   5   9         18.54         18.41         1.89 o                         
   7   5   9        148.74        159.93         6.08 o                         
   8   5   9        262.22        257.07         8.00 o                         
 -10   6   9         28.80         28.50         3.62 o                         
  -8   6   9        213.75        203.00         5.89 o                         
  -7   6   9        312.89        300.05         7.59 o                         
  -6   6   9        130.99        118.15         4.70 o                         
  -5   6   9         85.98         83.55         3.21 o                         
  -4   6   9         56.40         58.86         2.11 o                         
  -3   6   9         49.87         54.16         2.00 o                         
  -2   6   9         67.69         74.75         3.35 o                         
  -1   6   9          7.09          7.01         3.10 o                         
   0   6   9         15.52         17.88         2.41 o                         
   1   6   9         58.61         66.58         6.11 o                         
   2   6   9        102.53         96.32         4.97 o                         
   3   6   9          3.37          4.53         1.73 o                         
   4   6   9        368.40        390.13        13.72 o                         
 -19   0  10        211.19        207.55        12.86 o                         
 -18   0  10         60.79         62.95         3.76 o                         
 -17   0  10        210.35        214.65         6.94 o                         
 -16   0  10         16.51         12.78         1.98 o                         
 -15   0  10        411.26        386.59        11.72 o                         
 -14   0  10         31.70         38.69         2.89 o                         
 -13   0  10        482.41        471.58        24.76 o                         
 -12   0  10       2935.77       2739.12        73.52 o                         
 -11   0  10       2561.46       2303.77       107.26 o                         
 -10   0  10       1964.66       1852.25        56.21 o                         
  -9   0  10       3850.97       3699.25       130.02 o                         
  -8   0  10       2552.36       2554.92        79.12 o                         
  -7   0  10       3079.99       3316.63        88.86 o                         
  -6   0  10        553.20        616.78        18.77 o                         
  -5   0  10        228.93        240.88         6.73 o                         
  -4   0  10         80.20        105.94         3.03 o                         
  -3   0  10       2653.84       2340.99        82.70 o                         
  -2   0  10       1222.26       1214.64        36.66 o                         
  -1   0  10       3206.02       2853.38       139.54 o                         
   0   0  10       5656.36       4868.69       187.70 o                         
   1   0  10       4225.19       3957.68       121.17 o                         
   2   0  10       2610.28       2541.69        78.02 o                         
   3   0  10        197.41        212.90         6.66 o                         
   4   0  10       4652.06       4261.48       130.68 o                         
   5   0  10        955.53        924.94        36.70 o                         
   6   0  10        280.19        289.62        10.30 o                         
   7   0  10         78.83         85.40         4.26 o                         
   8   0  10        475.15        487.18        20.38 o                         
   9   0  10        451.66        446.99        18.79 o                         
  10   0  10        445.99        425.51        25.16 o                         
  11   0  10       1217.33       1144.96        47.25 o                         
  12   0  10        531.67        541.76        32.12 o                         
  13   0  10        314.50        293.35        17.93 o                         
 -19   1  10         76.07         70.19         3.85 o                         
 -18   1  10        125.19        127.17         3.76 o                         
 -17   1  10        183.15        192.95         5.16 o                         
 -16   1  10        551.49        518.64        12.77 o                         
 -15   1  10        552.51        543.21        13.36 o                         
 -14   1  10        627.07        587.75        13.30 o                         
 -13   1  10        309.06        310.84         7.22 o                         
 -12   1  10         48.32         64.20         2.09 o                         
 -11   1  10         62.01         69.64         2.14 o                         
 -10   1  10          3.20          1.22         0.76 o                         
  -9   1  10        596.21        599.13        11.10 o                         
  -8   1  10        663.34        687.07        13.37 o                         
  -7   1  10        337.89        355.40         6.62 o                         
  -6   1  10       2019.04       1964.70        34.46 o                         
  -5   1  10        538.23        570.81        10.57 o                         
  -4   1  10       2202.13       2184.05        42.47 o                         
  -3   1  10       2844.57       2700.89        52.22 o                         
  -2   1  10        835.71        903.48        20.45 o                         
  -1   1  10        689.88        735.47        20.64 o                         
   0   1  10          2.85          5.29         0.32 o                         
   1   1  10        914.35        906.03        22.86 o                         
   2   1  10        367.27        381.34        12.18 o                         
   3   1  10       1592.27       1558.76        43.41 o                         
   4   1  10        166.52        184.78         4.38 o                         
   5   1  10       1658.02       1494.62        42.72 o                         
   6   1  10        221.03        229.31         6.57 o                         
   7   1  10        576.62        573.83        16.86 o                         
   8   1  10        771.01        718.56        29.72 o                         
   9   1  10         48.06         58.44         2.63 o                         
  10   1  10        196.64        200.88         6.33 o                         
  11   1  10          5.55          6.12         1.95 o                         
  12   1  10          6.87          7.37         2.62 o                         
  13   1  10         17.15         18.42         3.00 o                         
 -18   2  10          4.50         11.07         1.80 o                         
 -17   2  10         28.22         31.88         2.09 o                         
 -14   2  10          5.36          6.97         1.63 o                         
 -13   2  10         11.06         12.18         1.40 o                         
 -12   2  10        239.66        238.10         5.60 o                         
 -11   2  10         65.79         85.83         3.29 o                         
 -10   2  10         20.11         27.47         0.89 o                         
  -9   2  10         57.90         57.87         1.52 o                         
  -8   2  10         13.67         12.80         0.78 o                         
  -7   2  10         17.31         21.12         0.90 o                         
  -6   2  10         48.07         68.19         1.60 o                         
  -5   2  10         44.89         48.29         1.30 o                         
  -4   2  10         58.60         65.92         1.45 o                         
  -3   2  10        201.76        231.48         5.39 o                         
  -2   2  10        992.44       1022.80        32.77 o                         
  -1   2  10         10.77         12.55         0.56 o                         
   0   2  10          8.17          9.96         0.72 o                         
   1   2  10       1400.07       1282.31        31.23 o                         
   2   2  10         75.02         90.21         2.42 o                         
   3   2  10        114.50        113.05         3.80 o                         
   4   2  10         15.94         20.70         1.25 o                         
   5   2  10         21.25         23.50         1.33 o                         
   6   2  10          7.62         13.82         2.82 o                         
   7   2  10        151.30        165.46        10.48 o                         
   8   2  10          9.40          7.74         3.18 o                         
   9   2  10         70.28         78.67         6.08 o                         
  10   2  10         26.52         29.30         2.84 o                         
  11   2  10          0.62          1.77         3.86 o                         
  12   2  10         36.45         36.79         3.27 o                         
 -17   3  10        204.79        196.73         6.01 o                         
 -16   3  10        396.50        401.05         9.97 o                         
 -15   3  10        499.80        501.79        12.35 o                         
 -14   3  10        310.12        312.00         6.84 o                         
 -13   3  10        257.80        268.27         6.80 o                         
 -12   3  10         85.74        104.53         2.90 o                         
  -9   3  10        283.20        273.92         6.89 o                         
  -8   3  10        849.78        784.13        20.68 o                         
  -7   3  10        738.66        731.16        15.11 o                         
  -6   3  10       1400.93       1364.50        56.70 o                         
  -5   3  10       2085.66       1959.91        49.01 o                         
  -4   3  10        668.25        654.00        15.68 o                         
  -3   3  10       3062.71       2875.51        70.37 o                         
  -2   3  10       1059.13        997.35        22.92 o                         
  -1   3  10        334.83        322.44         9.05 o                         
   0   3  10        742.23        709.06        19.46 o                         
   1   3  10          0.56          2.25         0.34 o                         
   2   3  10        499.44        484.87        14.45 o                         
   3   3  10        280.86        288.34         8.73 o                         
   4   3  10        978.84        930.98        31.61 o                         
   5   3  10        407.09        389.32        16.36 o                         
   6   3  10        819.96        732.50        21.72 o                         
   7   3  10        537.00        482.41        16.58 o                         
   8   3  10        463.72        440.12        18.43 o                         
   9   3  10        389.18        375.08        15.80 o                         
  10   3  10          7.73         13.85         2.38 o                         
  11   3  10         14.23         15.42         2.46 o                         
 -16   4  10          0.32          0.24         1.88 o                         
 -14   4  10         55.38         58.05         2.62 o                         
 -13   4  10        142.09        153.72         4.23 o                         
 -12   4  10        570.39        566.52        14.01 o                         
 -11   4  10        800.03        762.00        18.62 o                         
 -10   4  10        470.92        486.70        13.21 o                         
  -9   4  10        510.63        554.73        16.76 o                         
  -8   4  10        786.64        761.44        18.54 o                         
  -7   4  10        379.85        363.10         9.81 o                         
  -6   4  10        284.27        278.45         8.64 o                         
  -5   4  10          0.25          1.65         2.61 o                         
  -4   4  10        293.01        296.11        12.43 o                         
  -3   4  10         20.72         21.87         1.52 o                         
  -2   4  10        327.06        296.47         7.35 o                         
  -1   4  10        556.48        506.50        15.19 o                         
   0   4  10       1609.37       1509.42        51.60 o                         
   1   4  10       1267.13       1243.21        38.30 o                         
   2   4  10         80.70         90.29         4.83 o                         
   3   4  10        974.75        902.46        31.03 o                         
   4   4  10        445.53        443.03        13.29 o                         
   5   4  10        105.13        120.04         4.02 o                         
   6   4  10         56.89         59.36         2.48 o                         
   7   4  10         93.77        103.51         3.68 o                         
   8   4  10         23.97         24.51         1.87 o                         
   9   4  10         71.77         72.46         4.00 o                         
 -13   5  10          1.17          6.60         2.57 o                         
 -12   5  10          7.36          8.60         2.12 o                         
 -11   5  10         39.38         41.79         2.33 o                         
 -10   5  10          0.11         -2.15         2.44 o                         
  -9   5  10          0.72          2.54         1.84 o                         
  -8   5  10         32.05         37.30         1.96 o                         
  -7   5  10         26.38         29.03         1.83 o                         
  -6   5  10         21.17         25.33         1.67 o                         
  -5   5  10        115.48        122.35         3.41 o                         
  -4   5  10        150.10        148.03         6.20 o                         
  -3   5  10         46.30         44.22         1.71 o                         
  -2   5  10        125.54        130.05         4.29 o                         
  -1   5  10         51.26         59.05         2.46 o                         
   0   5  10         23.48         29.18         1.76 o                         
   1   5  10          1.35          0.06         1.71 o                         
   2   5  10        124.11        127.38         4.24 o                         
   3   5  10         46.73         56.48         2.47 o                         
   4   5  10        215.88        225.35         7.04 o                         
   5   5  10         70.38         75.82         3.40 o                         
   6   5  10         28.78         33.79         2.43 o                         
   7   5  10         71.37         70.52         3.47 o                         
  -9   6  10         43.58         48.88         2.44 o                         
  -8   6  10          1.16         -1.62         1.62 o                         
  -7   6  10         11.27          8.96         1.74 o                         
  -6   6  10          7.61          5.14         1.55 o                         
  -5   6  10         12.53         13.58         1.96 o                         
  -4   6  10          1.43         -1.01         1.42 o                         
  -3   6  10         25.04         23.96         2.60 o                         
  -2   6  10         32.40         31.84         3.58 o                         
  -1   6  10         88.87         90.19         3.79 o                         
   0   6  10         87.22         99.31         3.58 o                         
   1   6  10         77.95         93.20         3.80 o                         
   2   6  10         68.94         80.55         3.09 o                         
   3   6  10          0.75          0.69         1.57 o                         
 -19   1  11        230.41        216.28         5.73 o                         
 -18   1  11        430.50        446.14        13.57 o                         
 -17   1  11        170.86        185.57         5.77 o                         
 -16   1  11         89.70         95.33         2.80 o                         
 -15   1  11        298.71        287.94         7.29 o                         
 -14   1  11          2.01          2.91         1.71 o                         
 -13   1  11        229.29        223.54         5.31 o                         
 -12   1  11        104.09        114.73         3.19 o                         
 -11   1  11        629.66        630.07        15.30 o                         
 -10   1  11        882.21        842.85        19.86 o                         
  -9   1  11        760.92        747.16        15.43 o                         
  -8   1  11       3443.54       3373.62        61.93 o                         
  -7   1  11       2333.89       2223.61        38.98 o                         
  -6   1  11        343.55        391.46         7.29 o                         
  -5   1  11       1367.88       1336.14        25.98 o                         
  -4   1  11        991.73        955.38        19.42 o                         
  -3   1  11          6.02         11.23         0.48 o                         
  -2   1  11         64.65         71.32         1.66 o                         
  -1   1  11        617.28        610.96        17.05 o                         
   0   1  11       1348.45       1260.92        35.33 o                         
   1   1  11        731.64        725.49        20.27 o                         
   2   1  11       1102.04       1026.61        25.72 o                         
   3   1  11       2193.03       2021.52        47.33 o                         
   4   1  11       1087.97       1061.23        25.59 o                         
   5   1  11        541.03        535.65        14.96 o                         
   6   1  11        342.48        344.62        10.27 o                         
   7   1  11         89.89         92.93         3.25 o                         
   8   1  11         95.18        106.50         4.36 o                         
   9   1  11          2.68          7.84         2.07 o                         
  10   1  11        182.91        200.26         7.32 o                         
  11   1  11        115.83        131.11         6.38 o                         
  12   1  11         72.85         85.73         4.98 o                         
 -18   2  11          1.35          4.63         2.24 o                         
 -17   2  11        230.92        223.78         5.43 o                         
 -16   2  11        524.68        501.25        12.41 o                         
 -15   2  11        482.75        469.16        10.71 o                         
 -14   2  11        785.71        753.25        16.98 o                         
 -13   2  11        975.36        981.24        23.70 o                         
 -12   2  11       1778.08       1830.80        48.41 o                         
 -11   2  11       1563.12       1521.00        40.54 o                         
 -10   2  11        160.23        174.44         3.64 o                         
  -9   2  11        181.82        207.41         4.99 o                         
  -8   2  11          0.04          0.11         1.20 o                         
  -7   2  11        534.54        516.70        10.57 o                         
  -6   2  11        151.85        155.39         3.42 o                         
  -5   2  11       1896.96       1786.76        34.36 o                         
  -4   2  11       5000.42       4565.20        98.07 o                         
  -3   2  11       1210.88       1185.60        25.00 o                         
  -2   2  11        834.08        843.93        19.03 o                         
  -1   2  11       3583.06       3224.91        81.35 o                         
   0   2  11       3019.93       2553.74        59.35 o                         
   1   2  11        349.84        346.22         8.50 o                         
   2   2  11        163.57        185.22         4.62 o                         
   3   2  11         77.64         81.76         2.46 o                         
   4   2  11         79.18         87.09         3.41 o                         
   5   2  11        211.97        205.19        12.46 o                         
   6   2  11        654.63        612.49        25.38 o                         
   7   2  11       1184.94       1116.13        65.01 o                         
   8   2  11        781.94        744.94        30.81 o                         
   9   2  11        491.83        463.26        19.41 o                         
  10   2  11        337.50        317.73        13.58 o                         
  11   2  11        236.17        232.24        10.18 o                         
 -16   3  11         53.45         54.19         2.39 o                         
 -15   3  11         53.63         63.97         2.32 o                         
 -13   3  11         95.97        106.60         3.54 o                         
 -12   3  11         18.58         17.76         1.64 o                         
 -11   3  11         22.16         23.82         1.69 o                         
 -10   3  11        123.12        137.49         3.76 o                         
  -9   3  11        193.25        205.44         5.29 o                         
  -8   3  11        404.94        401.14        11.44 o                         
  -7   3  11        392.23        408.04        10.76 o                         
  -6   3  11        572.28        579.98        15.38 o                         
  -5   3  11        166.21        169.96         5.47 o                         
  -4   3  11        169.18        182.14         5.16 o                         
  -3   3  11        842.29        803.46        18.50 o                         
  -2   3  11         70.03         75.76         2.19 o                         
  -1   3  11        497.04        461.61        12.72 o                         
   0   3  11          2.08          4.79         0.54 o                         
   1   3  11        164.74        167.74         5.25 o                         
   2   3  11        373.96        351.61        16.50 o                         
   3   3  11        300.91        311.83        10.83 o                         
   4   3  11        234.56        230.97         7.09 o                         
   5   3  11        102.35        108.88         4.24 o                         
   6   3  11        104.97        107.57         6.74 o                         
   7   3  11         86.10         97.76         4.86 o                         
   8   3  11         58.87         68.87         3.94 o                         
   9   3  11         47.36         54.50         3.46 o                         
  10   3  11          0.15         -1.30         2.30 o                         
 -16   4  11         25.83         29.86         2.19 o                         
 -15   4  11         71.47         77.32         3.07 o                         
 -14   4  11         48.49         51.94         2.21 o                         
 -13   4  11         25.08         31.86         1.80 o                         
 -12   4  11         35.46         38.77         2.01 o                         
 -11   4  11          2.28          5.60         1.69 o                         
 -10   4  11          1.43          4.28         1.72 o                         
  -8   4  11          1.70          3.01         1.31 o                         
  -7   4  11         62.22         63.89         2.71 o                         
  -6   4  11         34.52         33.15         1.95 o                         
  -5   4  11          1.66         -1.94         1.94 o                         
  -4   4  11        720.54        683.29        18.30 o                         
  -3   4  11        194.08        189.34         5.82 o                         
  -2   4  11          2.54         -0.68         2.24 o                         
  -1   4  11        631.15        619.81        18.73 o                         
   0   4  11         17.04         22.84         1.76 o                         
   1   4  11         95.87        106.58         4.95 o                         
   2   4  11         13.68         16.43         1.54 o                         
   3   4  11         53.12         65.30         4.38 o                         
   4   4  11         85.18         89.15         3.67 o                         
   5   4  11         23.87         28.23         2.19 o                         
   6   4  11         60.00         65.13         4.67 o                         
   7   4  11         19.88         20.70         1.86 o                         
   8   4  11         23.93         24.52         4.23 o                         
   9   4  11         45.55         49.93         3.34 o                         
 -13   5  11         10.09          9.72         2.13 o                         
 -12   5  11         72.03         71.76         3.37 o                         
 -11   5  11         80.46         86.65         2.86 o                         
 -10   5  11        245.80        246.71         7.83 o                         
  -9   5  11        436.03        433.29        14.85 o                         
  -8   5  11        402.30        395.50         9.85 o                         
  -7   5  11        694.55        662.71        17.72 o                         
  -6   5  11         86.86         88.55         4.31 o                         
  -5   5  11         17.61         21.45         2.00 o                         
  -4   5  11        236.28        239.59         6.70 o                         
  -3   5  11          1.17          3.28         1.78 o                         
  -2   5  11         19.15         20.81         1.72 o                         
  -1   5  11        142.83        152.14         4.95 o                         
   0   5  11        183.77        180.83         5.74 o                         
   1   5  11         28.42         32.91         2.27 o                         
   2   5  11        448.16        435.24        13.08 o                         
   3   5  11        521.10        518.55        15.51 o                         
   4   5  11        195.58        208.26         7.57 o                         
   5   5  11        278.00        286.41        10.14 o                         
   6   5  11         68.56         74.39         4.32 o                         
  -9   6  11         15.15         13.84         1.92 o                         
  -8   6  11          0.46          0.18         1.90 o                         
  -7   6  11         97.45         97.96         3.34 o                         
  -6   6  11         69.51         57.44         2.49 o                         
  -5   6  11        134.32        134.97         4.68 o                         
  -4   6  11        116.62        106.96         4.05 o                         
  -3   6  11        147.79        140.16        12.08 o                         
  -2   6  11         98.75         97.98         4.88 o                         
  -1   6  11        215.62        216.52         6.77 o                         
   0   6  11        156.53        158.15         5.15 o                         
   1   6  11        105.56        107.30         3.77 o                         
   2   6  11          2.28          3.39         1.67 o                         
 -19   0  12        140.42        135.79         5.53 o                         
 -18   0  12        313.55        138.51        11.00 o                         
 -17   0  12        862.10        832.97        28.77 o                         
 -16   0  12       1104.58        993.46        34.20 o                         
 -15   0  12        959.37        910.83        31.34 o                         
 -14   0  12        309.92        322.17        11.42 o                         
 -13   0  12        638.16        665.54        22.99 o                         
 -12   0  12          2.38         -1.59         2.86 o                         
 -11   0  12         50.94         50.03         5.40 o                         
 -10   0  12         55.47         66.01         2.10 o                         
  -9   0  12       5592.61       5464.11       150.08 o                         
  -8   0  12       1583.13       1521.14        41.86 o                         
  -7   0  12         88.45        115.86         3.43 o                         
  -6   0  12       6064.27       5567.40       138.15 o                         
  -5   0  12       3188.89       3011.78        82.79 o                         
  -4   0  12       3256.14       3093.71        95.66 o                         
  -3   0  12       1211.47       1185.29        36.41 o                         
  -2   0  12        858.09        891.87        27.41 o                         
  -1   0  12        843.77        731.49        22.49 o                         
   0   0  12         10.53         21.21         0.91 o                         
   1   0  12        182.53        186.51         5.87 o                         
   2   0  12       1025.05        973.23        29.95 o                         
   3   0  12       1819.50       1682.04        51.70 o                         
   4   0  12       1955.77       1854.42        69.53 o                         
   5   0  12       1042.72       1104.32        48.36 o                         
   6   0  12        992.50        937.68        48.44 o                         
   7   0  12       1351.57       1284.68        74.64 o                         
   8   0  12        409.34        425.06        17.86 o                         
   9   0  12         35.91         38.80         4.95 o                         
  10   0  12         46.67         48.41         3.80 o                         
  11   0  12         48.69         53.07         3.89 o                         
  12   0  12         26.85         31.79         3.86 o                         
 -19   1  12         76.17         73.94         3.07 o                         
 -18   1  12          9.08         85.36         8.47 o                         
 -17   1  12         60.02         58.45         2.42 o                         
 -16   1  12          0.36          1.10         1.71 o                         
 -15   1  12         58.21         59.42         2.27 o                         
 -14   1  12        247.05        240.57         6.17 o                         
 -13   1  12        188.13        190.71         4.98 o                         
 -12   1  12       1360.38       1297.21        31.23 o                         
 -11   1  12        200.45        210.00         5.67 o                         
 -10   1  12        712.96        737.11        17.57 o                         
  -9   1  12       1524.91       1522.56        31.64 o                         
  -8   1  12        135.02        157.47         3.24 o                         
  -7   1  12       1731.16       1640.29        28.76 o                         
  -6   1  12        202.77        213.61         4.23 o                         
  -5   1  12        416.80        440.63         9.66 o                         
  -4   1  12         22.81         23.31         0.76 o                         
  -3   1  12       1250.16       1185.84        23.95 o                         
  -2   1  12        981.35        972.17        27.08 o                         
  -1   1  12       1493.64       1417.26        39.74 o                         
   0   1  12        710.98        634.39        15.94 o                         
   1   1  12        512.35        532.07        12.52 o                         
   2   1  12        634.04        618.38        14.55 o                         
   3   1  12        334.53        323.84        10.34 o                         
   4   1  12        328.92        336.46        10.80 o                         
   5   1  12         41.25         45.52         2.30 o                         
   6   1  12          7.87         11.73         1.82 o                         
   7   1  12         34.09         45.23         4.06 o                         
   8   1  12         56.98         61.44         3.11 o                         
   9   1  12        235.19        244.42        10.66 o                         
  10   1  12        280.09        292.51        12.68 o                         
  11   1  12        182.71        192.03         8.69 o                         
 -18   2  12          1.12          2.07         1.79 o                         
 -16   2  12         45.40         46.85         2.22 o                         
 -15   2  12         50.47         52.29         2.00 o                         
 -14   2  12        126.10        134.28         3.78 o                         
 -13   2  12          0.83          0.60         1.45 o                         
 -12   2  12        103.78        110.10         2.97 o                         
 -11   2  12        189.63        196.04         4.72 o                         
 -10   2  12         70.26         72.04         2.32 o                         
  -9   2  12         38.86         43.13         1.47 o                         
  -8   2  12        100.45        114.14         3.73 o                         
  -7   2  12         17.33         20.02         1.07 o                         
  -6   2  12         91.24         97.00         2.06 o                         
  -5   2  12        894.41        849.26        16.89 o                         
  -4   2  12        216.86        235.74         5.64 o                         
  -3   2  12         83.97         97.20         3.25 o                         
  -2   2  12         64.09         76.90         2.12 o                         
  -1   2  12        324.60        298.23         7.26 o                         
   0   2  12          1.00          0.14         0.79 o                         
   1   2  12         73.88         79.85         2.29 o                         
   2   2  12         26.12         26.07         1.21 o                         
   3   2  12         11.57         11.79         1.93 o                         
   4   2  12         83.06         92.44         4.50 o                         
   5   2  12         14.02         13.45         3.13 o                         
   6   2  12          5.08          8.27         3.07 o                         
   7   2  12         73.40         84.55         4.41 o                         
   8   2  12         14.24         17.02         2.52 o                         
   9   2  12          9.07         16.86         4.32 o                         
  10   2  12          3.13         -0.39         2.61 o                         
  11   2  12          2.41         -0.96         2.47 o                         
 -17   3  12          9.86          9.51         2.17 o                         
 -16   3  12         62.87         64.04         3.13 o                         
 -15   3  12         49.25         52.99         2.58 o                         
 -14   3  12         83.13         92.25         3.03 o                         
 -13   3  12       1213.59       1133.20        27.55 o                         
 -12   3  12        470.85        451.95        11.19 o                         
 -11   3  12        592.64        589.41        14.45 o                         
 -10   3  12        755.81        746.11        16.78 o                         
  -9   3  12        336.49        304.09        12.54 o                         
  -8   3  12        649.41        642.45        17.27 o                         
  -7   3  12         45.82         51.19         2.71 o                         
  -6   3  12          2.59          5.73         0.60 o                         
  -5   3  12        413.89        439.07        14.04 o                         
  -4   3  12        132.33        146.12         7.72 o                         
  -3   3  12         45.45         52.96         2.29 o                         
  -2   3  12       2462.19       2093.58        70.68 o                         
  -1   3  12        881.09        818.85        24.21 o                         
   0   3  12        754.26        722.71        21.40 o                         
   1   3  12       1189.67       1066.85        36.16 o                         
   2   3  12        285.29        283.82         9.90 o                         
   3   3  12        411.75        392.09        13.52 o                         
   4   3  12        170.91        177.51         7.90 o                         
   5   3  12         17.47         22.08         4.24 o                         
   6   3  12         66.18         75.33         3.98 o                         
   7   3  12         55.74         56.72         3.52 o                         
   8   3  12        193.51        195.46         8.66 o                         
   9   3  12        202.62        193.02        12.04 o                         
  10   3  12        181.47        174.94        11.08 o                         
 -15   4  12         99.14        104.39         3.97 o                         
 -14   4  12        119.59        127.11         4.20 o                         
 -13   4  12         53.38         58.33         2.54 o                         
 -12   4  12         44.39         47.75         2.50 o                         
 -11   4  12         35.63         44.83         2.62 o                         
 -10   4  12        232.41        227.64         6.51 o                         
  -9   4  12        162.40        168.50         4.53 o                         
  -8   4  12        550.34        518.75        16.69 o                         
  -7   4  12        383.20        347.56         9.80 o                         
  -6   4  12        214.00        227.06         7.02 o                         
  -5   4  12       1862.53       1685.53        49.62 o                         
  -4   4  12        747.91        657.52        20.17 o                         
  -3   4  12        257.24        252.85         8.94 o                         
  -2   4  12        136.15        135.30         5.04 o                         
  -1   4  12         71.98         83.22         3.46 o                         
   0   4  12        110.79        120.58         3.99 o                         
   1   4  12        117.72        120.71         4.01 o                         
   2   4  12        229.17        245.82         8.67 o                         
   3   4  12        287.53        286.77        10.04 o                         
   4   4  12        342.66        317.86         9.69 o                         
   5   4  12        222.43        235.78         7.33 o                         
   6   4  12        338.24        304.83        15.75 o                         
   7   4  12        337.81        326.59        13.88 o                         
   8   4  12        134.31        133.62         6.24 o                         
 -13   5  12         17.92         17.74         2.44 o                         
 -11   5  12        138.67        140.76         4.38 o                         
 -10   5  12          1.07          1.46         1.66 o                         
  -9   5  12          7.94          5.56         1.65 o                         
  -8   5  12        536.20        498.09        13.45 o                         
  -7   5  12          3.34          4.15         1.79 o                         
  -6   5  12          6.41          5.41         1.63 o                         
  -5   5  12         30.72         31.22         1.87 o                         
  -4   5  12          4.12          4.09         1.40 o                         
  -3   5  12          0.65         -0.76         1.58 o                         
  -2   5  12         41.71         46.73         2.27 o                         
  -1   5  12         36.52         42.73         2.17 o                         
   0   5  12         36.94         36.88         2.05 o                         
   1   5  12         18.12         20.81         1.90 o                         
   2   5  12         21.32         23.25         1.79 o                         
   3   5  12         81.16         82.66         3.15 o                         
   4   5  12         45.60         54.20         2.78 o                         
   5   5  12         48.68         52.53         3.45 o                         
  -8   6  12         39.26         35.45         1.99 o                         
  -7   6  12         13.60         14.92         1.92 o                         
  -6   6  12        183.58        183.16         6.07 o                         
  -5   6  12         24.86         22.83         2.56 o                         
  -4   6  12         23.82         24.85         2.26 o                         
  -3   6  12          8.44          8.72         1.68 o                         
  -2   6  12          1.79          4.56         2.15 o                         
  -1   6  12          1.92          6.06         2.32 o                         
   0   6  12         19.14         20.95         1.85 o                         
 -19   1  13          1.45         -1.03         4.88 o                         
 -18   1  13        221.17        215.46         5.66 o                         
 -17   1  13        223.53        200.97         4.96 o                         
 -16   1  13        154.24        150.59         3.92 o                         
 -15   1  13        609.03        577.98        14.10 o                         
 -14   1  13        577.21        547.45        12.43 o                         
 -13   1  13        311.48        301.84         8.32 o                         
 -12   1  13       1170.35       1138.19        30.15 o                         
 -11   1  13        474.03        474.60        13.30 o                         
 -10   1  13        184.00        179.09         4.20 o                         
  -9   1  13         20.22         24.11         0.72 o                         
  -8   1  13         76.93         93.58         2.09 o                         
  -7   1  13       1270.70       1225.15        25.02 o                         
  -5   1  13        682.78        668.03        13.62 o                         
  -4   1  13       1449.93       1349.29        27.36 o                         
  -3   1  13       1210.08       1230.77        34.25 o                         
  -2   1  13       1231.69       1163.90        28.30 o                         
  -1   1  13        983.43        876.43        21.26 o                         
   0   1  13        302.25        320.66         7.59 o                         
   1   1  13        171.36        178.78         4.31 o                         
   2   1  13          0.01          0.91         0.58 o                         
   3   1  13         93.03        109.00         4.20 o                         
   4   1  13         91.11        101.38         3.99 o                         
   5   1  13        372.77        379.25        13.01 o                         
   6   1  13        691.54        683.12        38.70 o                         
   7   1  13        470.19        459.69        19.28 o                         
   8   1  13        287.98        287.33        12.38 o                         
   9   1  13        233.40        235.95        10.41 o                         
  10   1  13        165.87        166.90         7.72 o                         
  11   1  13         53.96         52.35         5.18 o                         
 -18   2  13        205.91        207.28         5.51 o                         
 -17   2  13        165.15        166.25         5.91 o                         
 -16   2  13        181.25        188.60         5.61 o                         
 -15   2  13         36.47         38.02         2.28 o                         
 -14   2  13        173.84        166.31         4.90 o                         
 -13   2  13        441.58        401.02         9.19 o                         
 -12   2  13        117.38        114.64         3.04 o                         
 -11   2  13        513.25        494.79        13.30 o                         
 -10   2  13       1638.33       1536.77        37.00 o                         
  -9   2  13       1662.49       1615.84        43.00 o                         
  -8   2  13       1567.97       1476.00        30.82 o                         
  -7   2  13        775.51        749.53        15.46 o                         
  -6   2  13        744.61        729.57        15.01 o                         
  -5   2  13       1388.03       1278.36        24.81 o                         
  -4   2  13         78.39         87.80         1.97 o                         
  -3   2  13        103.79        121.78         2.95 o                         
  -2   2  13        158.78        175.40         4.97 o                         
  -1   2  13       1241.34       1105.65        37.00 o                         
   0   2  13        961.97        931.08        30.90 o                         
   1   2  13        810.13        719.53        25.36 o                         
   2   2  13       1994.32       1713.25        99.29 o                         
   3   2  13       1284.04       1135.79        66.02 o                         
   4   2  13        389.93        380.85        22.67 o                         
   5   2  13        286.82        265.42        11.38 o                         
   6   2  13        273.40        263.25        11.30 o                         
   7   2  13         66.29         69.20         4.05 o                         
   8   2  13          5.47          8.57         2.69 o                         
   9   2  13         14.26         24.07         2.86 o                         
  10   2  13         50.37         58.72         4.53 o                         
 -17   3  13         36.02         33.15         3.10 o                         
 -16   3  13        113.21        125.70         4.58 o                         
 -15   3  13          3.67          2.90         1.72 o                         
 -14   3  13        101.31        100.84         3.17 o                         
 -13   3  13        508.02        479.54        11.88 o                         
 -12   3  13        138.61        138.78         4.79 o                         
 -11   3  13         93.60         97.03         2.56 o                         
  -9   3  13          0.51          0.99         1.81 o                         
  -8   3  13          4.57          4.90         1.54 o                         
  -7   3  13         89.07         94.23         2.99 o                         
  -6   3  13        314.40        318.51         8.93 o                         
  -5   3  13        235.04        253.16        14.61 o                         
  -4   3  13        189.98        201.77         6.28 o                         
  -3   3  13         93.75        103.54         4.92 o                         
  -2   3  13        276.02        283.11         9.89 o                         
  -1   3  13        324.54        309.80        10.75 o                         
   0   3  13        192.01        211.14         7.52 o                         
   1   3  13        123.63        126.44         4.77 o                         
   2   3  13          5.00          5.78         1.19 o                         
   3   3  13         41.11         52.67         3.21 o                         
   4   3  13          4.02          5.77         2.36 o                         
   5   3  13        165.56        177.98         7.90 o                         
   6   3  13        106.51        110.81         5.38 o                         
   7   3  13         77.35         88.40         4.64 o                         
   8   3  13        129.33        131.94         8.82 o                         
   9   3  13         76.52         77.60         4.39 o                         
 -15   4  13         57.32         57.91         2.59 o                         
 -14   4  13        105.50        103.42         3.23 o                         
 -13   4  13          1.90          3.96         2.48 o                         
 -12   4  13          2.19          3.83         1.89 o                         
 -11   4  13        262.41        278.13         7.82 o                         
 -10   4  13        102.70        121.57         4.20 o                         
  -9   4  13         52.52         62.68         2.50 o                         
  -8   4  13        121.58        133.94         7.61 o                         
  -7   4  13         34.95         45.81         2.95 o                         
  -6   4  13          3.64          6.22         1.55 o                         
  -5   4  13         15.12         15.21         1.75 o                         
  -4   4  13         21.21         24.92         1.78 o                         
  -3   4  13         22.09         24.68         2.60 o                         
  -2   4  13         55.90         58.33         3.81 o                         
  -1   4  13         42.30         48.90         2.04 o                         
   0   4  13         61.33         65.93         2.62 o                         
   1   4  13         26.16         28.18         1.98 o                         
   2   4  13         97.00        102.38         3.50 o                         
   3   4  13        127.01        137.76         4.52 o                         
   4   4  13          0.59          1.61         1.51 o                         
   5   4  13         27.87         31.94         2.90 o                         
   6   4  13         22.92         22.59         2.53 o                         
   7   4  13         37.02         36.38         3.05 o                         
 -12   5  13        224.76        233.80         7.60 o                         
 -11   5  13          3.51          5.60         1.76 o                         
 -10   5  13          6.42          7.73         1.92 o                         
  -9   5  13         18.93         25.19         2.02 o                         
  -7   5  13         64.49         70.75         2.72 o                         
  -6   5  13        241.57        217.30         5.78 o                         
  -5   5  13        304.64        299.22        10.25 o                         
  -4   5  13        225.82        220.56         7.92 o                         
  -3   5  13        398.24        350.48        10.62 o                         
  -2   5  13        285.60        281.84        12.35 o                         
  -1   5  13        239.70        256.86         7.95 o                         
   0   5  13        126.29        139.44         5.02 o                         
   1   5  13          5.52          6.78         1.91 o                         
   2   5  13          5.48          4.29         2.26 o                         
   3   5  13         10.60         13.88         1.97 o                         
   4   5  13         64.95         71.24         2.94 o                         
  -6   6  13        148.46        131.27         6.27 o                         
  -5   6  13         44.51         38.77         2.42 o                         
  -4   6  13         10.60          9.42         2.31 o                         
  -3   6  13          0.93          1.11         1.61 o                         
  -2   6  13         44.87         44.30         2.25 o                         
 -19   0  14         37.36         33.42         2.92 o                         
 -18   0  14          4.75          4.03         3.80 o                         
 -17   0  14         27.61         23.70         2.77 o                         
 -16   0  14        165.42        161.40        10.38 o                         
 -15   0  14        259.34        225.03        14.35 o                         
 -14   0  14        883.19        783.30        32.89 o                         
 -13   0  14       1281.16       1233.38        42.28 o                         
 -12   0  14       1001.15        950.61        32.68 o                         
 -11   0  14        481.36        505.39        17.56 o                         
 -10   0  14       1896.57       1847.80        63.17 o                         
  -9   0  14       1693.15       1606.81        50.30 o                         
  -8   0  14        123.71        151.50         4.40 o                         
  -7   0  14         11.89          7.49         2.00 o                         
  -6   0  14         55.55         63.44         2.21 o                         
  -5   0  14        676.20        620.62        17.02 o                         
  -4   0  14        890.93        994.53        27.20 o                         
  -3   0  14       1587.93       1480.59        45.44 o                         
  -2   0  14       3891.60       3356.08       103.07 o                         
  -1   0  14       1087.20       1065.53        32.81 o                         
   0   0  14       1161.78       1124.10        45.48 o                         
   1   0  14       1399.21       1245.36        43.34 o                         
   2   0  14        357.62        376.70        15.82 o                         
   4   0  14          6.82          1.79         2.92 o                         
   5   0  14         10.92         12.58         3.75 o                         
   6   0  14        118.81        128.09         8.75 o                         
   7   0  14        396.39        413.40        17.45 o                         
   8   0  14        175.15        195.70         8.84 o                         
   9   0  14        476.31        464.80        19.72 o                         
  10   0  14        482.79        454.70        19.36 o                         
 -18   1  14        125.14        122.74         3.58 o                         
 -17   1  14        471.47        458.67        11.38 o                         
 -16   1  14        169.46        175.72         4.83 o                         
 -15   1  14        161.17        154.21         4.32 o                         
 -14   1  14         33.74         39.34         2.00 o                         
 -13   1  14        153.28        158.08         4.27 o                         
 -12   1  14         17.61         21.21         1.75 o                         
 -11   1  14        417.09        411.58        11.20 o                         
 -10   1  14        325.78        344.10        10.52 o                         
  -9   1  14        299.66        293.26         6.94 o                         
  -8   1  14        481.73        459.43        10.53 o                         
  -7   1  14        686.12        665.21        16.68 o                         
  -6   1  14        670.85        649.52        14.13 o                         
  -5   1  14        781.74        781.29        16.13 o                         
  -4   1  14        352.65        378.36         8.24 o                         
  -3   1  14        389.35        372.95         7.69 o                         
  -2   1  14         86.29         95.25         2.44 o                         
  -1   1  14         15.67         13.12         0.82 o                         
   0   1  14         52.36         43.39         1.56 o                         
   1   1  14        668.15        605.79        23.85 o                         
   2   1  14        314.30        338.99        11.61 o                         
   3   1  14        305.76        322.69        11.13 o                         
   4   1  14        647.00        596.66        24.76 o                         
   5   1  14        321.92        334.55        22.97 o                         
   6   1  14        299.35        302.21        12.94 o                         
   7   1  14         55.41         62.16         3.91 o                         
   8   1  14         94.75         99.48         5.10 o                         
   9   1  14         18.84         15.43         5.66 o                         
  10   1  14          1.72          1.94         4.15 o                         
 -17   2  14         64.89         66.41         2.72 o                         
 -16   2  14         71.68         66.30         3.36 o                         
 -15   2  14         47.33         51.12         2.25 o                         
 -14   2  14         17.88         16.89         1.59 o                         
 -13   2  14        237.02        228.18         6.42 o                         
 -12   2  14         37.53         42.75         1.86 o                         
 -11   2  14          1.19         -0.06         1.53 o                         
 -10   2  14         51.59         61.61         2.18 o                         
  -9   2  14          4.72          5.44         1.56 o                         
  -8   2  14         15.66         17.97         1.63 o                         
  -7   2  14          0.13          3.11         1.58 o                         
  -6   2  14         96.14         94.30         2.18 o                         
  -5   2  14          8.92         11.35         1.04 o                         
  -4   2  14          2.35          2.66         0.42 o                         
  -3   2  14        233.78        239.09         6.42 o                         
  -2   2  14          4.78          4.24         0.58 o                         
  -1   2  14         36.10         42.39         2.95 o                         
   0   2  14         54.29         63.87         3.63 o                         
   1   2  14         53.14         57.16         3.30 o                         
   2   2  14         26.00         32.30         3.62 o                         
   3   2  14         69.08         77.85         4.06 o                         
   4   2  14          6.76          4.39         2.24 o                         
   5   2  14         21.46         27.19         2.88 o                         
   6   2  14         88.78         94.68         4.87 o                         
   7   2  14         22.14         28.74         2.90 o                         
   8   2  14          3.49          6.92         2.57 o                         
   9   2  14          7.84         11.64         2.80 o                         
 -17   3  14        292.60        303.68         8.51 o                         
 -16   3  14        477.40        456.38        11.37 o                         
 -15   3  14         17.97         17.89         3.04 o                         
 -14   3  14         71.65         71.99         3.77 o                         
 -13   3  14        191.57        198.52         5.68 o                         
 -12   3  14         45.97         48.76         2.28 o                         
 -11   3  14        113.03        113.69         3.32 o                         
 -10   3  14        272.44        254.24         7.94 o                         
  -9   3  14        383.03        367.62        10.05 o                         
  -8   3  14        414.02        378.74        10.25 o                         
  -7   3  14        984.76        953.64        35.38 o                         
  -6   3  14        988.95        948.15        28.61 o                         
  -5   3  14        393.90        387.26        13.35 o                         
  -4   3  14        683.30        666.04        19.78 o                         
  -3   3  14         83.80         90.69         3.15 o                         
  -2   3  14          2.29          3.79         1.55 o                         
  -1   3  14         27.02         30.48         3.41 o                         
   0   3  14        136.85        147.02         6.62 o                         
   1   3  14        326.87        330.44        17.64 o                         
   2   3  14        469.54        448.18        18.71 o                         
   3   3  14        236.09        248.06        10.65 o                         
   4   3  14        329.32        318.29        13.49 o                         
   5   3  14        540.05        506.39        21.16 o                         
   6   3  14        145.23        156.72        10.09 o                         
   7   3  14        103.79        105.68         7.43 o                         
   8   3  14         75.97         68.37         5.69 o                         
 -15   4  14         72.78         68.08         3.45 o                         
 -14   4  14        267.72        260.91         7.43 o                         
 -13   4  14        505.93        506.32        15.42 o                         
 -12   4  14         91.83         94.81         3.60 o                         
 -11   4  14        203.32        213.26         6.93 o                         
 -10   4  14        616.72        604.37        18.08 o                         
  -9   4  14        262.93        281.77         8.71 o                         
  -8   4  14         37.76         39.37         2.87 o                         
  -7   4  14          6.75          6.13         1.75 o                         
  -6   4  14         20.99         23.19         1.66 o                         
  -5   4  14         65.06         68.20         6.44 o                         
  -4   4  14        148.62        150.44         9.46 o                         
  -3   4  14        391.51        354.85        10.69 o                         
  -2   4  14        452.10        404.63        12.14 o                         
  -1   4  14        713.57        720.47        49.85 o                         
   0   4  14        207.71        204.45         8.12 o                         
   1   4  14        186.53        193.32         6.10 o                         
   2   4  14        452.11        423.04        12.73 o                         
   3   4  14         62.84         60.62         2.55 o                         
   4   4  14          6.89          7.16         2.39 o                         
   5   4  14          0.34          1.53         3.89 o                         
   6   4  14          8.11         11.81         2.44 o                         
 -12   5  14         31.25         31.11         2.30 o                         
 -11   5  14          0.01          1.17         1.91 o                         
 -10   5  14         73.18         66.23         4.55 o                         
  -9   5  14          0.15          5.22         2.36 o                         
  -8   5  14          1.53          2.73         1.75 o                         
  -7   5  14         30.87         26.94         2.06 o                         
  -6   5  14         50.06         45.29         2.27 o                         
  -5   5  14         57.03         62.24         2.65 o                         
  -4   5  14         45.55         41.97         2.07 o                         
  -2   5  14         79.03         84.61         3.12 o                         
  -1   5  14         54.28         60.01         2.58 o                         
   0   5  14          2.42          0.60         2.31 o                         
   1   5  14          3.05          4.25         1.81 o                         
   2   5  14         11.72         10.16         1.75 o                         
   3   5  14         18.50         23.94         2.41 o                         
 -18   1  15        226.71        239.11         6.82 o                         
 -15   1  15         43.04         47.78         2.38 o                         
 -14   1  15        142.67        148.72         4.45 o                         
 -13   1  15         99.83         97.50         3.00 o                         
 -12   1  15        462.22        447.73        11.05 o                         
 -11   1  15        783.98        772.18        23.08 o                         
 -10   1  15        542.73        566.31        21.58 o                         
  -9   1  15        881.26        884.34        40.57 o                         
  -8   1  15        685.29        660.31        28.36 o                         
  -7   1  15        147.65        175.51         5.28 o                         
  -6   1  15        270.67        266.51         6.54 o                         
  -5   1  15        286.65        254.88         5.83 o                         
  -4   1  15         98.83        100.29         2.76 o                         
  -3   1  15        434.94        390.45        10.45 o                         
  -2   1  15        138.86        164.89         4.65 o                         
  -1   1  15        479.68        476.70        19.72 o                         
   0   1  15       1228.08       1163.33        39.17 o                         
   1   1  15        781.92        744.15        25.03 o                         
   2   1  15        241.85        232.09        13.16 o                         
   3   1  15        485.67        452.37        18.89 o                         
   4   1  15        457.27        451.19        18.91 o                         
   5   1  15          1.96          4.86         2.41 o                         
   6   1  15          0.35          4.53         2.46 o                         
   7   1  15         43.48         50.87         3.47 o                         
   8   1  15         27.45         29.34         4.29 o                         
   9   1  15        136.30        147.05        10.10 o                         
 -17   2  15        231.17        216.49         5.73 o                         
 -16   2  15         80.19         79.29         2.61 o                         
 -15   2  15        565.16        553.50        13.64 o                         
 -14   2  15        844.51        805.29        28.74 o                         
 -13   2  15        466.43        455.35        15.72 o                         
 -12   2  15        160.79        169.94         4.98 o                         
 -11   2  15         64.65         66.80         2.36 o                         
 -10   2  15         36.49         47.23         2.23 o                         
  -9   2  15         56.19         61.04         3.39 o                         
  -8   2  15        390.94        417.20        12.56 o                         
  -7   2  15        791.50        749.32        16.81 o                         
  -6   2  15       1269.06       1202.25        31.81 o                         
  -5   2  15       1069.72       1011.09        29.90 o                         
  -4   2  15        879.92        857.90        52.08 o                         
  -3   2  15        900.41        909.63        31.20 o                         
  -2   2  15        925.31        873.53        36.52 o                         
  -1   2  15        343.51        310.70        13.09 o                         
   0   2  15        102.00        116.26         7.66 o                         
   1   2  15         43.39         40.23         3.74 o                         
   2   2  15         17.04         27.07         2.39 o                         
   3   2  15        110.08        125.98         5.85 o                         
   4   2  15        285.23        293.93        12.58 o                         
   5   2  15        393.02        388.47        16.41 o                         
   6   2  15        434.91        410.03        17.36 o                         
   7   2  15        525.65        485.96        20.36 o                         
   8   2  15        263.63        710.74        41.72 o                         
 -16   3  15         25.03         25.80         4.11 o                         
 -15   3  15         76.03         68.09         2.87 o                         
 -14   3  15         25.32         29.01         1.92 o                         
 -13   3  15          0.59          2.51         1.73 o                         
 -12   3  15         84.65         85.57         3.03 o                         
 -11   3  15        125.50        118.42         3.78 o                         
 -10   3  15        175.91        173.42         5.66 o                         
  -9   3  15         98.82        108.54         3.45 o                         
  -8   3  15         67.16         67.48         2.26 o                         
  -7   3  15        299.13        284.17         7.81 o                         
  -6   3  15        109.47        115.26         4.63 o                         
  -5   3  15         78.78         85.24         3.11 o                         
  -4   3  15         67.14         68.42         2.67 o                         
  -3   3  15         27.53         30.89         1.92 o                         
  -2   3  15         81.57         85.26         3.46 o                         
  -1   3  15         79.70         92.47         5.05 o                         
   0   3  15        121.43        124.54         4.67 o                         
   1   3  15        238.06        244.58        11.95 o                         
   2   3  15        167.43        170.58         8.35 o                         
   3   3  15         70.88         84.47         6.64 o                         
   4   3  15         46.23         48.30         4.72 o                         
   5   3  15         40.30         49.20         4.66 o                         
   6   3  15         27.90         35.95         4.28 o                         
   7   3  15          1.02         -2.84         3.44 o                         
 -14   4  15         67.58         73.17         3.77 o                         
 -13   4  15         10.09         13.13         1.97 o                         
 -12   4  15          0.97          6.13         2.69 o                         
 -11   4  15          0.01          0.88         3.72 o                         
 -10   4  15         48.69         53.27         3.32 o                         
  -9   4  15          0.64         -0.47         1.78 o                         
  -8   4  15         54.55         59.25         2.51 o                         
  -7   4  15         59.56         59.14         2.98 o                         
  -6   4  15          3.62          6.86         1.82 o                         
  -5   4  15        133.57        130.15         4.32 o                         
  -4   4  15        100.74        105.67         3.63 o                         
  -3   4  15         49.45         47.12         2.44 o                         
  -2   4  15         22.18         25.68         2.46 o                         
  -1   4  15          2.04          6.51         1.59 o                         
   0   4  15          0.07         -1.53         1.85 o                         
   1   4  15         42.55         50.52         2.71 o                         
   2   4  15         66.79         66.02         8.33 o                         
   4   4  15         43.81         47.03         3.40 o                         
   5   4  15         62.58         62.86         3.80 o                         
 -11   5  15        347.69        329.71        12.06 o                         
  -9   5  15        145.12        144.68        10.10 o                         
  -8   5  15        231.51        222.85        12.55 o                         
  -7   5  15         28.66         30.78         2.05 o                         
  -6   5  15         39.35         48.41         2.44 o                         
  -5   5  15          3.98          4.31         1.69 o                         
  -4   5  15         41.12         42.55         3.10 o                         
  -3   5  15         47.46         49.92         2.41 o                         
  -2   5  15         85.07         93.24         4.98 o                         
  -1   5  15         83.93         87.86         4.64 o                         
   0   5  15        149.00        145.07         5.58 o                         
   1   5  15        164.64        156.22         5.95 o                         
   2   5  15        110.82        114.50         4.61 o                         
 -18   0  16        264.30        245.48        10.98 o                         
 -17   0  16        339.72        355.83        15.46 o                         
 -16   0  16        168.19        179.52         6.86 o                         
 -15   0  16        141.46        155.14         6.07 o                         
 -14   0  16        360.65        381.74        13.49 o                         
 -13   0  16        133.46        143.38         5.61 o                         
 -12   0  16        119.03        123.95         4.97 o                         
 -11   0  16        186.28        191.48         7.09 o                         
 -10   0  16       1779.49       1633.50        55.88 o                         
  -9   0  16        581.58        616.06        26.78 o                         
  -8   0  16       1009.26        974.09        40.72 o                         
  -7   0  16       1414.93       1466.99        89.18 o                         
  -6   0  16       1319.03       1266.54        42.91 o                         
  -5   0  16        613.91        597.27        32.00 o                         
  -4   0  16         81.18        106.85         4.45 o                         
  -3   0  16        570.65        495.12        39.14 o                         
  -2   0  16          2.75          2.28         2.13 o                         
  -1   0  16        121.06        146.39         6.65 o                         
   1   0  16        306.99        318.58        13.50 o                         
   2   0  16        925.45        916.60        53.47 o                         
   3   0  16       1918.49       1780.39        73.02 o                         
   4   0  16        109.42        110.14         5.40 o                         
   5   0  16        485.19        476.00        19.99 o                         
   6   0  16        594.47        540.33        22.63 o                         
   7   0  16         16.85         20.03         6.04 o                         
   8   0  16         44.07         40.72         5.27 o                         
 -17   1  16          0.75          2.54         1.92 o                         
 -16   1  16        286.69        283.97         7.93 o                         
 -15   1  16        114.19        110.97         3.64 o                         
 -14   1  16        179.12        183.14         4.92 o                         
 -13   1  16        358.62        364.26         9.10 o                         
 -12   1  16         59.73         58.85         2.58 o                         
 -10   1  16        212.35        230.13         6.45 o                         
  -9   1  16        140.62        146.83         4.28 o                         
  -8   1  16         70.37         77.94         3.38 o                         
  -7   1  16        113.79        124.33         4.13 o                         
  -6   1  16          3.11          1.77         1.55 o                         
  -5   1  16        395.13        386.79        11.50 o                         
  -4   1  16        592.33        543.65        14.32 o                         
  -3   1  16        454.66        445.91        18.57 o                         
  -2   1  16        534.60        473.26        16.06 o                         
  -1   1  16        368.35        356.58        19.27 o                         
   0   1  16        423.29        430.95        17.29 o                         
   1   1  16          4.29          6.67         2.11 o                         
   2   1  16        187.95        184.44         8.13 o                         
   3   1  16         37.19         37.63         2.93 o                         
   4   1  16          7.29         12.08         2.65 o                         
   5   1  16          4.22          1.18         2.42 o                         
   6   1  16        166.98        180.44        11.66 o                         
   7   1  16         17.42         22.42         4.44 o                         
   8   1  16         85.00         90.29         7.04 o                         
 -15   2  16         11.68         13.16         2.27 o                         
 -13   2  16          0.10         -0.81         1.52 o                         
 -12   2  16         11.35         15.79         1.74 o                         
 -11   2  16          4.69          5.02         1.58 o                         
 -10   2  16          0.99          0.90         2.02 o                         
  -9   2  16        203.77        212.48         5.52 o                         
  -8   2  16          7.81          8.31         1.23 o                         
  -7   2  16         80.93         84.49         2.79 o                         
  -6   2  16        105.02        105.62         6.62 o                         
  -5   2  16          5.06          2.11         1.77 o                         
  -4   2  16         15.22         20.87         3.16 o                         
  -3   2  16         38.73         43.41         2.30 o                         
  -2   2  16          0.89          3.18         2.90 o                         
  -1   2  16        147.49        166.78        10.56 o                         
   0   2  16         58.93         60.66         3.50 o                         
   1   2  16          4.22          2.55         2.01 o                         
   2   2  16         76.28         83.16         4.38 o                         
   3   2  16          6.35          7.84         2.57 o                         
   4   2  16         12.89         16.08         2.56 o                         
   5   2  16          5.61          6.98         2.49 o                         
   6   2  16         23.82         26.71         4.07 o                         
 -16   3  16         88.34         89.37         3.05 o                         
 -15   3  16        282.58        257.01         7.30 o                         
 -13   3  16        270.06        277.86         8.71 o                         
 -12   3  16        369.43        357.08        10.96 o                         
 -11   3  16        101.79        105.52         3.88 o                         
 -10   3  16        370.18        356.12         8.89 o                         
  -9   3  16         31.51         32.70         1.71 o                         
  -8   3  16         62.65         66.56         2.48 o                         
  -7   3  16          0.65          2.17         1.57 o                         
  -6   3  16        167.67        175.01         5.58 o                         
  -5   3  16        224.15        218.33         8.62 o                         
  -4   3  16        598.05        565.95        19.36 o                         
  -3   3  16        288.10        267.09         8.16 o                         
  -2   3  16        299.90        268.06         8.19 o                         
  -1   3  16        923.40        812.39        27.66 o                         
   0   3  16         99.20        101.63         4.97 o                         
   1   3  16        101.70         99.75         4.91 o                         
   2   3  16         88.24         96.08         5.02 o                         
   3   3  16          7.65         10.97         3.49 o                         
   4   3  16         24.40         31.78         3.02 o                         
   5   3  16         87.72        100.49         7.14 o                         
   6   3  16         52.83         57.08         3.67 o                         
 -14   4  16         12.72          7.91         2.83 o                         
 -13   4  16         13.03         13.26         2.63 o                         
 -12   4  16         53.92         53.27         4.44 o                         
 -10   4  16         82.25         90.23         3.20 o                         
  -9   4  16        274.04        261.52         6.78 o                         
  -8   4  16        176.47        173.34         6.53 o                         
  -7   4  16        504.67        491.12        17.11 o                         
  -6   4  16        328.13        314.60         9.59 o                         
  -5   4  16        104.91        109.02         4.26 o                         
  -4   4  16        249.14        232.55         8.28 o                         
  -3   4  16         23.29         24.99         2.17 o                         
  -2   4  16          5.94          4.46         1.51 o                         
  -1   4  16         26.00         33.31         2.03 o                         
   0   4  16         25.91         30.32         1.83 o                         
   1   4  16        110.55        121.87         5.84 o                         
   2   4  16        379.57        373.46        15.82 o                         
   3   4  16         97.54         95.67         7.01 o                         
   4   4  16        166.53        169.50         7.71 o                         
 -10   5  16         30.79         29.60         2.34 o                         
  -9   5  16         54.97         47.23         2.49 o                         
  -8   5  16         10.24          8.90         2.32 o                         
  -7   5  16          0.64          1.35         1.79 o                         
  -6   5  16          5.16          6.65         1.83 o                         
  -5   5  16         24.52         28.69         2.31 o                         
  -4   5  16         22.33         20.69         2.02 o                         
  -3   5  16         71.29         64.73         4.10 o                         
  -2   5  16          1.59          1.21         3.84 o                         
  -1   5  16         10.46          9.49         2.98 o                         
   0   5  16         32.93         31.76         2.39 o                         
 -17   1  17        103.54        107.54         3.65 o                         
 -16   1  17        225.10        215.47         5.70 o                         
 -14   1  17        128.01        145.98         4.55 o                         
 -13   1  17         94.03        101.69         3.44 o                         
 -12   1  17         60.49         68.19         3.64 o                         
 -11   1  17          0.01         -1.54         1.54 o                         
 -10   1  17         34.18         40.43         1.96 o                         
  -9   1  17        178.30        181.32         6.86 o                         
  -8   1  17        329.45        352.68         9.60 o                         
  -7   1  17        489.48        487.77        13.01 o                         
  -6   1  17        781.49        722.83        17.41 o                         
  -5   1  17        539.38        529.26        13.98 o                         
  -4   1  17        305.16        288.64        17.71 o                         
  -3   1  17        431.87        389.81        13.28 o                         
  -2   1  17        161.28        151.59         8.16 o                         
  -1   1  17         17.92         20.69         2.54 o                         
   0   1  17         41.13         40.40         2.74 o                         
   1   1  17         54.36         77.67         4.28 o                         
   2   1  17        167.74        183.29        11.81 o                         
   3   1  17         32.32         36.72         4.47 o                         
   4   1  17        224.53        249.00        10.90 o                         
   5   1  17        338.08        335.08        20.29 o                         
   6   1  17        168.39        162.19        10.67 o                         
   7   1  17        193.73        185.26         8.47 o                         
 -17   2  17          0.57          0.32         2.25 o                         
 -16   2  17          1.01         -0.17         2.14 o                         
 -15   2  17         84.07         84.94         2.88 o                         
 -14   2  17        252.63        255.34         6.61 o                         
 -13   2  17        175.99        172.14         4.72 o                         
  -9   2  17        255.65        252.46         7.07 o                         
  -8   2  17        431.43        382.76        13.35 o                         
  -7   2  17        375.48        356.95        12.43 o                         
  -6   2  17         10.83         10.37         3.31 o                         
  -5   2  17          6.62          8.33         2.90 o                         
  -4   2  17          1.25          2.35         2.18 o                         
  -3   2  17        270.70        294.90        17.72 o                         
  -2   2  17       1099.94        994.59        40.97 o                         
  -1   2  17        358.03        384.83        16.22 o                         
   0   2  17        315.35        311.74        22.05 o                         
   1   2  17       1012.20        982.26        40.57 o                         
   2   2  17        366.93        352.48        14.94 o                         
   3   2  17        124.78        127.57         6.25 o                         
   4   2  17         94.54         93.02         6.98 o                         
   5   2  17          0.50         -1.48         3.09 o                         
   6   2  17          2.91          0.39         2.44 o                         
 -15   3  17         64.48         62.57         4.03 o                         
 -14   3  17         93.63         91.53         3.35 o                         
 -13   3  17         74.11         75.81         3.23 o                         
 -12   3  17         14.94         17.31         2.20 o                         
 -11   3  17          8.56          5.08         1.77 o                         
 -10   3  17         21.46         23.17         2.03 o                         
  -9   3  17         16.45         16.75         1.67 o                         
  -8   3  17        170.18        178.61         5.71 o                         
  -7   3  17         89.16         92.52         3.33 o                         
  -6   3  17         45.87         42.16         2.51 o                         
  -5   3  17        267.17        254.66         9.00 o                         
  -4   3  17        116.29        110.61         3.79 o                         
  -3   3  17          4.94          3.29         1.37 o                         
  -2   3  17        135.54        135.28         6.22 o                         
  -1   3  17        115.35        115.11         5.50 o                         
   0   3  17          4.18          5.22         2.42 o                         
   1   3  17          0.05          3.43         3.29 o                         
   2   3  17          7.40          9.53         3.37 o                         
   3   3  17          0.37          0.14         3.44 o                         
   4   3  17         62.83         72.40         6.04 o                         
   5   3  17         66.03         70.32         4.03 o                         
 -13   4  17          8.58          8.47         1.74 o                         
 -12   4  17         27.46         30.08         2.14 o                         
 -11   4  17         81.67         85.76         3.17 o                         
 -10   4  17         31.43         32.93         3.29 o                         
  -9   4  17          7.40          5.97         2.23 o                         
  -8   4  17         18.06         20.81         2.04 o                         
  -7   4  17          6.09          9.32         1.84 o                         
  -6   4  17         71.72         73.93         2.93 o                         
  -5   4  17         75.50         75.48         3.34 o                         
  -4   4  17          3.37          2.85         1.60 o                         
  -3   4  17         91.69         86.20         3.14 o                         
  -2   4  17        127.06        128.35         7.60 o                         
  -1   4  17          2.62          1.36         1.98 o                         
   0   4  17         17.39         18.57         3.24 o                         
   1   4  17         51.93         48.61         3.37 o                         
   2   4  17          2.26          1.19         3.29 o                         
  -8   5  17         82.19         76.81         3.07 o                         
  -7   5  17         43.51         43.49         2.66 o                         
  -6   5  17        156.38        140.93         4.69 o                         
  -5   5  17        187.11        165.88         7.54 o                         
  -4   5  17        108.83         98.44         8.49 o                         
  -3   5  17         74.81         80.97         3.95 o                         
 -17   0  18         80.03         79.67         3.92 o                         
 -16   0  18        517.67        468.40        16.45 o                         
 -15   0  18        324.67        318.71        11.41 o                         
 -14   0  18        287.03        282.80        10.25 o                         
 -13   0  18        350.98        330.57        11.77 o                         
 -12   0  18        622.92        606.57        27.48 o                         
 -11   0  18        260.91        272.86        11.97 o                         
 -10   0  18          2.84          6.88         2.27 o                         
  -9   0  18        409.67        436.00        15.28 o                         
  -8   0  18         15.59         34.32         4.18 o                         
  -7   0  18        468.59        465.86        19.43 o                         
  -6   0  18        259.38        300.05        15.05 o                         
  -5   0  18        450.21        484.73        20.21 o                         
  -4   0  18        813.63        685.14        28.38 o                         
  -3   0  18       1617.57       1385.34        80.33 o                         
  -2   0  18        429.33        433.46        25.68 o                         
  -1   0  18        418.38        361.17        21.50 o                         
   0   0  18        244.98        230.54        10.07 o                         
   1   0  18         10.98          8.03         2.22 o                         
   2   0  18        121.79        123.51         5.97 o                         
   3   0  18         10.73         19.22         4.27 o                         
   4   0  18         60.19         78.79         4.43 o                         
   5   0  18         56.60         69.43         6.25 o                         
 -17   1  18         98.89         94.76         3.06 o                         
 -16   1  18         46.78         43.90         2.87 o                         
 -15   1  18         11.90         14.47         2.57 o                         
 -14   1  18         24.64         25.48         2.80 o                         
 -13   1  18         50.81         54.96         2.34 o                         
 -12   1  18         68.11         78.50         2.91 o                         
 -11   1  18        254.59        255.83         8.34 o                         
 -10   1  18        158.69        143.20         9.84 o                         
  -9   1  18        357.31        364.03         9.95 o                         
  -8   1  18        410.02        401.49        10.82 o                         
  -7   1  18         29.04         33.08         1.57 o                         
  -6   1  18        435.49        423.76        17.75 o                         
  -5   1  18         85.85         93.08         3.33 o                         
  -4   1  18         11.28          9.94         2.01 o                         
  -3   1  18          5.49          4.88         1.60 o                         
  -2   1  18          1.33          1.05         3.32 o                         
  -1   1  18          6.03          6.13         2.51 o                         
   0   1  18        309.67        306.82        13.07 o                         
   1   1  18        178.68        208.01         9.23 o                         
   2   1  18        155.84        176.08         8.09 o                         
   3   1  18        305.02        294.69        17.99 o                         
   4   1  18         41.23         44.00         3.44 o                         
   5   1  18        124.74        133.30         9.18 o                         
   6   1  18        107.41        112.95         8.10 o                         
 -16   2  18          7.42          6.09         1.99 o                         
 -15   2  18         23.61         24.66         1.98 o                         
 -14   2  18          0.39         39.90         9.31 o                         
 -13   2  18         34.71         38.00         2.30 o                         
 -12   2  18         45.34         54.36         2.45 o                         
 -11   2  18         21.16         21.87         1.71 o                         
 -10   2  18          1.73          4.96         1.53 o                         
  -9   2  18          1.08          3.14         1.86 o                         
  -8   2  18          0.24          0.78         2.26 o                         
  -7   2  18        224.04        220.36         7.96 o                         
  -6   2  18          0.76         -0.61         1.92 o                         
  -5   2  18         22.23         31.97         3.36 o                         
  -4   2  18        278.64        265.32        19.09 o                         
  -3   2  18         20.04         23.32         2.46 o                         
  -2   2  18          3.69          5.22         2.28 o                         
  -1   2  18         64.71         78.12         4.44 o                         
   0   2  18          6.68          9.83         2.42 o                         
   1   2  18         11.60         18.61         3.80 o                         
   2   2  18          8.95         11.47         3.80 o                         
   3   2  18         14.23         20.73         2.71 o                         
   4   2  18          0.97         -1.62         3.78 o                         
   5   2  18         39.82         43.42         3.24 o                         
 -15   3  18          6.04          6.03         3.27 o                         
 -13   3  18         12.26         11.58         1.88 o                         
 -12   3  18        156.57        156.16         4.82 o                         
 -11   3  18        122.89        115.98         3.77 o                         
 -10   3  18        211.13        225.99         7.78 o                         
  -9   3  18        305.80        316.90         9.72 o                         
  -8   3  18        297.17        306.04        10.78 o                         
  -7   3  18        245.90        256.87         9.15 o                         
  -6   3  18         71.30         70.51         3.25 o                         
  -5   3  18        394.77        367.45        11.11 o                         
  -4   3  18          6.35         12.07         1.94 o                         
  -3   3  18        101.16        106.79         5.27 o                         
  -2   3  18         32.48         34.35         2.99 o                         
  -1   3  18        216.74        229.51        14.15 o                         
   0   3  18        201.57        190.74        12.02 o                         
   1   3  18        134.31        142.77         9.35 o                         
   2   3  18        336.18        333.71        20.15 o                         
   3   3  18         76.87         90.40         4.81 o                         
 -12   4  18        142.03        131.57         4.24 o                         
 -11   4  18        110.68        106.85         4.50 o                         
 -10   4  18         54.20         51.38         2.63 o                         
  -9   4  18          0.33         -0.03         1.86 o                         
  -8   4  18         14.40         14.19         1.92 o                         
  -7   4  18         63.36         70.30         9.00 o                         
  -6   4  18        173.89        167.87         6.30 o                         
  -4   4  18        201.49        210.33         6.65 o                         
  -3   4  18        205.00        190.82         7.66 o                         
  -2   4  18        337.65        302.20        13.90 o                         
  -1   4  18         89.65         92.55         4.83 o                         
   0   4  18         12.38         13.66         2.71 o                         
   1   4  18        129.30        112.89         5.58 o                         
 -16   1  19         58.08         62.42         2.44 o                         
 -15   1  19         22.15         26.50         3.18 o                         
 -14   1  19        154.43        158.23         4.84 o                         
 -13   1  19        479.86        468.34        14.24 o                         
 -12   1  19         98.52         99.67         3.11 o                         
 -11   1  19        116.29        118.76         3.92 o                         
 -10   1  19        696.51        657.26        20.87 o                         
  -9   1  19         96.21         99.82         3.26 o                         
  -8   1  19         16.57         22.00         1.61 o                         
  -7   1  19        123.27        139.52         4.60 o                         
  -6   1  19         15.52         19.44         2.07 o                         
  -5   1  19        144.30        161.57         5.97 o                         
  -4   1  19        117.79        133.27         6.16 o                         
  -3   1  19        264.05        283.04        12.16 o                         
  -2   1  19        284.00        308.95        13.27 o                         
  -1   1  19        165.41        169.10         8.04 o                         
   0   1  19        351.33        358.26        15.20 o                         
   1   1  19        247.34        250.39        15.44 o                         
   2   1  19         48.40         40.04         4.70 o                         
   3   1  19         39.05         37.98         4.92 o                         
   4   1  19          1.15          3.93         2.58 o                         
   5   1  19         17.54         24.23         4.25 o                         
 -15   2  19         94.82        102.29         3.53 o                         
 -14   2  19        139.91        142.94         4.47 o                         
 -13   2  19         88.52         86.72         2.86 o                         
 -12   2  19          1.74          2.43         1.55 o                         
 -11   2  19         13.58         17.28         2.13 o                         
 -10   2  19         63.41         67.75         4.12 o                         
  -9   2  19        212.48        217.34         9.63 o                         
  -8   2  19        322.43        323.19        11.49 o                         
  -7   2  19        737.71        700.20        24.19 o                         
  -6   2  19        580.54        544.78        33.61 o                         
  -5   2  19        127.92        135.98         6.42 o                         
  -4   2  19        293.83        276.64        11.83 o                         
  -3   2  19        269.49        259.45        11.19 o                         
  -2   2  19         26.39         30.64         2.97 o                         
  -1   2  19         18.02         17.89         2.63 o                         
   0   2  19         14.31         26.36         2.90 o                         
   1   2  19        111.76        130.46         6.26 o                         
   2   2  19         20.73         29.32         2.95 o                         
   3   2  19         48.26         75.97         6.70 o                         
   4   2  19        400.91        385.06        16.38 o                         
 -14   3  19         20.13         19.31         2.34 o                         
 -12   3  19         62.50         61.84         2.43 o                         
 -11   3  19         69.28         78.75         8.90 o                         
 -10   3  19         44.18         45.28         2.40 o                         
  -9   3  19         34.31         36.00         2.74 o                         
  -8   3  19         42.99         49.76         2.99 o                         
  -7   3  19         21.40         25.82         2.85 o                         
  -6   3  19         26.41         26.87         2.07 o                         
  -5   3  19         18.91         17.76         2.10 o                         
  -4   3  19         33.35         34.43         2.93 o                         
  -3   3  19         57.13         68.91         5.64 o                         
  -2   3  19         14.27         24.98         3.97 o                         
  -1   3  19        109.40        111.55         7.85 o                         
   0   3  19         67.09         77.21         6.23 o                         
   1   3  19         64.40         67.60         4.09 o                         
   2   3  19        126.89        119.71         5.90 o                         
 -11   4  19         10.54         12.23         2.16 o                         
 -10   4  19          3.08          2.42         1.90 o                         
  -9   4  19         55.75         46.82         3.01 o                         
  -8   4  19         14.58         15.77         2.19 o                         
  -7   4  19          1.60          5.69         1.79 o                         
  -6   4  19         55.55         50.29         2.80 o                         
  -5   4  19         13.81         14.90         1.78 o                         
  -4   4  19          0.80          0.88         2.00 o                         
  -3   4  19         22.94         13.88         3.53 o                         
  -2   4  19          6.77          7.60         2.64 o                         
  -1   4  19          4.23          7.14         3.36 o                         
 -16   0  20         31.14         37.39         3.20 o                         
 -15   0  20          8.16          4.12         3.14 o                         
 -14   0  20         92.06        104.31         5.73 o                         
 -13   0  20         27.16         33.95         5.66 o                         
 -12   0  20        191.58        213.43         8.01 o                         
 -11   0  20       1130.40       1176.29        40.41 o                         
 -10   0  20        167.92        176.85         8.25 o                         
  -9   0  20        208.88        208.28         9.18 o                         
  -8   0  20        815.89        730.13        43.25 o                         
  -7   0  20        181.83        184.13        11.66 o                         
  -6   0  20         97.52         94.28         4.93 o                         
  -5   0  20        100.09         95.53         7.13 o                         
  -4   0  20        109.57        119.89         5.65 o                         
  -3   0  20          1.44          2.53         2.32 o                         
  -2   0  20         20.47         20.83         5.41 o                         
  -1   0  20        664.83        625.66        26.06 o                         
   0   0  20        242.21        253.18        11.06 o                         
   1   0  20        254.46        244.09        10.70 o                         
 -16   1  20         39.33         41.29         2.54 o                         
 -15   1  20        115.45        113.58         3.97 o                         
 -13   1  20          3.59          2.82         1.80 o                         
 -12   1  20         73.04         67.77         3.79 o                         
 -11   1  20         98.37        102.56         4.73 o                         
 -10   1  20         10.19          7.65         1.71 o                         
  -9   1  20          3.09          2.75         1.78 o                         
  -8   1  20         60.56         74.72         2.97 o                         
  -7   1  20         54.74         67.90         3.79 o                         
  -6   1  20         35.12         37.64         3.39 o                         
  -5   1  20        280.59        308.43        18.78 o                         
  -4   1  20        318.27        317.77        13.50 o                         
  -3   1  20         89.90         91.45         4.70 o                         
  -2   1  20        310.64        334.75        14.34 o                         
  -1   1  20          5.53          6.41         2.64 o                         
   0   1  20          0.77          2.46         3.47 o                         
   1   1  20        154.07        142.70         9.59 o                         
   2   1  20         18.85         23.60         3.07 o                         
   3   1  20          9.29         15.20         3.84 o                         
 -15   2  20         12.28          9.73         1.91 o                         
 -14   2  20         27.66         29.51         2.66 o                         
 -13   2  20          0.61          0.51         2.35 o                         
 -12   2  20          8.69          8.13         2.71 o                         
 -11   2  20         13.16         16.57         2.88 o                         
 -10   2  20          8.40          6.02         2.19 o                         
  -9   2  20          2.64          0.47         2.13 o                         
  -8   2  20         13.58         16.89         1.90 o                         
  -7   2  20          1.88          5.55         2.48 o                         
  -6   2  20          5.01          1.99         2.80 o                         
  -5   2  20          0.10          3.40         2.68 o                         
  -4   2  20         25.42         27.63         2.85 o                         
  -3   2  20         13.80         20.05         3.59 o                         
  -2   2  20          2.55          7.46         4.66 o                         
  -1   2  20         39.54         45.05         3.44 o                         
   0   2  20         82.64         92.01         4.83 o                         
   1   2  20         48.91         52.44         3.59 o                         
   2   2  20         33.53         32.54         5.42 o                         
 -13   3  20         25.05         22.60         2.32 o                         
 -12   3  20         53.73         53.81         2.92 o                         
 -11   3  20         58.23         57.43         3.12 o                         
 -10   3  20          0.53          2.14         3.73 o                         
  -9   3  20         26.83         33.71         2.59 o                         
  -8   3  20         85.05         96.43         4.97 o                         
  -7   3  20        100.09        105.83         3.85 o                         
  -6   3  20         77.70         81.58         4.49 o                         
  -5   3  20        207.43        220.14        13.70 o                         
  -4   3  20        180.68        171.27        10.90 o                         
  -2   3  20        111.93        114.97         8.19 o                         
  -1   3  20         45.70         40.68         3.18 o                         
   0   3  20          1.52          5.81         4.40 o                         
  -8   4  20        162.06        150.57         7.96 o                         
  -7   4  20        133.29        113.93         4.60 o                         
  -6   4  20         43.79         42.37         2.28 o                         
  -5   4  20          6.49          2.12         2.40 o                         
  -4   4  20          3.38          2.21         2.41 o                         
 -15   1  21         37.10         36.27         2.25 o                         
 -14   1  21         32.72         23.80         3.13 o                         
 -13   1  21          5.69          4.04         1.69 o                         
 -11   1  21          2.93          2.27         1.78 o                         
 -10   1  21        122.13        124.89         4.78 o                         
  -9   1  21        241.53        267.54         8.19 o                         
  -8   1  21        104.71        111.19         4.51 o                         
  -7   1  21        412.04        399.02        16.88 o                         
  -6   1  21        210.87        202.31        13.10 o                         
  -5   1  21         10.45         16.27         2.65 o                         
  -4   1  21        237.83        232.97        10.18 o                         
  -3   1  21        186.87        186.28         8.46 o                         
  -2   1  21        139.91        173.24        11.39 o                         
  -1   1  21         16.88         19.14         3.83 o                         
   0   1  21          4.51          0.93         3.81 o                         
   1   1  21         76.90         89.65         7.01 o                         
   2   1  21         94.03         96.35         7.31 o                         
 -14   2  21         47.29         41.36         3.55 o                         
 -13   2  21        217.18        192.84        12.88 o                         
 -12   2  21        324.50        295.89        10.69 o                         
 -11   2  21        149.22        146.25         5.83 o                         
 -10   2  21         91.79         84.51         3.96 o                         
  -9   2  21         17.89         12.13         1.90 o                         
  -8   2  21         10.09          9.20         2.53 o                         
  -7   2  21         68.04         69.57         4.10 o                         
  -6   2  21         38.93         49.78         3.46 o                         
  -5   2  21        133.29        146.08         8.83 o                         
  -4   2  21         97.59        116.53         5.68 o                         
  -3   2  21        322.72        334.40        14.34 o                         
  -2   2  21         78.69         79.30         4.62 o                         
  -1   2  21        172.60        170.28         7.85 o                         
   0   2  21        505.50        457.64        19.23 o                         
   1   2  21         51.20         47.06         3.51 o                         
 -11   3  21          0.05          2.44         1.98 o                         
 -10   3  21          1.08          0.44         2.58 o                         
  -9   3  21         96.51        101.28         3.83 o                         
  -8   3  21        103.17         93.95         6.47 o                         
  -7   3  21         12.45         13.54         3.71 o                         
  -6   3  21         71.45         68.87         5.64 o                         
  -5   3  21         26.67         24.27         2.77 o                         
  -4   3  21         26.38         20.20         3.68 o                         
  -3   3  21         25.99         24.97         4.52 o                         
  -2   3  21          7.99          9.74         2.72 o                         
 -14   0  22          4.94          2.69         2.54 o                         
 -13   0  22        216.13        222.64         8.48 o                         
 -11   0  22          3.20          3.07         3.84 o                         
 -10   0  22          0.98          0.94         3.72 o                         
  -9   0  22         60.34         77.06         6.49 o                         
  -8   0  22        106.02        132.50         6.50 o                         
  -7   0  22        268.15        291.64        36.72 o                         
  -6   0  22          6.09         17.32         7.04 o                         
  -5   0  22        742.76        667.48        27.73 o                         
  -4   0  22        914.60        800.39        33.17 o                         
  -3   0  22         53.74         71.89         4.29 o                         
 -14   1  22          3.88          2.25         2.17 o                         
 -13   1  22         77.27         91.16         3.70 o                         
 -12   1  22        155.26        166.30         4.98 o                         
 -11   1  22         25.91         29.90         2.55 o                         
 -10   1  22        168.54        170.13         5.49 o                         
  -9   1  22         22.09         18.85         2.84 o                         
  -8   1  22        184.77        182.44         8.23 o                         
  -7   1  22         68.50         75.28         4.39 o                         
  -6   1  22         74.86         89.88         4.84 o                         
  -5   1  22         77.82         77.79         4.34 o                         
  -4   1  22         15.69         20.58         3.95 o                         
  -3   1  22          0.35          0.68         2.91 o                         
  -2   1  22          5.22          8.59         3.81 o                         
  -1   1  22        255.77        266.14        16.48 o                         
   0   1  22          1.96         -2.10         4.19 o                         
 -12   2  22         42.43         41.37         3.19 o                         
 -11   2  22         72.17         74.89         3.21 o                         
 -10   2  22          4.05          1.86         2.49 o                         
  -9   2  22         28.95         28.05         2.93 o                         
  -8   2  22        270.20        187.43        12.05 o                         
  -7   2  22         11.44         13.79         2.72 o                         
  -6   2  22          0.38         -2.64         2.64 o                         
  -5   2  22         64.42         68.15         4.05 o                         
  -2   2  22         10.15          9.66         2.88 o                         
  -1   2  22         18.29         20.18         2.98 o                         
  -8   3  22        197.24        179.63        11.38 o                         
  -7   3  22          7.89         13.60         2.85 o                         
  -6   3  22         27.85         21.29         3.91 o                         
 -12   1  23         18.64         13.19         2.27 o                         
 -11   1  23         47.67         53.64         3.77 o                         
 -10   1  23         22.84         24.94         3.16 o                         
  -9   1  23          4.11          6.49         2.64 o                         
  -8   1  23          9.30         11.12         2.91 o                         
  -7   1  23          0.44          3.64         2.73 o                         
  -6   1  23        151.95        162.55        10.62 o                         
  -5   1  23         78.39         82.27         4.70 o                         
  -4   1  23         19.49         14.45         4.24 o                         
  -3   1  23        109.15        116.69         8.61 o                         
  -2   1  23        111.69        110.82         8.09 o                         
 -10   2  23        191.96        191.45         8.61 o                         
  -9   2  23        382.94        372.68        15.95 o                         
  -8   2  23         80.76         78.84         4.75 o                         
  -7   2  23         38.63         34.73         3.10 o                         
  -6   2  23        163.59        149.71         7.00 o                         
  -5   2  23        102.18         91.29         4.92 o                         
 -10   0  24        247.49        221.87        14.11 o                         
  -9   0  24        124.93        125.48         8.91 o                         
  -8   0  24         10.85          6.39         3.03 o                         
  -7   0  24          3.56          0.19         3.00 o                         
  -8   1  24          1.13          0.94         3.72 o                         
  -7   1  24         86.41         83.21         6.72 o                         
                                                                                
